# Supplementary material for: Phosphoproteomic Profiling Reveals Epstein-Barr Virus Protein Kinase Integration of DNA Damage Response and Mitotic Signaling
Source: PLoS Pathog. 2015 Dec 29;11(12):e1005346. doi: 10.1371/journal.ppat.1005346 (PMC4699913; doi:10.1371/journal.ppat.1005346)
Supplement: S2 Table — (XLSX) [file ppat.1005346.s007.xlsx]

## Sheet: Sheet1
Accession	Entrez ID	Gene symbol	Protein description	Ratios: (Light, BGLF4) / (Heavy, Vector)	Refseq protein accession	Coverage	# Peptides	# PSMs	# Unique Peptides	# Protein Groups	Ratio Standard Errors [%]: (Light, BGLF4) / (Heavy, Vector)	# AAs	MW [kDa]	calc. pI	Modifications	Areas: Light, BGLF4	Areas: Heavy, Vector	emPAI	Protein FDR Confidence Mascot	# Decoy Proteins Mascot	Exp. q-value Mascot	Score Mascot	# Peptides Mascot	Protein FDR Confidence Sequest HT	# Decoy Proteins Sequest HT	Exp. q-value Sequest HT	Score Sequest HT	# Peptides Sequest HT
4504347	3039	HBA1	hemoglobin subunit alpha [Homo sapiens]	61.24	NP_000549.1	34.507	5	71	5	1		142	15.248	8.68		74000000	5800000	16.783	High	0	0	539.462	5	High	0	0	122.126	5
61835134	420	ART4	ecto-ADP-ribosyltransferase 4 precursor [Homo sapiens]	43.24	NP_066549.2	2.86624	1	4	1	1		314	35.855	9.13		190000000	8700000	0.129	High	22	0.00259312	49.57	1	Medium	278	0.0316161	4.2876	1
4557323	345	APOC3	apolipoprotein C-III precursor [Homo sapiens]	8.39	NP_000031.1	16.1616	1	2	1	1		99	10.845	5.41		27000000	3300000	0.468	High	17	0.00206813	52.99	1	Medium	366	0.0392788	3.43703	1
13676857	3306	HSPA2	heat shock-related 70 kDa protein 2 [Homo sapiens]	7.64	NP_068814.2	28.482	17	185	7	1	7.96	639	69.978	5.74		28000000	5100000	7.799	High	0	0	2978.96	16	High	0	0	342.958	17
193804865	51203	NUSAP1	nucleolar and spindle-associated protein 1 isoform 1 [Homo sapiens]	7.11	NP_057443.2	14.7392	4	10	4	1		441	49.422	9.91	Phospho [S124(100)]	4500000	1200000	0.425	High	0	0	147.582	4	High	39	0.00760827	21.6753	4
767986980	18	ABAT	4-aminobutyrate aminotransferase, mitochondrial isoform X1 [Homo sapiens]	6.41	XP_011520702.1	7.6	3	6	3	1	0.59	500	56.403	7.96		21000000	3300000	0.233	High	0	0	170.263	3	Medium	70	0.0101611	10.3292	3
42741684	9406	ZRANB2	zinc finger Ran-binding domain-containing protein 2 isoform 1 [Homo sapiens]	6.1	NP_976225.1	2.72727	1	2	1	1		330	37.382	10.01		21000000	3500000	0.136	High	107	0.00985086	0	1	Low	946	0.0859063	1.65668	1
20149498	2512	FTL	ferritin light chain [Homo sapiens]	6.02	NP_000137.2	8.57143	1	2	1	1		175	20.007	5.78		18000000	2900000	0.292	High	9	0.00118781	66.61	1	Medium	240	0.0275545	4.5291	1
4502337	563	AZGP1	zinc-alpha-2-glycoprotein precursor [Homo sapiens]	5.74	NP_001176.1	5.36913	1	2	1	1		298	34.237	6.05		3700000	650000	0.129	High	107	0.00985086	0	1	Medium	317	0.034119	3.5069	1
118402582	991	CDC20	cell division cycle protein 20 homolog [Homo sapiens]	5.51	NP_001246.2	3.00601	1	6	1	1	7.7	499	54.689	9.23		940000	170000	0.105	High	0	0	122.78	1	High	61	0.00989778	13.6268	1
19923830	57326	PBXIP1	pre-B-cell leukemia transcription factor-interacting protein 1 [Homo sapiens]	5.23	NP_065385.2	9.84952	5	12	5	1	36.39	731	80.594	5.33		5500000	1400000	0.403	High	0	0	122.72	5	High	39	0.00760827	22.8643	5
7662342	22882	ZHX2	zinc fingers and homeoboxes protein 2 [Homo sapiens]	4.79	NP_055758.1	5.1374	4	10	4	1	132.87	837	92.25	6.86	Phospho [T207(100)]	44000000	14000000	0.271	High	0	0	130.361	4	High	54	0.00972798	16.7012	4
112382377	27338	UBE2S	ubiquitin-conjugating enzyme E2 S [Homo sapiens]	4.68	NP_055316.2	18.018	2	8	2	1		222	23.831	8.38		19000000	7900000	0.874	High	0	0	258.157	2	High	39	0.00760827	19.5613	2
530366332	5629	PROX1	prospero homeobox protein 1 isoform X2 [Homo sapiens]	4.66	XP_005273251.1	5.14905	3	6	3	1	41.84	738	83.279	7.18		20000000	4600000	0.184	High	9	0.00118781	67.58	3	Medium	89	0.012045	8.28456	3
7705877	51155	HN1	hematological and neurological expressed 1 protein isoform 1 [Homo sapiens]	4.54	NP_057269.1	64.9351	4	13	4	1	3.55	154	16.005	5.6		23000000	8200000	6.197	High	4	0.00055687	79.3517	4	High	18	0.00415512	34.1181	4
530428642	3111	HLA-DOA	HLA class II histocompatibility antigen, DO alpha chain isoform X1 [Homo sapiens]	4.4	XP_005275163.1	5.28302	1	2	1	1		265	29.745	6.43		4300000	980000	0.212	High	31	0.0034633	42.73	1	Medium	366	0.0392788	3.40056	1
38327562	6790	AURKA	aurora kinase A [Homo sapiens]	4.32	NP_003591.2	37.9653	9	36	8	1	13	403	45.795	9.39		28000000	6600000	3.806	High	0	0	523.408	9	High	5	0.00151653	72.3474	9
5032013	10112	KIF20A	kinesin-like protein KIF20A [Homo sapiens]	4.31	NP_005724.1	21.7978	16	50	16	1	11.33	890	100.215	6.92		16000000	3900000	1.683	High	0	0	843.568	16	High	5	0.00151653	92.2342	16
22538442	1522	CTSZ	cathepsin Z preproprotein [Homo sapiens]	4.17	NP_001327.2	7.26073	2	4	2	1		303	33.846	7.11		18000000	8300000	0.389	High	51	0.00548505	37.38	2	Medium	202	0.023404	4.66075	2
530393753	4791	NFKB2	nuclear factor NF-kappa-B p100 subunit isoform X1 [Homo sapiens]	4.04	XP_005269918.1	3.55556	2	4	2	1		900	96.689	6.25		4300000	1000000	0.11	High	17	0.00206813	53.21	2	Medium	99	0.0128074	7.19423	2
5453682	10614	HEXIM1	protein HEXIM1 [Homo sapiens]	3.96	NP_006451.1	4.73538	1	2	1	1		359	40.598	4.89		11000000	2800000	0.166	High	3	0.000435414	91.12	1	Medium	193	0.0223898	4.7085	1
768052562	3105	HLA-A	HLA class I histocompatibility antigen, A-1 alpha chain isoform X1 [Homo sapiens]	3.82	XP_011546426.1	25.4144	6	52	2	1		362	40.595	6.99		7700000	4000000	4.623	High	0	0	969.007	6	High	0	0	146.668	6
530410128	23135	KDM6B	lysine-specific demethylase 6B isoform X1 [Homo sapiens]	3.7	XP_005256608.1	0.832342	1	2	1	1		1682	180.59	8.76		2600000	710000	0.031	High	17	0.00206813	53.4	1	Medium	309	0.0333477	3.60723	1
768007778	23646	PLD3	phospholipase D3 isoform X1 [Homo sapiens]	3.58	XP_011524994.1	6.53061	2	4	2	1	1.63	490	54.671	6.47		26000000	7200000	0.274	High	0	0	126.77	2	Medium	89	0.012045	8.38028	2
103472005	4288	MKI67	antigen KI-67 isoform 1 [Homo sapiens]	3.46	NP_002408.3	2.7027	4	15	4	1	34.01	3256	358.474	9.45		2000000	1000000	0.091	High	0	0	195.407	3	High	18	0.00415512	39.4341	4
768024351	23780	APOL2	apolipoprotein L2 isoform X1 [Homo sapiens]	3.46	XP_011528378.1	6.52819	2	4	2	1		337	37.055	6.74		41000000	8500000	0.292	High	3	0.000435414	96.63	2	Medium	121	0.0150704	6.2299	2
19913406	7153	TOP2A	DNA topoisomerase 2-alpha [Homo sapiens]	3.27	NP_001058.2	11.1039	16	52	10	1	10.3	1531	174.276	8.72		16000000	5700000	0.855	High	0	0	666.383	16	High	5	0.00151653	77.6875	16
226371667	9787	DLGAP5	disks large-associated protein 5 isoform a [Homo sapiens]	3.23	NP_055565.3	3.4279	2	3	2	1		846	95.056	9		2600000	1400000	0.103	High	90	0.00900901	25.35	1	Medium	121	0.0150704	6.14784	2
767972853	10677	AVIL	advillin isoform X1 [Homo sapiens]	3.21	XP_011536068.1	25.5892	16	49	16	1	13.9	891	99.441	6.25		28000000	8900000	1.664	High	0	0	879.882	16	High	5	0.00151653	90.8777	16
14327896	891	CCNB1	G2/mitotic-specific cyclin-B1 [Homo sapiens]	3.18	NP_114172.1	18.2448	5	18	5	1	23.03	433	48.306	7.47		23000000	7800000	1.31	High	0	0	251.581	5	High	18	0.00415512	38.2183	5
4504897	3838	KPNA2	importin subunit alpha-1 [Homo sapiens]	3.15	NP_002257.1	30.6238	12	78	12	1	7.55	529	57.826	5.4		47000000	16000000	7.254	High	0	0	1904.57	12	High	0	0	165.019	12
4826774	9636	ISG15	ubiquitin-like protein ISG15 precursor [Homo sapiens]	3.12	NP_005092.1	17.5758	3	36	3	1	21.14	165	17.876	7.44		48000000	20000000	9	High	0	0	224.073	3	High	18	0.00415512	43.3824	2
46094058	9061	PAPSS1	bifunctional 3'-phosphoadenosine 5'-phosphosulfate synthase 1 [Homo sapiens]	3.08	NP_005434.4	1.76282	1	2	1	1		624	70.788	6.86		14000000	4400000	0.07	High	96	0.00955509	23.12	1	Low	647	0.061211	2.15665	1
700584700	14	AAMP	angio-associated migratory cell protein isoform 1 [Homo sapiens]	2.92	NP_001289474.1	5.97701	2	4	2	1		435	46.792	4.42		8600000	4200000	0.311	High	3	0.000435414	99.11	2	Medium	100	0.0128074	6.77445	2
379056369	55143	CDCA8	borealin [Homo sapiens]	2.82	NP_001243804.1	33.9286	8	23	8	1	16.66	280	31.304	9.86		20000000	8600000	4.179	High	1	0.000156079	110.1	8	High	18	0.00415512	31.6571	8
530364927	5313	PKLR	pyruvate kinase PKLR isoform X1 [Homo sapiens]	2.8	XP_005245323.1	4.30622	2	15	1	1		627	68.015	8.79		3500000	1200000	0.218	High	1	0.000156079	111.194	1	High	39	0.00760827	23.2405	2
767917903	3431	SP110	sp110 nuclear body protein isoform X1 [Homo sapiens]	2.8	XP_011509390.1	6.97987	4	10	4	1	91.86	745	84.737	9	Phospho [S386(100)]	19000000	15000000	0.283	High	0	0	174.02	4	High	54	0.00972798	16.7886	4
15011880	51765	STK26	serine/threonine-protein kinase 26 isoform 1 [Homo sapiens]	2.79	NP_057626.2	10.5769	4	7	2	1	26.8	416	46.5	5.29		13000000	4500000	0.445	High	9	0.00118781	66.1967	3	High	63	0.00991307	12.7413	4
5174457	10403	NDC80	kinetochore protein NDC80 homolog [Homo sapiens]	2.78	NP_006092.1	2.80374	1	2	1	1		642	73.867	5.6		16000000	5800000	0.053	High	80	0.00820429	30.26	1	Medium	368	0.0394553	3.38145	1
313760643	25777	SUN2	SUN domain-containing protein 2 isoform a [Homo sapiens]	2.74	NP_001186508.1	3.38753	1	2	1	1		738	82.452	6.47		8500000	3100000	0.066	High	4	0.00055687	77.59	1	Medium	121	0.0150704	6.0947	1
24797067	3105	HLA-A	HLA class I histocompatibility antigen, A-1 alpha chain precursor [Homo sapiens]	2.73	NP_002107.3	32.3288	8	72	2	1	35.09	365	40.815	6		9700000	3100000	7.031	High	0	0	1209.64	8	High	0	0	180.396	8
768050122	105369230	LOC105369230	HLA class II histocompatibility antigen, DRB1-7 beta chain isoform X1 [Homo sapiens]	2.71	XP_011546039.1	31.8681	5	27	1	1		273	30.719	7.36		6800000	2500000	5.105	High	0	0	253.633	5	High	5	0.00151653	59.5493	5
767993296	11011	TLK2	serine/threonine-protein kinase tousled-like 2 isoform X1 [Homo sapiens]	2.7	XP_011522519.1	2.20207	1	2	1	1		772	87.606	8.41		240000	90000	0.061	High	69	0.00716883	32.97	1	Medium	421	0.0423541	2.82743	1
148664201	26586	CKAP2	cytoskeleton-associated protein 2 isoform 2 [Homo sapiens]	2.69	NP_001091995.1	20.205	8	26	8	1	10.06	683	76.939	9.41		17000000	6500000	1.021	High	0	0	360.591	8	High	5	0.00151653	50.9493	8
20127519	22974	TPX2	targeting protein for Xklp2 [Homo sapiens]	2.66	NP_036244.2	46.988	33	175	33	1	18.78	747	85.6	9.23	Phospho [S738(100)]	45000000	21000000	41.17	High	0	0	2019.18	33	High	0	0	340.644	33
767973965	29127	RACGAP1	rac GTPase-activating protein 1 isoform X2 [Homo sapiens]	2.65	XP_011536537.1	7.45342	3	8	3	1	25.56	644	72.289	8.81		15000000	5800000	0.292	High	0	0	161.25	3	High	59	0.00982515	15.0171	3
167555110	3833	KIFC1	kinesin-like protein KIFC1 [Homo sapiens]	2.64	NP_002254.2	36.7013	17	65	17	1	12.52	673	73.702	8.98	Phospho [S6]; Acetyl [N-Term]	12000000	5000000	2.728	High	0	0	1113.31	16	High	0	0	169.859	17
530429100	9656	MDC1	mediator of DNA damage checkpoint protein 1 isoform X4 [Homo sapiens]	2.64	XP_005275378.1	32.654	36	174	36	1	50.64	2110	228.965	5.5	Phospho [S814(100); T1219(92.2); T1424(100); T1588(97.3); T1651(100); T1692(96.5); S1796(100); S1841(100)]	28000000	14000000	3.27	High	0	0	1689.98	36	High	0	0	321.334	36
578804821	6772	STAT1	signal transducer and activator of transcription 1-alpha/beta isoform X1 [Homo sapiens]	2.63	XP_006712781.1	11.8667	7	14	7	1	14.07	750	87.28	6.05		18000000	8200000	0.482	High	0	0	172.283	7	High	48	0.00889054	18.7077	7
767968082	3619	INCENP	inner centromere protein isoform X1 [Homo sapiens]	2.61	XP_011543297.1	13.3976	11	40	11	1	14.42	933	107.008	9.48		30000000	14000000	1.356	High	0	0	256.332	10	High	5	0.00151653	68.295	11
45269137	55669	MFN1	mitofusin-1 [Homo sapiens]	2.55	NP_284941.2	5.39811	3	6	3	1	22.15	741	84.106	6.33		4000000	1700000	0.17	High	0	0	139.667	3	Medium	68	0.0101611	10.538	3
117414150	7108	TM7SF2	delta(14)-sterol reductase isoform 1 [Homo sapiens]	2.55	NP_003264.2	3.11005	1	4	1	1	13.94	418	46.375	8.87		13000000	5400000	0.179	High	7	0.000939723	68.88	1	Medium	121	0.0150704	6.16248	1
4504041	2771	GNAI2	guanine nucleotide-binding protein G(i) subunit alpha-2 isoform 1 [Homo sapiens]	2.51	NP_002061.1	26.4789	7	16	7	1	33.83	355	40.425	5.54		11000000	5000000	1.783	High	0	0	193.37	7	High	18	0.00415512	31.5235	7
339882741	3107	HLA-C	HLA class I histocompatibility antigen, Cw-1 alpha chain precursor [Homo sapiens]	2.49	NP_001229971.1	25.6831	7	50	1	1	10.56	366	40.685	5.87		53000000	22000000	7.733	High	0	0	820.922	7	High	0	0	128.478	7
4826952	5711	PSMD5	26S proteasome non-ATPase regulatory subunit 5 isoform 1 [Homo sapiens]	2.48	NP_005038.1	3.76984	1	2	1	1		504	56.16	5.48		610000	240000	0.086	High	11	0.00140953	62.69	1	Medium	181	0.0210907	4.80757	1
59859878	332	BIRC5	baculoviral IAP repeat-containing protein 5 isoform 1 [Homo sapiens]	2.47	NP_001159.2	47.1831	4	20	4	1	15.43	142	16.379	5.43		35000000	18000000	6.499	High	0	0	228.65	4	High	18	0.00415512	43.4516	4
767950601	157313	CDCA2	cell division cycle-associated protein 2 isoform X1 [Homo sapiens]	2.47	XP_011542718.1	4.46768	4	7	4	1		1052	115.564	8.31		5900000	2500000	0.151	High	1	0.000156079	110.73	3	High	61	0.00989778	13.602	4
23110962	1520	CTSS	cathepsin S isoform 1 preproprotein [Homo sapiens]	2.45	NP_004070.3	33.8369	7	21	7	1	20.79	331	37.471	8.34		20000000	7500000	3.217	High	0	0	450.437	7	High	18	0.00415512	41.1482	7
21359945	64151	NCAPG	condensin complex subunit 3 [Homo sapiens]	2.43	NP_071741.2	2.46305	2	6	2	1	57.91	1015	114.262	5.59		8600000	5900000	0.145	High	1	0.000156079	109.473	2	Medium	98	0.0128074	7.44867	2
4757860	665	BNIP3L	BCL2/adenovirus E1B 19 kDa protein-interacting protein 3-like [Homo sapiens]	2.39	NP_004322.1	6.84932	1	2	1	1		219	23.915	5.85		35000000	15000000	0.259	High	31	0.0034633	43.33	1	Medium	366	0.0392788	3.39811	1
345461081	3119	HLA-DQB1	HLA class II histocompatibility antigen, DQ beta 1 chain isoform 2 precursor [Homo sapiens]	2.37	NP_001230890.1	7.80669	2	4	1	1		269	30.474	7.85		35000000	15000000	0.334	High	4	0.00055687	75.89	2	Medium	100	0.0128074	6.78293	2
767927354	622	BDH1	D-beta-hydroxybutyrate dehydrogenase, mitochondrial isoform X2 [Homo sapiens]	2.37	XP_011511369.1	25.072	5	26	5	1	14.04	347	38.8	8.19		12000000	5400000	1.818	High	0	0	389.112	5	High	5	0.00151653	59.1782	5
530369717	11262	SP140	nuclear body protein SP140 isoform X9 [Homo sapiens]	2.35	XP_005246311.1	7.56303	5	16	5	1	13.58	833	94.532	5.45		15000000	6600000	0.445	High	0	0	250.667	5	High	22	0.00497738	26.118	5
578841853	3106	HLA-B	major histocompatibility complex, class I, B isoform X5 [Homo sapiens]	2.35	XP_006725968.1	22.716	7	66	2	1	5.42	405	44.453	6.16		33000000	22000000	7.031	High	0	0	908.189	7	High	0	0	121.811	7
767920634	93349	SP140L	nuclear body protein SP140-like protein isoform X1 [Homo sapiens]	2.34	XP_011510487.1	9.88275	5	16	5	0	23.36	597	68.939	8.35		12000000	4800000	0.482	High	0	0	168.199	5	High	39	0.00760827	23.0825	5
4885257	2644	GCHFR	GTP cyclohydrolase 1 feedback regulatory protein [Homo sapiens]	2.32	NP_005249.1	29.7619	1	2	1	1		84	9.692	6.54		6200000	2700000	0.778	High	59	0.00625331	35.61	1	Medium	141	0.0171554	5.62063	1
530397186	6749	SSRP1	FACT complex subunit SSRP1 isoform X1 [Homo sapiens]	2.31	XP_005274251.1	15.8708	8	29	8	1	7.85	712	81.41	7.01		8200000	4800000	1.264	High	0	0	263.039	7	High	5	0.00151653	46.3299	8
7657599	27131	SNX5	sorting nexin-5 isoform a [Homo sapiens]	2.3	NP_055241.1	1.73267	1	2	1	1		404	46.787	6.76		13000000	5400000	0.105	High	107	0.00985086	0	1	Low	973	0.0867898	0	1
768052605	3126	HLA-DRB4	major histocompatibility complex, class II, DR beta 4 isoform X4 [Homo sapiens]	2.3	XP_011546430.1	9.72973	2	8	2	1	14.38	370	42.284	7.17		28000000	12000000	0.468	High	0	0	160.026	2	High	59	0.00982515	16.0834	2
55953087	23560	GTPBP4	nucleolar GTP-binding protein 1 [Homo sapiens]	2.29	NP_036473.2	1.89274	1	2	1	1		634	73.918	9.5		9700000	4200000	0.072	High	20	0.00237982	50.1	1	Medium	309	0.0333477	3.58887	1
40254947	56255	TMX4	thioredoxin-related transmembrane protein 4 precursor [Homo sapiens]	2.28	NP_066979.2	6.59026	2	4	2	1	2.67	349	38.928	4.37		28000000	12000000	0.334	High	4	0.00055687	76.38	2	Medium	153	0.0183585	5.27793	2
574584816	10382	TUBB4A	tubulin beta-4A chain isoform 3 [Homo sapiens]	2.28	NP_001276058.1	62.1622	22	757	1	0		444	49.554	4.88		130000000	100000000	7304.27	High	0	0	10524.7	22	High	0	0	1395.66	22
13491174	65108	MARCKSL1	MARCKS-related protein [Homo sapiens]	2.27	NP_075385.1	42.5641	3	16	3	1	11.26	195	19.517	4.67		38000000	27000000	1.783	High	0	0	325.185	3	High	18	0.00415512	32.9549	3
24234683	8237	USP11	ubiquitin carboxyl-terminal hydrolase 11 [Homo sapiens]	2.27	NP_004642.2	1.24611	1	4	1	1		963	109.747	5.45		6200000	2800000	0.089	High	1	0.000156079	102.751	1	Medium	120	0.0150704	6.47274	1
8923415	54708	2015-03-05	E3 ubiquitin-protein ligase MARCH5 [Homo sapiens]	2.26	NP_060294.1	5.7554	1	2	1	1		278	31.211	8.7		6600000	2900000	0.155	High	100	0.00985086	21.11	1	Low	973	0.0867898	0	1
768042799	57405	SPC25	kinetochore protein Spc25 isoform X1 [Homo sapiens]	2.24	XP_011545240.1	4.89796	1	2	1	1		245	28.347	7.85		9400000	4200000	0.259	High	12	0.00150451	60.07	1	Medium	309	0.0333477	3.57521	1
4557367	642	BLMH	bleomycin hydrolase [Homo sapiens]	2.23	NP_000377.1	18.022	6	18	6	1	8.77	455	52.528	6.27		16000000	8600000	1.031	High	0	0	171.956	6	High	18	0.00415512	31.344	6
4501859	36	ACADSB	short/branched chain specific acyl-CoA dehydrogenase, mitochondrial precursor [Homo sapiens]	2.22	NP_001600.1	33.3333	11	26	11	1	20.82	432	47.455	6.99		28000000	14000000	2.162	High	0	0	348.964	10	High	18	0.00415512	40.372	10
52630342	3107	HLA-C	HLA class I histocompatibility antigen, Cw-1 alpha chain precursor [Homo sapiens]	2.22	NP_002108.4	23.7705	7	43	1	1		366	40.623	6.04		14000000	6200000	6.627	High	0	0	705.422	6	High	0	0	119.861	7
5031863	3959	LGALS3BP	galectin-3-binding protein precursor [Homo sapiens]	2.2	NP_005558.1	20.6838	8	32	8	1	17.23	585	65.289	5.27		18000000	9500000	1.712	High	0	0	626.36	8	High	5	0.00151653	57.052	8
67089149	5371	PML	protein PML isoform 1 [Homo sapiens]	2.19	NP_150241.2	14.2857	10	40	10	1	16.35	882	97.489	6.21		29000000	17000000	1.093	High	0	0	734.079	10	High	5	0.00151653	74.7955	10
4502709	983	CDK1	cyclin-dependent kinase 1 isoform 1 [Homo sapiens]	2.18	NP_001777.1	54.8822	14	83	12	1	16.68	297	34.074	8.4	Phospho [Y15(98); T161(100)]	46000000	22000000	28.764	High	0	0	1197.82	14	High	0	0	166.99	14
224465190	9805	SCRN1	secernin-1 isoform b [Homo sapiens]	2.17	NP_001138986.1	11.2903	4	14	4	1	15.48	434	48.683	4.78		970000	1200000	0.688	High	0	0	208.23	4	High	22	0.00497738	25.4423	4
4502859	1164	CKS2	cyclin-dependent kinases regulatory subunit 2 [Homo sapiens]	2.16	NP_001818.1	24.0506	2	9	2	1	1.36	79	9.854	8.46		39000000	18000000	16.783	High	1	0.000156079	106.087	2	Medium	70	0.0101611	10.3519	2
24797076	3115	HLA-DPB1	HLA class II histocompatibility antigen, DP beta 1 chain precursor [Homo sapiens]	2.16	NP_002112.3	20.155	4	10	3	1	30.76	258	29.141	8.57		59000000	33000000	1.424	High	0	0	220.424	4	High	48	0.00889054	19.0511	4
55770834	1063	CENPF	centromere protein F [Homo sapiens]	2.16	NP_057427.3	15.2216	37	95	37	1	11.21	3114	357.306	5.1		14000000	6700000	0.732	High	0	0	1198.02	35	High	0	0	178.821	36
530429572	3117	HLA-DQA1	HLA class II histocompatibility antigen, DQ alpha 1 chain isoform X4 [Homo sapiens]	2.14	XP_005275599.1	20.7843	4	36	3	1	5.07	255	28.146	5.39		4900000	2300000	5.31	High	0	0	383.837	4	High	5	0.00151653	71.3374	4
767985720	9055	PRC1	protein regulator of cytokinesis 1 isoform X1 [Homo sapiens]	2.12	XP_011520489.1	6.76329	4	13	3	1	0.73	621	71.959	6.68		20000000	11000000	0.682	High	1	0.000156079	106.49	4	High	48	0.00889054	18.408	4
18426975	3117	HLA-DQA1	HLA class II histocompatibility antigen, DQ alpha 1 chain precursor [Homo sapiens]	2.11	NP_002113.2	11.3725	2	7	2	0		255	27.982	5.12		3300000	1000000	1.154	High	1	0.000156079	105.423	2	High	59	0.00982515	14.8378	2
530418533	958	CD40	tumor necrosis factor receptor superfamily member 5 isoform X1 [Homo sapiens]	2.11	XP_005260674.1	3.20285	1	2	1	1		281	30.99	5.34		11000000	5000000	0.194	High	29	0.00326063	44.4	1	Medium	461	0.0460126	2.70637	1
767975392	8085	KMT2D	histone-lysine N-methyltransferase 2D isoform X2 [Homo sapiens]	2.1	XP_011537072.1	0.269978	1	2	1	1		5556	595.176	5.58		620000	300000	0.011	High	107	0.00985086	0	1	Medium	283	0.0319919	4.23786	1
4504901	3840	KPNA4	importin subunit alpha-3 [Homo sapiens]	2.09	NP_002259.1	8.4453	3	7	1	1		521	57.851	4.96		39000000	19000000	0.585	High	0	0	121.797	2	High	59	0.00982515	15.8711	3
4758906	5272	SERPINB9	serpin B9 [Homo sapiens]	2.09	NP_004146.1	7.97872	2	3	2	1		376	42.376	5.86		7700000	3700000	0.105	High	107	0.00985086	0	1	Medium	121	0.0150704	6.09214	2
19923717	151636	DTX3L	E3 ubiquitin-protein ligase DTX3L [Homo sapiens]	2.09	NP_612144.1	4.72973	2	3	2	1		740	83.501	8.06		10000000	5000000	0.122	High	91	0.00909363	24.06	2	Medium	370	0.0395553	3.35265	1
669033286	3149	HMGB3	high mobility group protein B3 isoform b [Homo sapiens]	2.08	NP_001288160.1	24.0909	5	18	5	1	10.34	220	25.485	9.06		39000000	20000000	12.895	High	0	0	239.025	5	High	18	0.00415512	27.1446	5
116256331	4311	MME	neprilysin [Homo sapiens]	2.06	NP_009219.2	27.2	17	52	17	1	20.44	750	85.46	5.73		31000000	16000000	2.814	High	0	0	819.474	17	High	5	0.00151653	87.0191	17
4506205	5698	PSMB9	proteasome subunit beta type-9 proprotein [Homo sapiens]	2.05	NP_002791.1	15.5251	3	12	3	1	9.48	219	23.25	5.03		8300000	4100000	1.848	High	1	0.000156079	102.21	3	High	59	0.00982515	15.9765	3
32483399	5062	PAK2	serine/threonine-protein kinase PAK 2 [Homo sapiens]	2.03	NP_002568.2	8.20611	3	8	3	1	5.72	524	58.006	5.96		17000000	8700000	0.304	High	17	0.00206813	53.5177	3	High	59	0.00982515	14.0576	3
4502419	645	BLVRB	flavin reductase (NADPH) [Homo sapiens]	2.02	NP_000704.1	11.6505	2	6	2	1	2.18	206	22.105	7.65		25000000	12000000	0.995	High	1	0.000156079	109.917	2	Medium	70	0.0101611	10.2484	2
9665248	6890	TAP1	antigen peptide transporter 1 isoform 1 [Homo sapiens]	2.02	NP_000584.2	14.1089	7	20	7	1	42.55	808	87.163	8.02		15000000	11000000	0.863	High	0	0	384.09	7	High	18	0.00415512	38.9401	7
530417526	9138	ARHGEF1	rho guanine nucleotide exchange factor 1 isoform X4 [Homo sapiens]	2	XP_005259446.1	2.53293	2	4	2	1	25.11	987	110.513	6.28		8200000	4700000	0.094	High	107	0.00985086	0	2	Medium	145	0.01743	5.4673	2
767995533	6388	SDF2	stromal cell-derived factor 2 isoform X1 [Homo sapiens]	2	XP_011523407.1	6.52174	1	3	1	1		230	25.383	8.9		17000000	8400000	0.468	High	107	0.00985086	0	1	Medium	123	0.0153157	6.06843	1
4759140	9368	SLC9A3R1	Na(+)/H(+) exchange regulatory cofactor NHE-RF1 [Homo sapiens]	1.99	NP_004243.1	11.1732	2	4	2	1		358	38.845	5.77		10000000	8700000	0.233	High	0	0	111.55	2	Medium	100	0.0128074	6.95551	2
226423947	57552	NCEH1	neutral cholesterol ester hydrolase 1 isoform a [Homo sapiens]	1.99	NP_001139748.1	2.67857	1	2	1	1		448	49.85	7.21		11000000	5500000	0.105	High	11	0.00140953	61.52	1	Medium	389	0.0403067	3.16714	1
17986005	3125	HLA-DRB3	major histocompatibility complex, class II, DR beta 3 precursor [Homo sapiens]	1.98	NP_072049.2	27.8195	5	31	1	1		266	29.943	8.56		59000000	31000000	7.483	High	0	0	276.36	5	High	5	0.00151653	62.4912	5
98986459	9682	KDM4A	lysine-specific demethylase 4A [Homo sapiens]	1.98	NP_055478.2	0.845865	1	2	1	1		1064	120.585	5.85		1700000	840000	0.047	High	107	0.00985086	0	1	Low	560	0.0539343	2.34457	1
169790833	3920	LAMP2	lysosome-associated membrane glycoprotein 2 isoform C precursor [Homo sapiens]	1.98	NP_001116078.1	1.94647	1	4	1	1		411	45.141	5.91		5000000	2500000	0.259	High	5	0.000687474	73.7285	1	Medium	163	0.0192398	5.20422	1
114155144	7170	TPM3	tropomyosin alpha-3 chain isoform Tpm3.2cy [Homo sapiens]	1.97	NP_001036816.1	29.0323	7	25	7	1	41.09	248	28.853	4.75		34000000	17000000	4.623	High	0	0	306.017	7	High	5	0.00151653	45.2521	7
530375985	10460	TACC3	transforming acidic coiled-coil-containing protein 3 isoform X1 [Homo sapiens]	1.97	XP_005247986.1	4.86936	2	4	2	1		842	90.788	5.06		5700000	5300000	0.125	High	3	0.000435414	94.28	2	Medium	70	0.0101611	10.3992	2
767926957	54165	DCUN1D1	DCN1-like protein 1 isoform X1 [Homo sapiens]	1.97	XP_011511214.1	14.2857	4	11	4	1	1.08	280	32.75	7.74		13000000	6900000	1.683	High	3	0.000435414	94.93	3	High	59	0.00982515	15.3913	4
768022751	23786	BCL2L13	bcl-2-like protein 13 isoform X3 [Homo sapiens]	1.97	XP_011544421.1	10.0196	2	4	2	1	37.21	509	54.356	4.54		1700000	880000	0.233	High	48	0.00519481	38.46	2	Medium	80	0.0113122	9.20406	2
530364640	3428	IFI16	gamma-interferon-inducible protein 16 isoform X1 [Homo sapiens]	1.96	XP_005245184.1	19.8986	12	64	12	1	177.56	789	88.645	9.29	Phospho [S110(100); S157(100)]	34000000	31000000	3.467	High	0	0	798.994	12	High	0	0	106.96	12
530365705	9877	ZC3H11A	zinc finger CCCH domain-containing protein 11A isoform X1 [Homo sapiens]	1.96	XP_005245701.1	12.8395	7	31	7	1	89.39	810	89.076	8.37	Phospho [S495(97.2)]	11000000	8600000	0.931	High	0	0	639.418	7	High	5	0.00151653	60.6431	7
224831253	4976	OPA1	dynamin-like 120 kDa protein, mitochondrial isoform 8 [Homo sapiens]	1.95	NP_570850.2	23.4483	22	87	22	1	16.95	1015	117.67	7.77		16000000	9400000	3.344	High	0	0	1145.05	22	High	0	0	157.642	22
767994460	28964	GIT1	ARF GTPase-activating protein GIT1 isoform X1 [Homo sapiens]	1.95	XP_011522986.1	1.1583	1	2	1	1		777	86.156	7.03		9000000	4600000	0.059	High	12	0.00150451	57.11	1	Medium	380	0.0399958	3.21852	1
4557647	3281	HSBP1	heat shock factor-binding protein 1 [Homo sapiens]	1.94	NP_001528.1	14.4737	1	2	1	1		76	8.538	4.36		12000000	6200000	0.585	High	76	0.00783586	31	1	Medium	371	0.0396198	3.33252	1
578839971	567	B2M	beta-2-microglobulin isoform X1 [Homo sapiens]	1.94	XP_006725245.1	10.6557	2	32	2	1	3.71	122	13.963	7.44		230000000	150000000	9	High	0	0	341.999	2	High	5	0.00151653	58.8434	2
767968017	28971	AAMDC	mth938 domain-containing protein isoform X2 [Homo sapiens]	1.94	XP_011543270.1	11.3475	1	2	1	1		141	15.578	9.06		4600000	2400000	0.233	High	107	0.00985086	0	1	Medium	368	0.0394553	3.37917	1
51243063	9587	MAD2L1BP	MAD2L1-binding protein isoform 1 [Homo sapiens]	1.93	NP_001003690.1	8.49673	1	3	1	1		306	34.653	7.43		1900000	960000	0.359	High	107	0.00985086	0	1	Medium	163	0.0192398	5.11557	1
567757609	1192	CLIC1	chloride intracellular channel protein 1 [Homo sapiens]	1.93	NP_001274523.1	23.2365	4	16	4	1	27.85	241	26.906	5.17		29000000	13000000	1.929	High	0	0	321.284	4	High	18	0.00415512	29.5454	4
767955386	90871	TMEM261	transmembrane protein 261 isoform X1 [Homo sapiens]	1.93	XP_011516364.1	32.7586	1	2	1	1		116	12.249	9.77		8100000	4200000	1.154	High	45	0.00489769	39.16	1	Medium	87	0.012045	8.4691	1
5729770	1200	TPP1	tripeptidyl-peptidase 1 preproprotein [Homo sapiens]	1.92	NP_000382.3	2.48668	1	6	1	1		563	61.21	6.48		47000000	13000000	0.194	High	0	0	115.363	1	High	65	0.00991307	12.0268	1
57164942	9793	CKAP5	cytoskeleton-associated protein 5 isoform a [Homo sapiens]	1.92	NP_001008938.1	14.4193	25	63	25	1	27.37	2032	225.352	7.8		19000000	11000000	0.909	High	0	0	721.899	24	High	5	0.00151653	93.3014	25
613410235	5504	PPP1R2	protein phosphatase inhibitor 2 isoform 1 [Homo sapiens]	1.92	NP_001278433.1	7.28155	1	2	1	1		206	23.057	4.82		2700000	1400000	0.292	High	9	0.00118781	67.64	1	Medium	294	0.0327924	3.95178	1
4507149	6647	SOD1	superoxide dismutase [Cu-Zn] [Homo sapiens]	1.9	NP_000445.1	38.3117	3	30	3	1	11.82	154	15.926	6.13		68000000	37000000	4.995	High	0	0	610.662	3	High	5	0.00151653	102.983	3
6466466	8498	RANBP3	ran-binding protein 3 isoform RANBP3-d [Homo sapiens]	1.9	NP_015561.1	2.6455	1	2	1	1		567	60.173	4.78		1600000	860000	0.093	High	1	0.000156079	102.91	1	Medium	181	0.0210907	4.77647	1
11095441	4329	ALDH6A1	methylmalonate-semialdehyde dehydrogenase [acylating], mitochondrial isoform 1 precursor [Homo sapiens]	1.9	NP_005580.1	34.2056	13	69	13	1	12.87	535	57.803	8.5		34000000	21000000	4.843	High	0	0	729.333	13	High	0	0	118.491	13
24497435	5705	PSMC5	26S protease regulatory subunit 8 isoform 1 [Homo sapiens]	1.9	NP_002796.4	8.12808	2	4	2	1	8.16	406	45.597	7.55		9900000	5300000	0.212	High	3	0.000435414	87.3121	2	Medium	90	0.012045	7.72712	2
40018633	3422	IDI1	isopentenyl-diphosphate Delta-isomerase 1 [Homo sapiens]	1.9	NP_004499.2	4.22535	1	3	1	1		284	32.465	7.88		26000000	13000000	0.334	High	107	0.00985086	0	1	Medium	283	0.0319919	4.19949	1
110224476	5660	PSAP	prosaposin isoform b preproprotein [Homo sapiens]	1.9	NP_001035930.1	16.6983	10	43	10	1	9.52	527	58.445	5.14		28000000	21000000	1.712	High	0	0	265.642	9	High	5	0.00151653	48.8028	10
530365433	81611	ANP32E	acidic leucine-rich nuclear phosphoprotein 32 family member E isoform X1 [Homo sapiens]	1.9	XP_005245570.1	16.4336	3	16	3	1	4.7	286	32.87	3.89		25000000	13000000	2.981	High	0	0	527.918	3	High	18	0.00415512	33.9402	3
68508961	1060	CENPC	centromere protein C [Homo sapiens]	1.89	NP_001803.2	2.75716	2	3	2	1		943	106.769	9.39	Phospho [S73(97.8)]	300000	160000	0.096	High	36	0.00396957	41.65	1	Medium	125	0.0154131	6.03197	2
767920613	9320	TRIP12	E3 ubiquitin-protein ligase TRIP12 isoform X2 [Homo sapiens]	1.89	XP_011510482.1	1.98259	3	6	3	1		2068	228.441	8.6		970000	510000	0.065	High	0	0	178.017	3	High	65	0.00991307	11.0376	3
5174735	10383	TUBB4B	tubulin beta-4B chain [Homo sapiens]	1.88	NP_006079.1	73.2584	28	842	2	1	5.78	445	49.799	4.89		110000000	62000000	38985	High	0	0	12185.9	28	High	0	0	1573.39	28
25121987	23397	NCAPH	condensin complex subunit 2 isoform 1 [Homo sapiens]	1.88	NP_056156.2	3.50877	2	6	2	1		741	82.511	5.06		19000000	9900000	0.199	High	0	0	112.14	2	Medium	70	0.0101611	10.1244	2
52426774	3122	HLA-DRA	HLA class II histocompatibility antigen, DR alpha chain precursor [Homo sapiens]	1.87	NP_061984.2	32.6772	7	84	6	1	13.8	254	28.603	5		82000000	47000000	34.112	High	0	0	1039.75	6	High	0	0	182.162	7
23510451	327	APEH	acylamino-acid-releasing enzyme [Homo sapiens]	1.86	NP_001631.3	13.6612	7	16	7	1	13.39	732	81.173	5.48		22000000	13000000	0.719	High	0	0	192.64	7	High	22	0.00497738	25.6449	7
548960892	9212	AURKB	aurora kinase B isoform 3 [Homo sapiens]	1.86	NP_001271455.1	40.8696	11	58	10	1	12.24	345	39.442	9.36		19000000	10000000	10.159	High	0	0	991.772	11	High	5	0.00151653	98.467	11
58761514	79145	CHCHD7	coiled-coil-helix-coiled-coil-helix domain-containing protein 7 isoform b [Homo sapiens]	1.84	NP_001011668.1	16.3636	1	2	1	1		110	13.018	9.06		33000000	18000000	0.334	High	21	0.00249317	49.93	1	Medium	162	0.0192398	5.21958	1
69354671	23	ABCF1	ATP-binding cassette sub-family F member 1 isoform a [Homo sapiens]	1.84	NP_001020262.1	6.86391	5	13	5	1	48.39	845	95.866	6.8		14000000	6300000	0.512	High	0	0	153.771	4	High	48	0.00889054	18.9701	5
21687129	134492	NUDCD2	nudC domain-containing protein 2 [Homo sapiens]	1.83	NP_660309.1	7.00637	1	4	1	1		157	17.665	5.07		19000000	10000000	0.778	High	73	0.00753976	31.65	1	Medium	100	0.0128074	6.87325	1
49169841	414919	C8orf82	UPF0598 protein C8orf82 [Homo sapiens]	1.83	NP_001001795.1	14.3519	2	4	2	1		216	23.874	9.14		14000000	6100000	0.425	High	0	0	151.84	2	Medium	87	0.012045	8.64421	2
42544159	10808	HSPH1	heat shock protein 105 kDa isoform 1 [Homo sapiens]	1.82	NP_006635.2	15.2681	11	36	10	1	12.74	858	96.804	5.39		18000000	11000000	1.054	High	0	0	476.978	11	High	5	0.00151653	63.7831	11
767940176	5252	PHF1	PHD finger protein 1 isoform X5 [Homo sapiens]	1.82	XP_011512969.1	2.6455	1	2	1	1		567	62.066	9.01		11000000	6200000	0.077	High	3	0.000435414	83.79	1	Medium	374	0.0397534	3.31327	1
32698730	57532	NUFIP2	nuclear fragile X mental retardation-interacting protein 2 [Homo sapiens]	1.81	NP_065823.1	3.88489	2	6	2	1	24.51	695	76.075	8.7		4400000	2500000	0.25	High	0	0	151.543	2	High	65	0.00991307	11.0441	2
50428925	1155	TBCB	tubulin-folding cofactor B isoform 1 [Homo sapiens]	1.8	NP_001272.2	7.78689	2	4	2	1	9.38	244	27.308	5.15		21000000	12000000	0.359	High	4	0.00055687	77.22	2	Medium	145	0.01743	5.36127	2
50428935	55201	MAP1S	microtubule-associated protein 1S isoform 1 [Homo sapiens]	1.8	NP_060644.4	3.11615	2	3	2	1		1059	112.142	7.3		13000000	7100000	0.105	High	107	0.00985086	0	1	Medium	90	0.012045	8.14764	2
51173727	4086	SMAD1	mothers against decapentaplegic homolog 1 [Homo sapiens]	1.8	NP_001003688.1	12.4731	4	7	4	1	19.74	465	52.226	7.31		7900000	4700000	0.369	High	3	0.000435414	91.9	3	High	59	0.00982515	15.0319	4
149944496	26043	UBXN7	UBX domain-containing protein 7 [Homo sapiens]	1.8	NP_056377.1	15.5419	5	12	5	1	7.34	489	54.828	5.16		12000000	8700000	0.778	High	11	0.00140953	63.5879	5	High	39	0.00760827	19.7349	5
30795225	51286	CEND1	cell cycle exit and neuronal differentiation protein 1 [Homo sapiens]	1.79	NP_057648.2	41.6107	3	8	3	1	8.28	149	14.945	9.2		5300000	3100000	2.162	High	0	0	213.06	3	High	39	0.00760827	21.4391	3
223029410	7094	TLN1	talin-1 [Homo sapiens]	1.79	NP_006280.3	4.60449	7	14	7	1	9.01	2541	269.599	6.07		6200000	4300000	0.119	High	0	0	304.437	7	High	18	0.00415512	30.3884	7
392306969	55626	AMBRA1	activating molecule in BECN1-regulated autophagy protein 1 isoform 1 [Homo sapiens]	1.79	NP_001254711.1	1.69101	1	2	1	1		1301	142.498	7.14		730000	410000	0.034	High	41	0.00447354	40.31	1	Medium	308	0.0333477	3.67007	1
4504511	3301	DNAJA1	dnaJ homolog subfamily A member 1 [Homo sapiens]	1.78	NP_001530.1	26.7003	6	26	6	1	11.89	397	44.839	7.08		20000000	11000000	2.793	High	0	0	407.184	6	High	5	0.00151653	57.4145	6
148727331	8078	USP5	ubiquitin carboxyl-terminal hydrolase 5 isoform 1 [Homo sapiens]	1.78	NP_001092006.1	6.64336	4	10	4	1	10.94	858	95.725	5.03		14000000	8500000	0.324	High	0	0	189.87	4	High	48	0.00889054	18.1697	4
371940940	478	ATP1A3	sodium/potassium-transporting ATPase subunit alpha-3 isoform 3 [Homo sapiens]	1.78	NP_001243143.1	13.9376	10	56	3	1	8.29	1026	112.987	5.38		21000000	12000000	1.188	High	0	0	746.043	10	High	5	0.00151653	89.4645	10
767939915	3127	HLA-DRB5	major histocompatibility complex, class II, DR beta 5 isoform X1 [Homo sapiens]	1.78	XP_011512864.1	22.4638	4	36	2	0	2.61	276	31.284	7.47		140000000	85000000	7.577	High	0	0	534.215	4	High	5	0.00151653	90.0177	4
10835071	972	CD74	HLA class II histocompatibility antigen gamma chain isoform b [Homo sapiens]	1.77	NP_004346.1	37.5	8	87	8	1	6.6	232	26.381	9.14		36000000	25000000	21.758	High	0	0	1396.04	8	High	0	0	164.233	8
332164775	5315	PKM	pyruvate kinase PKM isoform c [Homo sapiens]	1.77	NP_001193725.1	43.8017	23	193	1	1		605	65.889	7.87		7000000	4000000	24.433	High	0	0	2972.28	23	High	0	0	387.58	23
530404106	5527	PPP2R5C	serine/threonine-protein phosphatase 2A 56 kDa regulatory subunit gamma isoform isoform X1 [Homo sapiens]	1.77	XP_005267876.1	7.87671	4	10	4	1	1.54	584	67.572	7.97		5800000	3600000	0.468	High	4	0.00055687	80.0834	4	High	59	0.00982515	13.9077	4
768017090	2937	GSS	glutathione synthetase isoform X1 [Homo sapiens]	1.77	XP_011527098.1	12.4473	5	12	5	1	17.53	474	52.352	5.92		21000000	12000000	0.509	High	1	0.000156079	107.248	5	High	59	0.00982515	15.1766	5
4504341	8520	HAT1	histone acetyltransferase type B catalytic subunit [Homo sapiens]	1.76	NP_003633.1	3.10263	1	2	1	1		419	49.481	5.69		15000000	8300000	0.145	High	3	0.000435414	99.05	1	Medium	302	0.0330741	3.71921	1
62243696	10274	STAG1	cohesin subunit SA-1 [Homo sapiens]	1.75	NP_005853.2	2.14626	3	8	1	1		1258	144.336	5.59		28000000	16000000	0.15	High	3	0.000435414	90.26	3	Medium	70	0.0101611	9.70812	3
89145417	25840	METTL7A	methyltransferase-like protein 7A precursor [Homo sapiens]	1.75	NP_054752.3	17.2131	3	14	3	1	16.46	244	28.301	8.38		23000000	13000000	1.848	High	0	0	217.16	3	High	25	0.00547285	24.9918	3
345461076	3123	HLA-DRB1	major histocompatibility complex, class II, DR beta 1 precursor [Homo sapiens]	1.75	NP_001230894.1	36.4662	6	49	4	1	6.55	266	30.101	8.05		94000000	56000000	23.245	High	0	0	674.822	6	High	0	0	116.716	6
530428229	10211	FLOT1	flotillin-1 isoform X1 [Homo sapiens]	1.75	XP_005274966.1	5.8548	2	4	2	1	15.27	427	47.326	7.49		18000000	9900000	0.179	High	11	0.00140953	60.38	2	Medium	115	0.0146032	6.60468	2
21956645	136319	MTPN	myotrophin [Homo sapiens]	1.74	NP_665807.1	49.1525	3	18	3	1	9.12	118	12.887	5.52		39000000	24000000	5.813	High	0	0	588.359	3	High	5	0.00151653	53.3985	3
42822868	6050	RNH1	ribonuclease inhibitor [Homo sapiens]	1.74	NP_976321.1	19.9566	7	14	7	1	16.18	461	49.941	4.82		9100000	5400000	0.817	High	0	0	220.783	7	High	39	0.00760827	22.3764	7
66933016	3615	IMPDH2	inosine-5'-monophosphate dehydrogenase 2 [Homo sapiens]	1.73	NP_000875.2	44.7471	18	96	18	1	16.75	514	55.77	6.9		38000000	22000000	55.234	High	0	0	1581.16	18	High	0	0	209.426	18
4503047	1396	CRIP1	cysteine-rich protein 1 [Homo sapiens]	1.72	NP_001302.1	45.4545	2	4	2	1	27.67	77	8.527	8.75		20000000	11000000	2.162	High	62	0.00655183	34.74	2	Medium	125	0.0154131	5.89263	2
47271406	56257	MEPCE	7SK snRNA methylphosphate capping enzyme isoform A [Homo sapiens]	1.72	NP_062552.2	5.3701	3	6	3	1	3.41	689	74.31	9.57		7900000	4200000	0.212	High	1	0.000156079	103.19	3	Medium	70	0.0101611	10.0884	3
767908955	26092	TOR1AIP1	torsin-1A-interacting protein 1 isoform X2 [Homo sapiens]	1.72	XP_011507706.1	6.35452	3	8	3	1	54.19	598	67.71	7.9		11000000	7900000	0.311	High	0	0	136.103	3	High	59	0.00982515	14.9602	3
4506473	5966	REL	proto-oncogene c-Rel isoform 1 [Homo sapiens]	1.71	NP_002899.1	2.26171	1	4	1	1		619	68.476	5.86		11000000	6700000	0.194	High	12	0.00150451	58.41	1	Medium	87	0.012045	8.62445	1
4507677	7184	HSP90B1	endoplasmin precursor [Homo sapiens]	1.71	NP_003290.1	41.345	31	275	29	1	5.74	803	92.411	4.84		85000000	50000000	56.797	High	0	0	3726.13	31	High	0	0	485.204	31
94536842	22934	RPIA	ribose-5-phosphate isomerase [Homo sapiens]	1.71	NP_653164.2	14.791	3	6	3	1	1.48	311	33.248	8.54		7200000	4100000	0.438	High	12	0.00150451	59.7767	3	Medium	80	0.0113122	9.13383	3
122939208	6672	SP100	nuclear autoantigen Sp-100 isoform 1 [Homo sapiens]	1.71	NP_001073860.1	22.8249	12	40	12	1	18.48	885	101.511	7.42	Phospho [S18(100); S231(99.4)]	9900000	7000000	1.223	High	0	0	517.317	12	High	5	0.00151653	67.6189	12
255958282	10226	PLIN3	perilipin-3 isoform 1 [Homo sapiens]	1.71	NP_005808.3	22.3502	7	24	7	1	7.43	434	47.046	5.44		26000000	15000000	1.894	High	0	0	417.68	7	High	5	0.00151653	44.3934	7
665821282	58155	PTBP2	polypyrimidine tract-binding protein 2 isoform 2 [Homo sapiens]	1.71	NP_001287915.1	39.6296	12	74	11	1	7.22	540	58.523	9.03		23000000	15000000	10.007	High	0	0	1028.09	12	High	0	0	133.541	12
767989726	27132	CPNE7	copine-7 isoform X1 [Homo sapiens]	1.71	XP_011521301.1	1.35338	1	2	1	1		665	73.599	7.09		7300000	4300000	0.064	High	59	0.00625331	35.64	1	Medium	421	0.0423541	2.84575	1
5031599	10109	ARPC2	actin-related protein 2/3 complex subunit 2 [Homo sapiens]	1.7	NP_005722.1	10.3333	3	6	3	1	13.18	300	34.311	7.36		25000000	15000000	0.413	High	4	0.00055687	78.2767	3	Medium	87	0.012045	8.70851	3
5453690	3337	DNAJB1	dnaJ homolog subfamily B member 1 isoform 1 [Homo sapiens]	1.7	NP_006136.1	22.6471	6	21	6	1	24.51	340	38.02	8.63		8500000	8600000	1.683	High	0	0	422.55	6	High	18	0.00415512	39.1562	6
7330335	25932	CLIC4	chloride intracellular channel protein 4 [Homo sapiens]	1.7	NP_039234.1	28.4585	5	17	5	1	12.87	253	28.754	5.59		22000000	13000000	2.415	High	0	0	245.244	5	High	18	0.00415512	30.8457	5
23110942	5686	PSMA5	proteasome subunit alpha type-5 isoform 1 [Homo sapiens]	1.7	NP_002781.2	39.4191	6	31	6	1	8.88	241	26.394	4.79		25000000	15000000	14.199	High	0	0	644.433	6	High	5	0.00151653	72.2311	6
354721184	5878	RAB5C	ras-related protein Rab-5C isoform b [Homo sapiens]	1.7	NP_001238968.1	8.83534	2	6	2	1		249	27.019	8.66		23000000	14000000	0.778	High	5	0.000687474	74.63	2	Medium	80	0.0113122	8.95516	2
578827503	8773	SNAP23	synaptosomal-associated protein 23 isoform X2 [Homo sapiens]	1.7	XP_006720788.1	23.4234	3	8	3	1		222	24.644	4.96		10000000	12000000	1.031	High	0	0	174.297	3	High	54	0.00972798	16.732	3
11559927	63931	MRPS14	28S ribosomal protein S14, mitochondrial [Homo sapiens]	1.69	NP_071383.1	7.03125	1	2	1	1		128	15.129	11.41		5400000	3200000	0.389	High	96	0.00955509	22.8	1	Low	587	0.0562584	2.29044	1
339409180	4046	LSP1	lymphocyte-specific protein 1 isoform 3 [Homo sapiens]	1.69	NP_001229861.1	7.49465	2	8	2	1	0.86	467	50.358	5.62		11000000	6400000	0.668	High	0	0	124.89	2	High	59	0.00982515	15.9249	2
767927897	8833	GMPS	GMP synthase [glutamine-hydrolyzing] isoform X1 [Homo sapiens]	1.69	XP_011511565.1	5.15021	3	10	3	1	19.53	699	77.438	6.98		20000000	12000000	0.354	High	2	0.000309645	100.063	3	High	59	0.00982515	15.9349	3
5729991	5704	PSMC4	26S protease regulatory subunit 6B isoform 1 [Homo sapiens]	1.68	NP_006494.1	11.9617	4	12	4	1	14.14	418	47.337	5.21	Acetyl [N-Term]	12000000	7400000	0.957	High	3	0.000435414	93.2694	3	High	39	0.00760827	21.5684	4
12667788	4627	MYH9	myosin-9 [Homo sapiens]	1.68	NP_002464.1	28.1122	42	124	42	1	29.5	1960	226.392	5.6	Phospho [S1943(100)]	19000000	11000000	3.034	High	0	0	2131.76	40	High	0	0	269.447	42
378404897	5025	P2RX4	P2X purinoceptor 4 isoform 1 [Homo sapiens]	1.68	NP_001243725.1	5.19802	1	2	1	1		404	45.276	7.83		1700000	990000	0.116	High	4	0.00055687	77.77	1	Medium	169	0.019866	4.94323	1
767954440	11168	PSIP1	PC4 and SFRS1-interacting protein isoform X2 [Homo sapiens]	1.68	XP_011515999.1	43.8746	14	98	1	1		351	39.824	8.81	Phospho [S102; S105; S129(100)]	18000000	11000000	28.764	High	0	0	992.587	13	High	0	0	191.365	14
4502271	477	ATP1A2	sodium/potassium-transporting ATPase subunit alpha-2 proprotein [Homo sapiens]	1.67	NP_000693.1	10.9804	8	39	1	0		1020	112.193	5.66		19000000	12000000	0.701	High	0	0	581.44	7	High	5	0.00151653	65.1836	8
9257257	9948	WDR1	WD repeat-containing protein 1 isoform 1 [Homo sapiens]	1.67	NP_059830.1	14.5215	4	10	4	1	12.8	606	66.152	6.65		19000000	12000000	0.417	High	0	0	116.78	4	High	22	0.00497738	25.756	4
28827795	128866	CHMP4B	charged multivesicular body protein 4b [Homo sapiens]	1.67	NP_789782.1	27.2321	5	38	5	1	15.18	224	24.935	4.82		31000000	20000000	4.878	High	0	0	588.439	5	High	5	0.00151653	71.0464	5
768037765	4478	MSN	moesin isoform X1 [Homo sapiens]	1.67	XP_011529261.1	17.377	12	62	6	1	29.51	610	71.32	6.06		15000000	14000000	2.57	High	0	0	408.042	12	High	5	0.00151653	92.8112	12
21624607	23406	COTL1	coactosin-like protein [Homo sapiens]	1.66	NP_066972.1	24.6479	2	10	2	1	17.76	142	15.935	5.67		38000000	36000000	1.783	High	3	0.000435414	90.46	2	High	39	0.00760827	22.8027	2
166795299	6513	SLC2A1	solute carrier family 2, facilitated glucose transporter member 1 [Homo sapiens]	1.66	NP_006507.2	11.9919	4	11	4	1	11.33	492	54.049	8.72		18000000	13000000	1.512	High	0	0	147.97	4	High	18	0.00415512	27.3429	4
768023236	11252	PACSIN2	protein kinase C and casein kinase substrate in neurons protein 2 isoform X2 [Homo sapiens]	1.66	XP_011528148.1	4.09836	2	4	2	1	12.1	488	55.948	5.14		25000000	15000000	0.202	High	19	0.00229496	51.62	2	Medium	141	0.0171554	5.62514	2
815890872	122618	PLD4	phospholipase D4 isoform 1 [Homo sapiens]	1.66	NP_001295103.1	7.01754	3	6	3	1	32.56	513	56.304	8.28		4900000	3100000	0.389	High	3	0.000435414	92.86	3	Medium	90	0.012045	7.62557	3
4758440	9535	GMFG	glia maturation factor gamma isoform 1 [Homo sapiens]	1.65	NP_004868.1	41.5493	4	8	4	1	17.07	142	16.79	5.26		16000000	14000000	2.162	High	0	0	116.83	4	High	59	0.00982515	13.9045	4
9845509	5879	RAC1	ras-related C3 botulinum toxin substrate 1 isoform Rac1b [Homo sapiens]	1.65	NP_061485.1	20.8531	4	16	1	1		211	23.452	8.63		18000000	11000000	3.642	High	0	0	213.604	4	High	48	0.00889054	19.0218	4
25777602	5708	PSMD2	26S proteasome non-ATPase regulatory subunit 2 isoform 1 [Homo sapiens]	1.65	NP_002799.3	10.5727	7	28	7	1	9.85	908	100.136	5.2		9700000	6400000	0.778	High	0	0	614.509	7	High	5	0.00151653	66.1791	7
153791492	728689	EIF3CL	eukaryotic translation initiation factor 3 subunit C-like protein [Homo sapiens]	1.65	NP_001093131.1	0.984683	1	2	1	1		914	105.407	5.64		13000000	7700000	0.053	High	38	0.00417766	41.06	1	Medium	461	0.0460126	2.76423	1
189011546	427	ASAH1	acid ceramidase isoform b [Homo sapiens]	1.65	NP_004306.3	12.1655	3	12	3	1	26.13	411	46.474	7.85		3500000	2600000	0.585	High	0	0	223.23	3	High	25	0.00547285	24.9861	3
530373069	7155	TOP2B	DNA topoisomerase 2-beta isoform X1 [Homo sapiens]	1.65	XP_005265484.1	12.2386	17	64	11	1	10.54	1626	183.152	8		15000000	9000000	1.047	High	0	0	607.46	16	High	5	0.00151653	96.2063	17
24430151	5700	PSMC1	26S protease regulatory subunit 4 [Homo sapiens]	1.64	NP_002793.2	15.9091	5	12	5	1	18.47	440	49.154	6.21		18000000	10000000	0.668	High	0	0	169.17	5	High	39	0.00760827	19.5936	5
110347425	10592	SMC2	structural maintenance of chromosomes protein 2 [Homo sapiens]	1.64	NP_001036016.1	10.6934	11	28	11	1	24.57	1197	135.572	8.43		16000000	10000000	0.63	High	0	0	339.604	11	High	18	0.00415512	34.6222	11
194248072	3303	HSPA1A	heat shock 70 kDa protein 1A/1B [Homo sapiens]	1.64	NP_005336.3	32.6053	17	113	15	1	9.17	641	70.009	5.66		32000000	22000000	6.128	High	0	0	1761.82	17	High	0	0	193.744	17
530361111	50809	HP1BP3	heterochromatin protein 1-binding protein 3 isoform X1 [Homo sapiens]	1.64	XP_005245933.1	8.86076	5	20	5	1	20.04	553	61.169	9.67		22000000	15000000	0.931	High	0	0	155.406	5	High	18	0.00415512	27.1751	5
4502673	961	CD47	leukocyte surface antigen CD47 isoform 1 precursor [Homo sapiens]	1.63	NP_001768.1	3.40557	1	4	1	1		323	35.191	7.21		35000000	21000000	0.425	High	47	0.00510038	38.65	1	Medium	162	0.0192398	5.22512	1
4503143	1509	CTSD	cathepsin D preproprotein [Homo sapiens]	1.63	NP_001900.1	20.3883	6	24	6	1	11.47	412	44.524	6.54		11000000	6200000	1.994	High	0	0	159.932	6	High	18	0.00415512	35.829	6
23110944	5687	PSMA6	proteasome subunit alpha type-6 isoform a [Homo sapiens]	1.63	NP_002782.1	33.7398	7	18	7	1	15.63	246	27.382	6.76		21000000	13000000	2.415	High	0	0	236.12	7	High	18	0.00415512	28.9235	7
24308115	26145	IRF2BP1	interferon regulatory factor 2-binding protein 1 [Homo sapiens]	1.63	NP_056464.1	3.25342	1	8	1	1	16.31	584	61.649	8.18	Phospho [S453(100)]	900000	520000	0.212	High	0	0	161.74	1	High	59	0.00982515	15.4153	1
63253298	6723	SRM	spermidine synthase [Homo sapiens]	1.63	NP_003123.2	18.2119	4	8	4	1	21.42	302	33.803	5.49		8100000	5300000	0.778	High	0	0	126.88	4	High	61	0.00989778	13.0542	4
5453710	3927	LASP1	LIM and SH3 domain protein 1 isoform a [Homo sapiens]	1.62	NP_006139.1	22.2222	2	4	2	1	0.78	261	29.698	7.05		20000000	12000000	0.334	High	8	0.00106852	68.29	2	High	65	0.00991307	11.6885	2
28178832	3418	IDH2	isocitrate dehydrogenase [NADP], mitochondrial isoform 1 precursor [Homo sapiens]	1.62	NP_002159.2	50.2212	24	219	24	1	5.2	452	50.877	8.69		92000000	63000000	330.131	High	0	0	2674.86	24	High	0	0	388.492	24
94721261	1267	CNP	2',3'-cyclic-nucleotide 3'-phosphodiesterase [Homo sapiens]	1.62	NP_149124.3	13.5392	4	10	4	1	8.56	421	47.549	9.07		20000000	13000000	0.509	High	1	0.000156079	109.07	4	High	59	0.00982515	15.018	4
116805327	56922	MCCC1	methylcrotonoyl-CoA carboxylase subunit alpha, mitochondrial isoform 1 precursor [Homo sapiens]	1.62	NP_064551.3	40.8276	18	80	18	1	5.12	725	80.422	7.78		30000000	19000000	6.627	High	0	0	1523.37	18	High	0	0	182.025	18
154354964	10989	IMMT	MICOS complex subunit MIC60 isoform 1 [Homo sapiens]	1.62	NP_006830.2	46.1741	24	136	1	1		758	83.626	6.48		2600000	1600000	11.991	High	0	0	1912.56	24	High	0	0	286.431	24
163644321	7386	UQCRFS1	cytochrome b-c1 complex subunit Rieske, mitochondrial [Homo sapiens]	1.62	NP_005994.2	28.1022	6	37	6	1	50.48	274	29.649	8.32		28000000	21000000	5.31	High	0	0	314.043	5	High	5	0.00151653	59.253	6
388240768	10313	RTN3	reticulon-3 isoform e [Homo sapiens]	1.62	NP_001252518.1	1.06589	1	4	1	1		1032	112.541	4.96		8500000	5200000	0.099	High	17	0.00206813	53.64	1	Medium	120	0.0150704	6.42758	1
530424405	83693	HSDL1	inactive hydroxysteroid dehydrogenase-like protein 1 isoform X1 [Homo sapiens]	1.62	XP_005256246.1	2.72727	1	2	1	1		330	36.978	8.72		15000000	9200000	0.129	High	100	0.00985086	20.51	1	Low	780	0.0727137	1.99791	1
6912646	27020	NPTN	neuroplastin isoform b precursor [Homo sapiens]	1.61	NP_036560.1	4.52261	1	2	1	1		398	44.36	7.99		15000000	9300000	0.11	High	77	0.00793324	30.83	1	Medium	421	0.0423541	2.9021	1
9507215	51807	TUBA8	tubulin alpha-8 chain isoform 1 [Homo sapiens]	1.61	NP_061816.1	33.6303	13	266	3	0	31.24	449	50.062	5.06		44000000	35000000	99	High	0	0	3198.05	13	High	0	0	553.816	13
11055992	59342	SCPEP1	retinoid-inducible serine carboxypeptidase precursor [Homo sapiens]	1.61	NP_067639.1	2.43363	1	2	1	1		452	50.798	5.81		1500000	900000	0.116	High	107	0.00985086	0	1	Medium	486	0.0476891	2.51633	1
23397663	171586	ABHD3	phospholipase ABHD3 isoform 1 [Homo sapiens]	1.61	NP_612213.2	5.62347	1	2	1	1		409	45.979	7.17		7600000	4700000	0.145	High	11	0.00140953	60.44	1	Medium	98	0.0128074	7.47406	1
25777600	5707	PSMD1	26S proteasome non-ATPase regulatory subunit 1 isoform 1 [Homo sapiens]	1.61	NP_002798.2	6.19098	4	10	4	1	6.8	953	105.769	5.39		8300000	5200000	0.259	High	0	0	167.06	4	High	25	0.00547285	23.546	4
118402586	2739	GLO1	lactoylglutathione lyase [Homo sapiens]	1.61	NP_006699.2	14.1304	3	6	3	1	26.14	184	20.764	5.31		11000000	7600000	0.874	High	22	0.00259312	48.55	3	Medium	181	0.0210907	4.79352	3
530389317	7534	YWHAZ	14-3-3 protein zeta/delta isoform X1 [Homo sapiens]	1.61	XP_005251118.1	42.8571	11	108	9	1	23.13	245	27.728	4.79	Acetyl [N-Term]	65000000	45000000	60.054	High	0	0	1321.76	10	High	0	0	190.182	11
631226390	10644	IGF2BP2	insulin-like growth factor 2 mRNA-binding protein 2 isoform c [Homo sapiens]	1.61	NP_001278798.1	29.5868	14	99	12	1	20.48	605	66.745	8.46		15000000	10000000	7.577	High	0	0	1428.49	14	High	0	0	195.149	13
751130483	211	ALAS1	5-aminolevulinate synthase, nonspecific, mitochondrial isoform 2 [Homo sapiens]	1.61	NP_001291373.1	5.02283	1	2	1	1		657	72.636	8.1		1200000	720000	0.062	High	49	0.00530074	38	1	Medium	121	0.0150704	6.31834	1
767927731	8087	FXR1	fragile X mental retardation syndrome-related protein 1 isoform X1 [Homo sapiens]	1.61	XP_005247870.2	17.4298	8	26	7	1	11.32	677	76.153	6.83		18000000	11000000	1.412	High	0	0	628.255	8	High	5	0.00151653	63.4242	8
768037516	24137	KIF4A	chromosome-associated kinesin KIF4A isoform X1 [Homo sapiens]	1.61	XP_011529195.1	7.46753	7	19	7	1	3.59	1232	139.794	6.27		8300000	5100000	0.433	High	0	0	456.686	7	High	18	0.00415512	29.0241	6
4758040	1345	COX6C	cytochrome c oxidase subunit 6C proprotein [Homo sapiens]	1.6	NP_004365.1	50.6667	5	25	5	1	19.58	75	8.776	10.39		86000000	61000000	176.828	High	0	0	262.15	5	High	18	0.00415512	28.3603	5
24797106	23197	FAF2	FAS-associated factor 2 [Homo sapiens]	1.6	NP_055428.1	22.9213	6	12	6	1	46.64	445	52.591	5.62		9300000	6500000	0.778	High	0	0	199.975	6	High	39	0.00760827	22.7605	6
93102364	23075	SWAP70	switch-associated protein 70 isoform 1 [Homo sapiens]	1.6	NP_055870.2	4.44444	3	8	3	1	13.84	585	68.954	5.87		17000000	10000000	0.274	High	1	0.000156079	111.34	3	High	65	0.00991307	11.2785	3
299473756	643037	C11orf97	uncharacterized protein LOC643037 [Homo sapiens]	1.6	NP_001177391.1	5.55556	1	2	1	1		126	13.905	9.35		16000000	9800000	0.334	High	107	0.00985086	0	1	Low	876	0.080574	1.80569	1
376319199	10713	USP39	U4/U6.U5 tri-snRNP-associated protein 2 isoform 1 [Homo sapiens]	1.6	NP_001243654.1	22.3009	9	35	9	1	64.55	565	65.34	8.91		19000000	16000000	2.562	High	0	0	411.308	9	High	5	0.00151653	61.8092	9
578841871	5514	PPP1R10	serine/threonine-protein phosphatase 1 regulatory subunit 10 isoform X1 [Homo sapiens]	1.6	XP_006725975.1	14.8936	10	37	10	1	31.92	940	98.996	9.17	Phospho [S313(100)]	11000000	7900000	1.387	High	0	0	505.571	9	High	5	0.00151653	63.7007	9
4506191	5699	PSMB10	proteasome subunit beta type-10 precursor [Homo sapiens]	1.59	NP_002792.1	4.0293	1	4	1	1		273	28.918	7.81		2200000	1400000	0.468	High	5	0.000687474	75.16	1	Medium	98	0.0128074	7.39344	1
6912280	10598	AHSA1	activator of 90 kDa heat shock protein ATPase homolog 1 [Homo sapiens]	1.59	NP_036243.1	30.1775	7	19	7	1	9.9	338	38.25	5.53		11000000	10000000	1.565	High	0	0	177.873	7	High	18	0.00415512	39.7669	7
23111034	6642	SNX1	sorting nexin-1 isoform a [Homo sapiens]	1.59	NP_003090.2	5.9387	3	6	1	1		522	59.033	5.15		4700000	2900000	0.304	High	3	0.000435414	84.9567	3	Medium	98	0.0128074	7.20462	3
61743942	10006	ABI1	abl interactor 1 isoform a [Homo sapiens]	1.59	NP_005461.2	6.69291	3	6	3	1	5.92	508	55.047	7.06		9000000	5800000	0.369	High	1	0.000156079	102.93	3	Medium	121	0.0150704	6.27677	3
567757574	2222	FDFT1	squalene synthase isoform 1 [Homo sapiens]	1.59	NP_001274671.1	25.8993	9	42	9	1	7.38	417	48.084	6.54		21000000	14000000	3.642	High	0	0	518.05	9	High	5	0.00151653	65.4243	9
226529917	7167	TPI1	triosephosphate isomerase isoform 2 [Homo sapiens]	1.58	NP_001152759.1	68.5315	16	138	16	1	11.19	286	30.772	5.92	Phospho [S58(100)]	34000000	22000000	99	High	0	0	2268.83	16	High	0	0	269.076	16
262527242	6892	TAPBP	tapasin isoform 2 precursor [Homo sapiens]	1.58	NP_757345.2	8.53175	4	28	4	1	4.82	504	53.854	7.08		22000000	15000000	1.783	High	0	0	336.033	4	High	5	0.00151653	51.2554	4
4557403	788	SLC25A20	mitochondrial carnitine/acylcarnitine carrier protein [Homo sapiens]	1.57	NP_000378.1	19.6013	4	10	4	1	19.58	301	32.922	9.41		14000000	9300000	0.833	High	20	0.00237982	51.06	4	High	48	0.00889054	18.7819	4
8922498	55163	PNPO	pyridoxine-5'-phosphate oxidase [Homo sapiens]	1.57	NP_060599.1	13.0268	2	4	2	1	10.17	261	29.969	7.06		9500000	5900000	0.425	High	29	0.00326063	46.42	2	Medium	90	0.012045	7.65807	2
19913424	523	ATP6V1A	V-type proton ATPase catalytic subunit A [Homo sapiens]	1.57	NP_001681.2	12.966	6	18	6	1	19.76	617	68.26	5.52		12000000	7800000	0.808	High	0	0	220.043	6	High	18	0.00415512	30.3021	6
28872725	5717	PSMD11	26S proteasome non-ATPase regulatory subunit 11 [Homo sapiens]	1.57	NP_002806.2	13.5071	5	14	5	1	7.73	422	47.434	6.48		16000000	10000000	0.817	High	0	0	228.083	5	High	25	0.00547285	24.8997	5
44890050	3925	STMN1	stathmin isoform a [Homo sapiens]	1.57	NP_981944.1	22.1477	5	51	5	1	34.7	149	17.292	5.97		69000000	47000000	11.915	High	0	0	436.929	5	High	5	0.00151653	71.116	5
47519420	84816	RTN4IP1	reticulon-4-interacting protein 1, mitochondrial precursor [Homo sapiens]	1.57	NP_116119.2	24.4949	8	22	8	1	4.35	396	43.562	9.11		26000000	17000000	1.721	High	0	0	175.665	8	High	18	0.00415512	33.3265	8
520261969	6651	SON	protein SON isoform F [Homo sapiens]	1.57	NP_620305.2	4.45177	4	11	4	1	3.75	2426	263.69	5.64		20000000	13000000	0.189	High	0	0	148.62	4	High	39	0.00760827	22.4516	4
530381921	3305	HSPA1L	heat shock 70 kDa protein 1-like isoform X2 [Homo sapiens]	1.57	XP_005249127.1	13.1915	7	79	4	0	11.49	705	77.484	7.66		23000000	17000000	1.352	High	0	0	1161.98	7	High	0	0	129.441	7
4502281	483	ATP1B3	sodium/potassium-transporting ATPase subunit beta-3 [Homo sapiens]	1.56	NP_001670.1	29.3907	5	22	5	1	7.45	279	31.492	8.35		25000000	15000000	4.179	High	0	0	343.54	5	High	5	0.00151653	44.3895	5
21361181	476	ATP1A1	sodium/potassium-transporting ATPase subunit alpha-1 isoform a [Homo sapiens]	1.56	NP_000692.2	22.5806	18	94	11	1	15.21	1023	112.824	5.49		22000000	17000000	2.802	High	0	0	1283.56	18	High	0	0	155.043	18
32455264	5052	PRDX1	peroxiredoxin-1 [Homo sapiens]	1.56	NP_859047.1	65.3266	14	160	12	1	52.39	199	22.096	8.13		130000000	91000000	226.585	High	0	0	1739.84	14	High	0	0	281.09	14
55770836	51097	SCCPDH	saccharopine dehydrogenase-like oxidoreductase [Homo sapiens]	1.56	NP_057086.2	6.75991	3	10	3	1	20.74	429	47.121	9.14		15000000	12000000	0.585	High	4	0.00055687	83.0633	3	High	65	0.00991307	12.2998	3
221316659	9404	LPXN	leupaxin isoform 1 [Homo sapiens]	1.56	NP_001137467.1	11.2532	3	6	3	1	1.04	391	43.721	6.18		4500000	2900000	0.468	High	3	0.000435414	88.0574	3	High	61	0.00989778	13.2758	3
469608410	8407	TAGLN2	transgelin-2 isoform a [Homo sapiens]	1.56	NP_001264153.1	55.9091	10	56	10	1	11.93	220	24.438	8.25		88000000	23000000	17.478	High	0	0	750.335	10	High	5	0.00151653	86.5959	10
4758940	9556	C14orf2	6.8 kDa mitochondrial proteolipid isoform 1 [Homo sapiens]	1.55	NP_004885.1	32.7586	2	12	2	1	9.61	58	6.658	10.08		40000000	27000000	16.783	High	3	0.000435414	88.99	2	High	59	0.00982515	14.0212	2
8922720	55754	TMEM30A	cell cycle control protein 50A isoform 1 [Homo sapiens]	1.55	NP_060717.1	3.3241	1	2	1	1		361	40.658	8.59		1300000	830000	0.136	High	45	0.00489769	39.02	1	Medium	212	0.0244634	4.60107	1
22538467	5692	PSMB4	proteasome subunit beta type-4 [Homo sapiens]	1.55	NP_002787.2	13.2576	2	6	2	1		264	29.185	5.97		7400000	4800000	0.778	High	0	0	253.394	2	High	59	0.00982515	15.7852	2
319918873	100529144	CORO7-PAM16	CORO7-PAM16 protein [Homo sapiens]	1.55	NP_001188408.1	8.68321	5	24	5	1	9.08	1048	114.095	6.33		12000000	11000000	0.65	High	0	0	548.52	5	High	5	0.00151653	53.6486	5
530371147	91526	ANKRD44	serine/threonine-protein phosphatase 6 regulatory ankyrin repeat subunit B isoform X1 [Homo sapiens]	1.55	XP_005247002.1	1.11732	1	2	1	1		1074	116.184	6.16		4600000	3000000	0.045	High	67	0.00697771	33.08	1	Medium	300	0.0329634	3.79685	1
4504067	2805	GOT1	aspartate aminotransferase, cytoplasmic [Homo sapiens]	1.54	NP_002070.1	25.6659	7	19	7	1	19.94	413	46.219	7.01		9400000	6400000	2.008	High	0	0	239.213	6	High	18	0.00415512	32.1509	6
4506209	5701	PSMC2	26S protease regulatory subunit 7 isoform 1 [Homo sapiens]	1.54	NP_002794.1	18.9376	6	15	6	1	12.91	433	48.603	5.95		20000000	13000000	1.031	High	0	0	186.469	5	High	39	0.00760827	23.3289	6
30410792	5721	PSME2	proteasome activator complex subunit 2 [Homo sapiens]	1.54	NP_002809.2	20.0837	5	18	5	1	11.15	239	27.384	5.73		23000000	14000000	2.415	High	0	0	283.413	5	High	22	0.00497738	26.1679	5
256222411	2317	FLNB	filamin-B isoform 1 [Homo sapiens]	1.54	NP_001157789.1	0.683631	2	4	2	1		2633	281.459	5.71		73000000	63000000	0.032	High	12	0.00150451	58.06	2	Medium	399	0.0410959	3.08473	2
11225260	7150	TOP1	DNA topoisomerase 1 [Homo sapiens]	1.53	NP_003277.1	5.09804	3	8	3	1	11.86	765	90.669	9.31		18000000	12000000	0.266	High	3	0.000435414	85.85	3	High	65	0.00991307	12.2264	3
34419635	3310	HSPA6	heat shock 70 kDa protein 6 [Homo sapiens]	1.53	NP_002146.2	11.6641	6	83	3	0	10.5	643	70.984	6.14		24000000	15000000	1.11	High	0	0	1255.74	6	High	0	0	132.075	6
55770830	8535	CBX4	E3 SUMO-protein ligase CBX4 [Homo sapiens]	1.53	NP_003646.2	3.57143	1	2	1	1		560	61.329	9.36		5900000	3900000	0.086	High	55	0.00586166	37.22	1	Medium	300	0.0329634	3.83002	1
395132491	55839	CENPN	centromere protein N isoform 1 [Homo sapiens]	1.53	NP_001094095.2	3.11615	1	1	1	1		353	41.168	8.85	Acetyl [N-Term]	5700000	3700000	0.122						Medium	317	0.034119	3.55336	1
767996586	9618	TRAF4	TNF receptor-associated factor 4 isoform X1 [Homo sapiens]	1.53	XP_011523806.1	6.07966	2	4	2	1	38.62	477	54.374	8.15		3600000	3200000	0.179	High	4	0.00055687	77.14	2	Medium	100	0.0128074	7.02975	2
4503023	1376	CPT2	carnitine O-palmitoyltransferase 2, mitochondrial precursor [Homo sapiens]	1.52	NP_000089.1	23.8602	12	54	12	1	7.12	658	73.73	8.18		21000000	14000000	3.354	High	0	0	847.119	12	High	5	0.00151653	95.365	12
4503301	1666	DECR1	2,4-dienoyl-CoA reductase, mitochondrial precursor [Homo sapiens]	1.52	NP_001350.1	21.4925	6	26	6	1	8.62	335	36.045	9.28		23000000	16000000	1.565	High	0	0	214.166	5	High	5	0.00151653	46.9867	6
767966201	5702	PSMC3	26S protease regulatory subunit 6A isoform X2 [Homo sapiens]	1.52	XP_011518535.1	22.0302	7	29	7	1	15.16	463	51.535	5.43		9100000	6500000	1.593	High	0	0	381.714	7	High	5	0.00151653	59.8169	7
4506925	6451	SH3BGRL	SH3 domain-binding glutamic acid-rich-like protein [Homo sapiens]	1.51	NP_003013.1	50	3	10	3	1	42.86	114	12.766	5.25		2000000	1900000	2.728	High	4	0.00055687	76.05	3	High	49	0.00898423	16.96	3
7706495	51726	DNAJB11	dnaJ homolog subfamily B member 11 precursor [Homo sapiens]	1.51	NP_057390.1	24.3017	7	29	7	1	9.19	358	40.489	6.18		52000000	34000000	4.817	High	0	0	422.92	6	High	5	0.00151653	64.2011	7
30578410	201595	STT3B	dolichyl-diphosphooligosaccharide--protein glycosyltransferase subunit STT3B [Homo sapiens]	1.51	NP_849193.1	6.6586	5	15	4	1	24.84	826	93.614	8.91		22000000	13000000	0.585	High	0	0	175.16	5	High	39	0.00760827	20.7435	5
91984773	128240	APOA1BP	NAD(P)H-hydrate epimerase precursor [Homo sapiens]	1.51	NP_658985.2	10.7639	2	4	2	1		288	31.654	7.66		1200000	800000	0.311	High	12	0.00150451	58.76	2	Medium	100	0.0128074	6.74922	2
188035908	23468	CBX5	chromobox protein homolog 5 [Homo sapiens]	1.51	NP_001120793.1	58.6387	12	118	12	1	10.56	191	22.211	5.86		38000000	27000000	532.67	High	0	0	1426.03	12	High	0	0	235.118	12
239985422	54704	PDP1	pyruvate dehyrogenase phosphatase catalytic subunit 1 isoform 2 [Homo sapiens]	1.51	NP_001155251.1	9.4306	3	6	3	1	21.64	562	63.655	6.81		9500000	5900000	0.233	High	1	0.000156079	105.9	3	Medium	68	0.0101611	10.8986	3
578827087	5315	PKM	pyruvate kinase PKM isoform X2 [Homo sapiens]	1.51	XP_006720633.1	48.7603	24	203	2	1	7.29	605	65.764	7.99		62000000	40000000	34.938	High	0	0	3293.03	24	High	0	0	415.912	24
731184190	2232	FDXR	NADPH:adrenodoxin oxidoreductase, mitochondrial isoform 3 precursor [Homo sapiens]	1.51	NP_001244941.2	24.1573	10	33	10	1	13.02	534	58.181	7.87		16000000	11000000	2.047	High	0	0	399.278	9	High	5	0.00151653	47.3627	10
4506183	5684	PSMA3	proteasome subunit alpha type-3 isoform 1 [Homo sapiens]	1.5	NP_002779.1	12.1569	3	13	3	1	13.9	255	28.415	5.33		26000000	18000000	1.424	High	1	0.000156079	105.73	2	High	48	0.00889054	18.7622	3
4506185	5685	PSMA4	proteasome subunit alpha type-4 isoform 1 [Homo sapiens]	1.5	NP_002780.1	40.613	7	25	7	1	6.78	261	29.465	7.72		13000000	8300000	5.105	High	0	0	423.513	7	High	5	0.00151653	47.0774	6
4507951	7533	YWHAH	14-3-3 protein eta [Homo sapiens]	1.5	NP_003396.1	26.0163	7	47	5	1	31.62	246	28.201	4.84		12000000	8800000	5.494	High	0	0	337.457	7	High	5	0.00151653	67.229	7
5579478	5604	MAP2K1	dual specificity mitogen-activated protein kinase kinase 1 [Homo sapiens]	1.5	NP_002746.1	16.0305	6	18	6	1	8.7	393	43.411	6.62		18000000	17000000	1.637	High	0	0	134.492	6	High	25	0.00547285	23.9763	6
6912586	25796	PGLS	6-phosphogluconolactonase [Homo sapiens]	1.5	NP_036220.1	9.30233	2	4	2	1	8.85	258	27.53	6.05		12000000	8100000	0.389	High	87	0.00881191	27.01	2	Medium	141	0.0171554	5.60698	2
14141157	3189	HNRNPH3	heterogeneous nuclear ribonucleoprotein H3 isoform a [Homo sapiens]	1.5	NP_036339.1	48.8439	13	297	11	1	78.95	346	36.903	6.87	Phospho [S216(100)]	130000000	120000000	224.393	High	0	0	3451.71	13	High	0	0	651.774	13
32967603	11177	BAZ1A	bromodomain adjacent to zinc finger domain protein 1A isoform a [Homo sapiens]	1.5	NP_038476.2	0.96401	1	2	1	1		1556	178.592	6.6		1200000	820000	0.032	High	107	0.00985086	0	1	Medium	163	0.0192398	5.0357	1
54792069	6613	SUMO2	small ubiquitin-related modifier 2 isoform a precursor [Homo sapiens]	1.5	NP_008868.3	27.3684	2	26	2	1	1.36	95	10.864	5.5		110000000	89000000	16.783	High	0	0	462.726	2	High	5	0.00151653	50.8451	2
83921614	80777	CYB5B	cytochrome b5 type B [Homo sapiens]	1.5	NP_085056.2	26.6667	3	11	3	1	21.85	150	16.684	4.97		20000000	9500000	4.179	High	3	0.000435414	95.47	2	High	49	0.00898423	16.9924	3
153791313	9997	SCO2	protein SCO2 homolog, mitochondrial precursor [Homo sapiens]	1.5	NP_005129.2	10.1504	2	4	2	1	9.51	266	29.791	8.85		8600000	5900000	0.359	High	1	0.000156079	104.72	2	Medium	98	0.0128074	7.37598	2
157502195	5719	PSMD13	26S proteasome non-ATPase regulatory subunit 13 isoform 2 [Homo sapiens]	1.5	NP_787128.2	7.14286	3	6	3	1	1.43	378	42.915	6.54		26000000	17000000	0.292	High	9	0.00118781	66.0367	3	Medium	90	0.012045	7.80873	3
315467838	10539	GLRX3	glutaredoxin-3 [Homo sapiens]	1.5	NP_001186797.1	6.56716	2	5	2	1		335	37.408	5.39		7800000	1700000	0.468	High	15	0.00185071	55.647	2	Medium	145	0.01743	5.40205	1
321117267	100529241	HSPE1-MOB4	HSPE1-MOB4 protein [Homo sapiens]	1.5	NP_001189414.1	16.8582	5	159	1	1		261	29.718	6.16		17000000	11000000	4.412	High	0	0	1682.31	5	High	0	0	222.688	5
767904317	3932	LCK	tyrosine-protein kinase Lck isoform X1 [Homo sapiens]	1.5	XP_011539756.1	3.68217	2	4	1	1		516	58.296	5.81		21000000	14000000	0.202	High	21	0.00249317	49.91	2	Medium	153	0.0183585	5.29706	2
4506381	5880	RAC2	ras-related C3 botulinum toxin substrate 2 [Homo sapiens]	1.49	NP_002863.1	22.9167	4	17	1	1	2.49	192	21.415	7.61		19000000	13000000	4.623	High	0	0	193.561	4	High	39	0.00760827	20.8457	4
30410796	10197	PSME3	proteasome activator complex subunit 3 isoform 2 [Homo sapiens]	1.49	NP_789839.1	14.2322	3	8	3	1	32.68	267	30.867	6.11		8300000	5800000	0.778	High	0	0	156.1	3	High	63	0.00991307	12.7258	3
83776598	57506	MAVS	mitochondrial antiviral-signaling protein isoform 1 [Homo sapiens]	1.49	NP_065797.2	48.3333	14	88	14	1	9.12	540	56.493	5.52		25000000	17000000	17.233	High	0	0	1364.03	14	High	0	0	234.417	14
153792590	3320	HSP90AA1	heat shock protein HSP 90-alpha isoform 1 [Homo sapiens]	1.49	NP_001017963.2	32.6698	32	342	17	1	2.97	854	98.099	5.16		74000000	60000000	62.096	High	0	0	5528.26	31	High	0	0	656.579	32
530407763	23049	SMG1	serine/threonine-protein kinase SMG1 isoform X1 [Homo sapiens]	1.49	XP_005255239.1	0.325291	1	4	1	1		3689	413.52	6.51		390000	260000	0.025	High	11	0.00140953	64.29	1	Medium	98	0.0128074	7.20947	1
662236821	10849	CD3EAP	DNA-directed RNA polymerase I subunit RPA34 isoform 1 [Homo sapiens]	1.49	NP_001284519.1	2.73438	1	2	1	1		512	55.137	8.37		2100000	1400000	0.122	High	41	0.00447354	39.96	1	Medium	293	0.0327301	4.07727	1
4503765	2332	FMR1	fragile X mental retardation protein 1 isoform ISO1 [Homo sapiens]	1.48	NP_002015.1	8.70253	4	10	2	1	1.53	632	71.131	7.42		18000000	12000000	0.403	High	0	0	152.7	4	High	59	0.00982515	15.8976	4
4506193	5689	PSMB1	proteasome subunit beta type-1 [Homo sapiens]	1.48	NP_002784.1	20.332	4	10	4	1	5.41	241	26.472	8.13		17000000	12000000	1.276	High	12	0.00150451	58.86	4	Medium	68	0.0101611	10.6579	4
5031571	10097	ACTR2	actin-related protein 2 isoform b [Homo sapiens]	1.48	NP_005713.1	16.2437	5	14	5	1	4.71	394	44.732	6.74		9200000	6300000	1.929	High	0	0	282.648	5	High	25	0.00547285	23.5494	5
24475816	9524	TECR	very-long-chain enoyl-CoA reductase [Homo sapiens]	1.48	NP_612510.1	9.09091	3	8	3	1		308	36.011	9.45		19000000	16000000	0.778	High	3	0.000435414	98.1667	3	High	61	0.00989778	13.2455	3
29171702	27068	PPA2	inorganic pyrophosphatase 2, mitochondrial isoform 1 precursor [Homo sapiens]	1.48	NP_789845.1	12.2754	3	10	2	1	27.94	334	37.896	7.39		16000000	12000000	0.65	High	0	0	197.39	3	High	59	0.00982515	15.553	3
38788380	55526	DHTKD1	probable 2-oxoglutarate dehydrogenase E1 component DHKTD1, mitochondrial [Homo sapiens]	1.48	NP_061176.3	7.94342	5	11	5	1	9.23	919	102.977	6.93		12000000	7100000	0.425	High	0	0	180.55	4	High	39	0.00760827	22.212	5
56606061	29928	TIMM22	mitochondrial import inner membrane translocase subunit Tim22 [Homo sapiens]	1.48	NP_037469.2	7.73196	1	2	1	1		194	20.018	7.59		13000000	9000000	0.389	High	20	0.00237982	51.28	1	Medium	308	0.0333477	3.66177	1
316659409	71	ACTG1	actin, cytoplasmic 2 [Homo sapiens]	1.48	NP_001186883.1	69.3333	21	524	7	1	4.41	375	41.766	5.48		300000000	200000000	8911.51	High	0	0	7693.52	21	High	0	0	1027.57	21
530362672	4678	NASP	nuclear autoantigenic sperm protein isoform X1 [Homo sapiens]	1.48	XP_005270945.1	10.2532	7	23	7	1	12.75	790	86.216	4.35		32000000	21000000	0.778	High	0	0	311.138	7	High	18	0.00415512	38.8978	7
578803214	84661	DPY30	protein dpy-30 homolog isoform X2 [Homo sapiens]	1.48	XP_006712181.1	31.6667	2	4	2	1	55.85	120	13.857	7.5	Acetyl [N-Term]	30000000	29000000	2.981	High	55	0.00586166	36.52	1	High	61	0.00989778	13.6312	2
4501881	58	ACTA1	actin, alpha skeletal muscle [Homo sapiens]	1.47	NP_001091.1	29.9735	11	363	1	1	0.77	377	42.024	5.39		1000000000	720000000	111.202	High	0	0	3422.09	11	High	0	0	544.122	11
4502993	1350	COX7C	cytochrome c oxidase subunit 7C, mitochondrial precursor [Homo sapiens]	1.47	NP_001858.1	14.2857	1	11	1	1	7.34	63	7.241	10.27		120000000	87000000	1.512	High	9	0.00118781	67.37	1	Medium	70	0.0101611	9.91066	1
4507525	7095	SEC62	translocation protein SEC62 [Homo sapiens]	1.47	NP_003253.1	4.26065	2	4	2	1		399	45.833	7.12		30000000	21000000	0.334	High	95	0.00946404	23.19	2	Medium	202	0.023404	4.65056	2
4507869	7408	VASP	vasodilator-stimulated phosphoprotein [Homo sapiens]	1.47	NP_003361.1	10	3	6	3	1		380	39.805	8.94		16000000	9400000	0.438	High	3	0.000435414	87.2467	3	High	65	0.00991307	11.3714	3
7706497	51727	CMPK1	UMP-CMP kinase isoform a [Homo sapiens]	1.47	NP_057392.1	5.26316	1	4	1	1		228	25.838	7.97		1500000	1000000	0.468	High	12	0.00150451	58.32	1	Medium	100	0.0128074	6.74906	1
17986258	4637	MYL6	myosin light polypeptide 6 isoform 1 [Homo sapiens]	1.47	NP_066299.2	58.2781	8	38	8	1	10.81	151	16.919	4.65		26000000	23000000	24.119	High	0	0	515.059	8	High	5	0.00151653	63.8312	8
27436946	4000	LMNA	lamin isoform A [Homo sapiens]	1.47	NP_733821.1	19.4277	12	34	10	1	19.22	664	74.095	7.02		14000000	11000000	1.54	High	0	0	414.596	12	High	5	0.00151653	50.0459	12
78000181	9045	RPL14	60S ribosomal protein L14 [Homo sapiens]	1.47	NP_003964.3	16.2791	3	8	3	1	0.99	215	23.417	10.93		8200000	5600000	3.642	High	0	0	139.07	3	High	65	0.00991307	11.0562	3
108936958	10238	DCAF7	DDB1- and CUL4-associated factor 7 [Homo sapiens]	1.47	NP_005819.3	3.80117	1	4	1	1		342	38.901	5.52		6700000	4600000	0.292	High	0	0	128.47	1	Medium	120	0.0150704	6.53972	1
530399615	10728	PTGES3	prostaglandin E synthase 3 isoform X1 [Homo sapiens]	1.47	XP_005268633.1	23.7805	4	47	4	1	9.85	164	19.265	4.58		83000000	59000000	15.681	High	0	0	646.944	4	High	5	0.00151653	95.4296	4
530409847	1107	CHD3	chromodomain-helicase-DNA-binding protein 3 isoform X1 [Homo sapiens]	1.47	XP_005256484.1	2.2695	4	6	2	1		2115	238.466	6.86		23000000	16000000	0.095	High	67	0.00697771	33.34	2	Medium	80	0.0113122	8.9799	4
530417788	11047	ADRM1	proteasomal ubiquitin receptor ADRM1 isoform X1 [Homo sapiens]	1.47	XP_005260314.1	6.14251	2	6	2	1	10.39	407	42.127	5.07		1800000	1200000	0.638	High	0	0	125.4	2	Medium	78	0.0112733	9.38301	2
733605926	84790	TUBA1C	tubulin alpha-1C chain isoform a [Homo sapiens]	1.47	NP_001290043.1	51.8304	22	466	8	1	23.24	519	57.693	5.07		120000000	95000000	258.294	High	0	0	6453.12	22	High	0	0	878.038	22
4502317	529	ATP6V1E1	V-type proton ATPase subunit E 1 isoform a [Homo sapiens]	1.46	NP_001687.1	3.9823	1	2	1	1		226	26.129	8		26000000	18000000	0.194	High	107	0.00985086	0	1	Low	904	0.0830119	1.73385	1
4826734	2521	FUS	RNA-binding protein FUS isoform 1 [Homo sapiens]	1.46	NP_004951.1	18.251	13	350	11	1	5.14	526	53.394	9.36		190000000	140000000	9999	High	0	0	6561.76	13	High	0	0	767.974	13
5032007	5813	PURA	transcriptional activator protein Pur-alpha [Homo sapiens]	1.46	NP_005850.1	2.79503	1	2	1	1		322	34.889	6.44		9800000	6700000	0.233	High	12	0.00150451	57.09	1	Low	587	0.0562584	2.29347	1
5174529	4144	MAT2A	S-adenosylmethionine synthase isoform type-2 [Homo sapiens]	1.46	NP_005902.1	7.59494	2	6	2	1		395	43.633	6.48		18000000	22000000	0.389	High	0	0	122.087	2	Medium	70	0.0101611	10.4166	2
21687102	131118	DNAJC19	mitochondrial import inner membrane translocase subunit TIM14 isoform 1 [Homo sapiens]	1.46	NP_660304.1	42.2414	5	18	5	1	16.62	116	12.491	10.1		11000000	10000000	6.743	High	0	0	120.861	5	High	18	0.00415512	26.5987	4
25777736	8659	ALDH4A1	delta-1-pyrroline-5-carboxylate dehydrogenase, mitochondrial isoform a precursor [Homo sapiens]	1.46	NP_733844.1	7.81528	3	10	3	1	23.36	563	61.681	8.07		13000000	10000000	0.346	High	3	0.000435414	94.861	3	High	54	0.00972798	16.4951	3
42794754	2181	ACSL3	long-chain-fatty-acid--CoA ligase 3 [Homo sapiens]	1.46	NP_976251.1	12.9167	7	16	5	1	8.51	720	80.368	8.38		8900000	5800000	0.693	High	0	0	179.183	7	High	25	0.00547285	24.7746	7
63055057	345651	ACTBL2	beta-actin-like protein 2 [Homo sapiens]	1.46	NP_001017992.1	19.1489	5	93	1	1		376	41.976	5.59		65000000	45000000	3.642	High	0	0	1177.56	5	High	0	0	125.092	5
153251865	84226	C2orf16	uncharacterized protein C2orf16 [Homo sapiens]	1.46	NP_115642.3	0.453629	1	2	1	1		1984	224.183	10.08		19000000	13000000	0.021	High	107	0.00985086	0	1	Low	749	0.0704146	2.07354	1
156139135	80017	C14orf159	UPF0317 protein C14orf159, mitochondrial isoform b precursor [Homo sapiens]	1.46	NP_001095838.1	10.1449	4	11	4	1	9.75	621	66.884	6.87		15000000	13000000	0.54	High	55	0.00586166	36.4	4	High	39	0.00760827	21.0866	4
395394071	7263	TST	thiosulfate sulfurtransferase [Homo sapiens]	1.46	NP_001257412.1	32.3232	9	58	9	1	10.3	297	33.408	7.25		45000000	30000000	25.827	High	0	0	684.082	9	High	0	0	114.703	9
578835409	3704	ITPA	inosine triphosphate pyrophosphatase isoform X1 [Homo sapiens]	1.46	XP_006723627.1	13.8655	2	8	2	1		238	26.271	9.06		24000000	17000000	1.031	High	0	0	132.192	2	High	48	0.00889054	18.4976	2
767902514	1429	CRYZ	quinone oxidoreductase isoform X1 [Homo sapiens]	1.46	XP_011539049.1	27.0517	6	30	6	1	6.37	329	35.185	8.44		14000000	10000000	2.793	High	0	0	428.91	6	High	5	0.00151653	71.272	6
768037344	139322	APOOL	MICOS complex subunit MIC27 isoform X1 [Homo sapiens]	1.46	XP_011529161.1	10.6227	2	12	2	1	4.42	273	29.652	9.48		15000000	11000000	0.778	High	0	0	250.45	2	High	39	0.00760827	23.4304	2
5031573	10096	ACTR3	actin-related protein 3 isoform 1 [Homo sapiens]	1.45	NP_005712.1	25.1196	7	20	7	1	11.37	418	47.341	5.88		14000000	9400000	1.462	High	0	0	387.53	7	High	5	0.00151653	46.4809	7
7019485	10016	PDCD6	programmed cell death protein 6 isoform 1 [Homo sapiens]	1.45	NP_037364.1	48.1675	8	38	8	1	3.12	191	21.855	5.4		21000000	15000000	30.623	High	0	0	619	8	High	5	0.00151653	81.5661	8
11056036	23170	TTLL12	tubulin--tyrosine ligase-like protein 12 [Homo sapiens]	1.45	NP_055955.1	1.5528	1	2	1	1		644	74.356	5.53		18000000	12000000	0.07	High	55	0.00586166	36.63	1	Medium	407	0.0415264	2.97846	1
22538465	5691	PSMB3	proteasome subunit beta type-3 [Homo sapiens]	1.45	NP_002786.2	6.82927	1	2	1	1		205	22.933	6.55		4800000	3300000	0.259	High	11	0.00140953	63.98	1	Medium	293	0.0327301	4.00908	1
31542306	57132	CHMP1B	charged multivesicular body protein 1b [Homo sapiens]	1.45	NP_065145.2	4.0201	1	2	1	1		199	22.095	8.1		18000000	12000000	0.292	High	35	0.00389105	42.03	1	Medium	478	0.047383	2.61865	1
282165814	50999	TMED5	transmembrane emp24 domain-containing protein 5 isoform 1 precursor [Homo sapiens]	1.45	NP_057124.3	9.60699	2	6	2	1		229	25.988	4.84		33000000	21000000	0.874	High	1	0.000156079	109.22	2	Medium	70	0.0101611	9.88212	2
311771694	100526693	ARPC4-TTLL3	ARPC4-TTLL3 fusion protein [Homo sapiens]	1.45	NP_001185722.1	4.8	3	8	3	1	0.59	625	71.673	5.88		8300000	5200000	0.311	High	12	0.00150451	58.11	3	Medium	70	0.0101611	9.94893	3
619328954	26999	CYFIP2	cytoplasmic FMR1-interacting protein 2 isoform c [Homo sapiens]	1.45	NP_001278651.1	3.36463	4	10	3	1	17.3	1278	148.302	7.31		14000000	11000000	0.176	High	2	0.000309645	99.48	4	High	59	0.00982515	14.0317	4
767989975	5336	PLCG2	1-phosphatidylinositol 4,5-bisphosphate phosphodiesterase gamma-2 isoform X1 [Homo sapiens]	1.45	XP_011521410.1	8.59555	8	22	8	1	27.09	1303	151.084	6.98		10000000	7400000	0.429	High	0	0	399.13	8	High	18	0.00415512	42.7998	8
767992241	5048	PAFAH1B1	platelet-activating factor acetylhydrolase IB subunit alpha isoform X1 [Homo sapiens]	1.45	XP_011522203.1	22.4299	6	17	5	1	10.47	428	48.739	7.06		18000000	17000000	0.859	High	0	0	168.453	6	High	39	0.00760827	20.3767	5
4506221	5718	PSMD12	26S proteasome non-ATPase regulatory subunit 12 isoform 1 [Homo sapiens]	1.44	NP_002807.1	2.63158	1	4	1	1		456	52.871	7.65		19000000	13000000	0.202	High	4	0.00055687	81.54	1	Medium	87	0.012045	8.67761	1
4759302	9217	VAPB	vesicle-associated membrane protein-associated protein B/C isoform 1 [Homo sapiens]	1.44	NP_004729.1	24.2798	4	16	3	1		243	27.211	7.3		13000000	17000000	2.728	High	0	0	268.7	4	High	18	0.00415512	30.8038	4
5453998	10527	IPO7	importin-7 [Homo sapiens]	1.44	NP_006382.1	3.85356	3	8	3	1		1038	119.44	4.82	Acetyl [N-Term]	1100000	1300000	0.227	High	81	0.00828645	29.67	2	High	48	0.00889054	18.4055	3
6912272	26228	STAP1	signal-transducing adaptor protein 1 [Homo sapiens]	1.44	NP_036240.1	3.72881	1	4	1	1		295	34.27	7.77		28000000	20000000	0.292	High	0	0	140.27	1	Medium	100	0.0128074	6.86335	1
7662274	9878	TOX4	TOX high mobility group box family member 4 isoform 1 [Homo sapiens]	1.44	NP_055643.1	16.2641	9	22	9	1	14.46	621	66.153	5.06		11000000	9700000	3.642	High	0	0	222.03	8	High	18	0.00415512	35.6322	9
7705925	51181	DCXR	L-xylulose reductase isoform 1 [Homo sapiens]	1.44	NP_057370.1	46.3115	9	41	9	1	14.25	244	25.897	8.1	Acetyl [N-Term]	42000000	35000000	7.577	High	0	0	490.283	8	High	5	0.00151653	64.6912	9
22538794	11235	PDCD10	programmed cell death protein 10 [Homo sapiens]	1.44	NP_665859.1	8.49057	2	8	2	1	9.88	212	24.686	8.19		31000000	22000000	1.154	High	20	0.00237982	51.26	2	Medium	90	0.012045	7.97589	2
530374895	55573	CDV3	protein CDV3 homolog isoform X1 [Homo sapiens]	1.44	XP_005247645.1	58.3012	6	26	6	1	6.71	259	27.46	6.4		43000000	31000000	5.813	High	0	0	420.735	6	High	5	0.00151653	71.3457	6
530391759	92399	MRRF	ribosome-recycling factor, mitochondrial isoform X3 [Homo sapiens]	1.44	XP_005252359.1	2.82686	1	1	1	1		283	31.493	9.79		10000000	7200000	0.179						Low	945	0.0859063	1.67558	1
767903644	25973	PARS2	probable proline--tRNA ligase, mitochondrial isoform X1 [Homo sapiens]	1.44	XP_011539505.1	6.92884	2	4	2	1		534	59.563	8.06		2000000	1400000	0.186	High	3	0.000435414	95.62	2	Medium	90	0.012045	8.07451	2
767914900	5610	EIF2AK2	interferon-induced, double-stranded RNA-activated protein kinase isoform X1 [Homo sapiens]	1.44	XP_011531289.1	25.9528	11	33	11	1	9.01	551	62.056	8.4		23000000	14000000	3.062	High	0	0	415.988	10	High	5	0.00151653	52.7094	11
5803227	10971	YWHAQ	14-3-3 protein theta [Homo sapiens]	1.43	NP_006817.1	46.9388	11	85	9	1	6.4	245	27.747	4.78		45000000	33000000	60.054	High	0	0	1238.35	11	High	0	0	138.451	11
16507237	3309	HSPA5	78 kDa glucose-regulated protein precursor [Homo sapiens]	1.43	NP_005338.1	49.5413	34	474	32	1	4.52	654	72.288	5.16		180000000	130000000	665.085	High	0	0	6933.26	34	High	0	0	906.252	34
48928019	9683	N4BP1	NEDD4-binding protein 1 [Homo sapiens]	1.43	NP_694574.3	1.78571	1	2	1	1		896	100.316	5.36		290000	200000	0.046	High	4	0.00055687	76.17	1	Medium	268	0.0306847	4.39834	1
50658065	10051	SMC4	structural maintenance of chromosomes protein 4 isoform 1 [Homo sapiens]	1.43	NP_005487.3	10.0932	11	34	11	1	14.66	1288	147.091	6.79		13000000	8500000	0.668	High	0	0	302.262	11	High	5	0.00151653	54.5981	11
62460637	79711	IPO4	importin-4 [Homo sapiens]	1.43	NP_078934.3	3.42276	3	8	3	1	5.92	1081	118.64	4.96		1600000	1000000	0.179	High	0	0	157.054	3	High	61	0.00989778	13.4881	3
73747875	5696	PSMB8	proteasome subunit beta type-8 isoform E2 proprotein [Homo sapiens]	1.43	NP_683720.2	14.1304	3	10	3	1	3.89	276	30.335	7.43		35000000	36000000	0.968	High	0	0	153.49	3	High	54	0.00972798	16.6633	3
127139033	5447	POR	NADPH--cytochrome P450 reductase [Homo sapiens]	1.43	NP_000932.3	5.14706	2	4	2	1		680	76.999	5.58		16000000	11000000	0.125	High	4	0.00055687	80.52	2	Medium	78	0.0112733	9.37378	2
251831110	4513	COX2	cytochrome c oxidase subunit II [Homo sapiens]	1.43	YP_003024029.1	23.348	4	37	4	1	8.89	227	25.548	4.82		55000000	38000000	11.589	High	0	0	300.91	4	High	5	0.00151653	48.5249	4
578813850	10095	ARPC1B	actin-related protein 2/3 complex subunit 1B isoform X1 [Homo sapiens]	1.43	XP_006715888.1	9.67742	2	8	2	1	3.67	372	40.923	8.35		43000000	30000000	0.624	High	0	0	221.41	2	High	48	0.00889054	18.0319	2
767988216	11151	CORO1A	coronin-1A isoform X1 [Homo sapiens]	1.43	XP_011544016.1	32.1041	14	83	14	1	18.68	461	50.994	6.68		49000000	35000000	11.217	High	0	0	1319.91	14	High	0	0	144.802	14
4757900	811	CALR	calreticulin precursor [Homo sapiens]	1.42	NP_004334.1	54.4365	17	238	17	1	4.54	417	48.112	4.44		96000000	65000000	267.27	High	0	0	3581.06	17	High	0	0	538.297	17
7657649	29766	TMOD3	tropomodulin-3 [Homo sapiens]	1.42	NP_055362.1	3.97727	1	2	1	1		352	39.57	5.19		4600000	3200000	0.122	High	4	0.00055687	79.04	1	Medium	295	0.0327924	3.92623	1
34577107	55544	RBM38	RNA-binding protein 38 isoform a [Homo sapiens]	1.42	NP_059965.2	9.20502	2	4	2	1	13.22	239	25.482	8.65		4900000	3800000	0.931	High	3	0.000435414	96.16	2	Medium	163	0.0192398	5.03444	2
37620210	116228	COX20	cytochrome c oxidase protein 20 homolog [Homo sapiens]	1.42	NP_932342.1	22.8814	2	8	2	1	6.63	118	13.283	8.76		14000000	10000000	3.642	High	0	0	154.66	2	High	63	0.00991307	12.7409	2
55956916	4643	MYO1E	unconventional myosin-Ie [Homo sapiens]	1.42	NP_004989.2	2.34657	2	6	2	1		1108	126.982	8.92		3200000	1400000	0.122	High	0	0	114.21	2	High	65	0.00991307	11.5141	2
251831112	4508	ATP6	ATP synthase F0 subunit 6 [Homo sapiens]	1.42	YP_003024031.1	4.42478	1	8	1	1	6.52	226	24.801	10.1		12000000	8900000	1.154	High	0	0	120.294	1	High	61	0.00989778	13.4154	1
767901981	10726	NUDC	nuclear migration protein nudC isoform X1 [Homo sapiens]	1.42	XP_011538831.1	26.2687	7	24	7	1	15.63	335	38.615	5.72		29000000	23000000	2.981	High	0	0	229.132	7	High	18	0.00415512	35.3461	7
767910427	79590	MRPL24	39S ribosomal protein L24, mitochondrial isoform X1 [Homo sapiens]	1.42	XP_011508283.1	9.72222	2	4	2	1	33.69	216	24.899	9.29		20000000	13000000	0.389	High	22	0.00259312	48.46	2	Medium	115	0.0146032	6.60391	2
767965934	4925	NUCB2	nucleobindin-2 isoform X1 [Homo sapiens]	1.42	XP_011518422.1	6.11765	2	8	2	1	34.89	425	50.788	5.1		11000000	8500000	0.52	High	3	0.000435414	97.81	2	Medium	68	0.0101611	10.7207	2
4506017	5515	PPP2CA	serine/threonine-protein phosphatase 2A catalytic subunit alpha isoform [Homo sapiens]	1.41	NP_002706.1	39.4822	8	40	8	1	4.91	309	35.571	5.54		23000000	15000000	5.661	High	0	0	657.765	8	High	5	0.00151653	81.3741	8
4757988	9391	CIAO1	probable cytosolic iron-sulfur protein assembly protein CIAO1 [Homo sapiens]	1.41	NP_004795.1	4.71976	1	4	1	1		339	37.816	4.97		12000000	8800000	0.292	High	1	0.000156079	100.98	1	Medium	90	0.012045	8.14539	1
5031749	3151	HMGN2	non-histone chromosomal protein HMG-17 [Homo sapiens]	1.41	NP_005508.1	30	2	10	2	1	8.43	90	9.387	9.99		1200000	840000	45.416	High	0	0	149.749	2	High	59	0.00982515	14.5203	2
5031977	10135	NAMPT	nicotinamide phosphoribosyltransferase precursor [Homo sapiens]	1.41	NP_005737.1	8.35031	2	4	2	1	9.76	491	55.487	7.15		6200000	4200000	0.172	High	3	0.000435414	95.68	2	Medium	90	0.012045	8.09579	2
7705626	51021	MRPS16	28S ribosomal protein S16, mitochondrial [Homo sapiens]	1.41	NP_057149.1	13.1387	1	2	1	1		137	15.335	9.5		6300000	4400000	0.259	High	63	0.0066554	34.63	1	Medium	162	0.0192398	5.24179	1
8923559	54995	OXSM	3-oxoacyl-[acyl-carrier-protein] synthase, mitochondrial isoform 1 precursor [Homo sapiens]	1.41	NP_060367.1	14.1612	4	14	4	1		459	48.812	7.66		6200000	7300000	0.874	High	0	0	167.147	4	High	18	0.00415512	35.0636	4
23110935	5682	PSMA1	proteasome subunit alpha type-1 isoform 1 [Homo sapiens]	1.41	NP_683877.1	31.9703	7	25	7	1	14.87	269	30.22	6.99		17000000	12000000	3.833	High	0	0	200.332	7	High	18	0.00415512	40.9565	7
25777612	5709	PSMD3	26S proteasome non-ATPase regulatory subunit 3 [Homo sapiens]	1.41	NP_002800.2	5.24345	2	3	2	1		534	60.939	8.44		3400000	2700000	0.145	High	83	0.00845731	28.97	2	Medium	374	0.0397534	3.29541	1
26051237	53371	NUP54	nucleoporin p54 isoform 1 [Homo sapiens]	1.41	NP_059122.2	16.9625	7	30	7	1	62.34	507	55.401	7.02		17000000	15000000	2.039	High	0	0	461.826	7	High	5	0.00151653	51.241	7
66392190	440026	TMEM41B	transmembrane protein 41B isoform 1 [Homo sapiens]	1.41	NP_055827.1	6.52921	1	4	1	1		291	32.492	9.58		6900000	4800000	0.52	High	4	0.00055687	82.41	1	High	65	0.00991307	11.8312	1
215490011	9255	AIMP1	aminoacyl tRNA synthase complex-interacting multifunctional protein 1 isoform b precursor [Homo sapiens]	1.41	NP_001135888.1	37.7976	8	29	8	1	88.18	336	37.016	8.65		20000000	16000000	2.793	High	0	0	303.07	7	High	5	0.00151653	48.7948	8
530386580	8896	BUD31	protein BUD31 homolog isoform X2 [Homo sapiens]	1.41	XP_005250727.1	25.5172	4	12	4	1	34.11	145	17.32	8.87		24000000	19000000	4.623	High	0	0	139.74	4	High	59	0.00982515	15.576	4
530410136	2314	FLII	protein flightless-1 homolog isoform X1 [Homo sapiens]	1.41	XP_005256612.1	0.848765	1	1	1	1		1296	147.525	6.1	Acetyl [N-Term]	2500000	1800000	0.034						Medium	300	0.0329634	3.78292	1
530418431	83658	DYNLRB1	dynein light chain roadblock-type 1 isoform X1 [Homo sapiens]	1.41	XP_005260625.1	27.2727	2	7	2	1		121	13.354	10.08		4800000	3700000	2.728	High	6	0.00081103	71.2737	2	High	59	0.00982515	14.6309	2
531990854	51699	VPS29	vacuolar protein sorting-associated protein 29 isoform 3 [Homo sapiens]	1.41	NP_001269079.1	6.07477	1	2	1	1		214	23.965	8.18		19000000	13000000	0.212	High	107	0.00985086	0	1	Low	624	0.0592818	2.18593	1
767904463	4802	NFYC	nuclear transcription factor Y subunit gamma isoform X3 [Homo sapiens]	1.41	XP_005270952.3	4.58515	2	4	2	1		458	50.271	6.1		19000000	24000000	0.155	High	107	0.00985086	0	2	Low	647	0.061211	2.15763	2
767927795	84303	CHCHD6	MICOS complex subunit MIC25 isoform X1 [Homo sapiens]	1.41	XP_011511535.1	3.38983	1	2	1	1		236	26.569	8.85		6000000	4300000	0.212	High	51	0.00548505	37.56	1	Low	648	0.0612476	2.14759	1
767993707	146909	KIF18B	kinesin-like protein KIF18B isoform X1 [Homo sapiens]	1.41	XP_011522687.1	1.94731	1	2	1	1		873	95.12	8.69		5800000	4200000	0.051	High	4	0.00055687	76.12	1	Medium	278	0.0316161	4.26959	1
4506189	5688	PSMA7	proteasome subunit alpha type-7 [Homo sapiens]	1.4	NP_002783.1	31.0484	6	21	6	1	7.53	248	27.87	8.46		24000000	16000000	5.105	High	0	0	301.915	6	High	18	0.00415512	32.1573	6
4885153	1399	CRKL	crk-like protein [Homo sapiens]	1.4	NP_005198.1	5.61056	1	4	1	1		303	33.756	6.74		2200000	1600000	0.334	High	107	0.00985086	0	1	Medium	90	0.012045	7.79159	1
5032179	10155	TRIM28	transcription intermediary factor 1-beta [Homo sapiens]	1.4	NP_005753.1	53.8922	24	217	24	1	14.75	835	88.493	5.77	Phospho [S594(95.9)]	52000000	40000000	41.813	High	0	0	3383.05	24	High	0	0	473.791	24
374717343	6576	SLC25A1	tricarboxylate transport protein, mitochondrial isoform b [Homo sapiens]	1.4	NP_001243463.1	13.2075	4	14	4	1	12.03	318	35.03	9.99		23000000	16000000	1.336	High	0	0	140.427	3	High	39	0.00760827	20.9151	3
394025704	10092	ARPC5	actin-related protein 2/3 complex subunit 5 isoform 2 [Homo sapiens]	1.4	NP_001257368.1	7.79221	1	6	1	1		154	16.62	6.02		54000000	39000000	0.585	High	9	0.00118781	66.7466	1	Medium	87	0.012045	8.45116	1
768021080	54059	YBEY	putative ribonuclease isoform X2 [Homo sapiens]	1.4	XP_011527932.1	7.40741	1	2	1	1		216	24.202	6.71		14000000	10000000	0.389	High	83	0.00845731	28.85	1	Low	636	0.0603072	2.18015	1
4503895	2584	GALK1	galactokinase [Homo sapiens]	1.39	NP_000145.1	10.9694	3	10	3	1	4.07	392	42.246	6.46		18000000	12000000	0.778	High	0	0	186.8	3	High	49	0.00898423	17.0392	3
4506365	5862	RAB2A	ras-related protein Rab-2A isoform a [Homo sapiens]	1.39	NP_002856.1	20.283	3	12	3	1	12.45	212	23.531	6.54		22000000	17000000	1.276	High	0	0	200.49	3	High	39	0.00760827	22.405	3
11641261	64167	ERAP2	endoplasmic reticulum aminopeptidase 2 [Homo sapiens]	1.39	NP_071745.1	13.9583	11	37	11	1	14.16	960	110.391	6.71		14000000	10000000	1.037	High	0	0	460.553	11	High	5	0.00151653	56.9699	10
33620747	50804	MYEF2	myelin expression factor 2 isoform a [Homo sapiens]	1.39	NP_057216.2	32.1667	15	78	15	1	28.19	600	64.139	8.87	Phospho [S17(100)]	30000000	21000000	7.577	High	0	0	924.978	15	High	0	0	137.379	15
38455427	10575	CCT4	T-complex protein 1 subunit delta isoform a [Homo sapiens]	1.39	NP_006421.2	30.2412	13	48	12	1	17.27	539	57.888	7.83		22000000	20000000	3.037	High	0	0	501.932	13	High	5	0.00151653	72.6636	13
71773329	309	ANXA6	annexin A6 isoform 1 [Homo sapiens]	1.39	NP_001146.2	26.3001	14	52	14	1	10.75	673	75.826	5.6		22000000	16000000	2.332	High	0	0	665.022	14	High	5	0.00151653	95.3842	14
126116594	9837	GINS1	DNA replication complex GINS protein PSF1 [Homo sapiens]	1.39	NP_066545.3	7.65306	1	2	1	1		196	22.974	7.39		1400000	980000	0.194	High	22	0.00259312	48.92	1	Medium	293	0.0327301	4.0459	1
344179096	64756	ATPAF1	ATP synthase mitochondrial F1 complex assembly factor 1 isoform 1 precursor [Homo sapiens]	1.39	NP_073582.3	3.7037	1	4	1	1		351	38.837	6.1		8300000	6000000	0.334	High	4	0.00055687	76.6192	1	Medium	100	0.0128074	6.75514	1
392494079	1629	DBT	lipoamide acyltransferase component of branched-chain alpha-keto acid dehydrogenase complex, mitochondrial precursor [Homo sapiens]	1.39	NP_001909.3	8.71369	4	18	4	1	12.46	482	53.453	8.51		8500000	6700000	0.701	High	0	0	153.689	4	High	39	0.00760827	22.0691	4
530387240	155435	RBM33	RNA-binding protein 33 isoform X1 [Homo sapiens]	1.39	XP_005249588.1	5.97871	4	8	4	1	10.39	1221	135.57	6.48		11000000	8200000	0.239	High	0	0	116.01	4	High	54	0.00972798	16.5859	4
578832288	10982	MAPRE2	microtubule-associated protein RP/EB family member 2 isoform X2 [Homo sapiens]	1.39	XP_006722438.1	13.5952	3	6	3	1	2.57	331	37.383	5.91		26000000	19000000	0.438	High	11	0.00140953	61.8423	3	High	63	0.00991307	12.4818	3
767953118	51115	RMDN1	regulator of microtubule dynamics protein 1 isoform X1 [Homo sapiens]	1.39	XP_011515392.1	6.99482	3	12	3	1	12.42	386	43.967	8.56		24000000	18000000	0.738	High	4	0.00055687	75.8979	3	High	61	0.00989778	12.963	3
768033352	7317	UBA1	ubiquitin-like modifier-activating enzyme 1 isoform X2 [Homo sapiens]	1.39	XP_011542255.1	22.2836	19	77	19	1	13.22	1086	120.85	5.71		21000000	14000000	2.562	High	0	0	1361.09	19	High	0	0	157.942	19
4503943	2639	GCDH	glutaryl-CoA dehydrogenase, mitochondrial isoform a precursor [Homo sapiens]	1.38	NP_000150.1	29.2237	8	28	8	1	10.99	438	48.096	8.06		11000000	7900000	3.16	High	0	0	538.33	8	High	5	0.00151653	55.8128	8
4759154	9342	SNAP29	synaptosomal-associated protein 29 [Homo sapiens]	1.38	NP_004773.1	12.0155	2	4	2	1	3.45	258	28.953	5.81		3400000	2500000	0.425	High	11	0.00140953	60.35	2	Medium	100	0.0128074	6.76461	2
5453990	5720	PSME1	proteasome activator complex subunit 1 isoform 1 [Homo sapiens]	1.38	NP_006254.1	31.7269	8	40	8	1	13.98	249	28.705	6.02		23000000	17000000	14.849	High	0	0	425.85	8	High	5	0.00151653	71.1543	8
5729937	10651	MTX2	metaxin-2 [Homo sapiens]	1.38	NP_006545.1	23.5741	5	20	5	1	35.79	263	29.744	6.29		27000000	22000000	4.623	High	0	0	317.195	4	High	18	0.00415512	41.7934	5
17999528	1337	COX6A1	cytochrome c oxidase subunit 6A1, mitochondrial [Homo sapiens]	1.38	NP_004364.2	43.1193	2	21	2	1	0.35	109	12.147	9.32		290000000	220000000	38.811	High	107	0.00985086	14.68	1	High	18	0.00415512	43.0263	2
40805864	7165	TPD52L2	tumor protein D54 isoform a [Homo sapiens]	1.38	NP_955392.1	6.11354	1	2	1	1		229	24.839	6.42		23000000	17000000	0.194	High	9	0.00118781	67.57	1	Medium	295	0.0327924	3.89482	1
52630440	23770	FKBP8	peptidyl-prolyl cis-trans isomerase FKBP8 isoform 1 [Homo sapiens]	1.38	NP_036313.3	9.4431	3	16	3	1	20.79	413	44.621	4.84		41000000	36000000	1.239	High	0	0	339.355	3	High	18	0.00415512	33.6336	3
71565154	128	ADH5	alcohol dehydrogenase class-3 [Homo sapiens]	1.38	NP_000662.3	13.6364	3	6	3	1	1.39	374	39.698	7.49		14000000	12000000	0.468	High	0	0	127.63	3	Medium	68	0.0101611	10.9211	3
73760405	7112	TMPO	thymopoietin isoform beta [Homo sapiens]	1.38	NP_001027454.1	44.4934	14	157	7	1	25.09	454	50.639	9.38	Phospho [T74(100); T160(99.9)]	28000000	20000000	32.246	High	0	0	2378.72	14	High	0	0	279.935	13
108773810	51520	LARS	leucine--tRNA ligase, cytoplasmic [Homo sapiens]	1.38	NP_064502.9	13.8605	12	33	12	1	53.4	1176	134.379	7.3		12000000	11000000	0.795	High	0	0	340.844	12	High	5	0.00151653	49.8811	11
118200356	27069	GHITM	growth hormone-inducible transmembrane protein [Homo sapiens]	1.38	NP_055209.2	2.89855	1	4	1	1		345	37.181	9.94		76000000	55000000	0.359	High	6	0.00081103	71.75	1	Medium	145	0.01743	5.33682	1
145580608	284403	WDR62	WD repeat-containing protein 62 isoform 1 [Homo sapiens]	1.38	NP_001077430.1	0.787919	1	2	1	1		1523	166.407	5.88		1100000	810000	0.03	High	7	0.000939723	69.13	1	Medium	300	0.0329634	3.82381	1
168229248	440	ASNS	asparagine synthetase [glutamine-hydrolyzing] isoform a [Homo sapiens]	1.38	NP_597680.2	4.09982	2	10	2	1	12.09	561	64.329	6.86		2600000	2000000	0.334	High	0	0	215.22	2	High	54	0.00972798	16.5511	2
193211616	8508	NIPSNAP1	protein NipSnap homolog 1 isoform 1 [Homo sapiens]	1.38	NP_003625.2	35.2113	8	86	8	1	12.53	284	33.289	9.31		53000000	39000000	28.286	High	0	0	1314.28	8	High	0	0	148.573	8
285002259	3052	HCCS	cytochrome c-type heme lyase [Homo sapiens]	1.38	NP_001165462.1	25.3731	7	23	7	1	31.2	268	30.582	6.68		20000000	17000000	3.87	High	0	0	283.256	7	High	18	0.00415512	36.3518	7
324711029	241	ALOX5AP	arachidonate 5-lipoxygenase-activating protein isoform 2 [Homo sapiens]	1.38	NP_001191335.1	3.66972	1	2	1	1		218	24.192	8.18		26000000	19000000	0.292	High	38	0.00417766	41.07	1	Low	704	0.0663588	2.09085	1
530381724	23787	MTCH1	mitochondrial carrier homolog 1 isoform X1 [Homo sapiens]	1.38	XP_005249035.1	5.38642	2	6	2	1	9.58	427	46.27	8.92		9700000	7400000	0.35	High	11	0.00140953	61.96	2	Medium	100	0.0128074	7.083	2
578830040	79142	PHF23	PHD finger protein 23 isoform X1 [Homo sapiens]	1.38	XP_006721639.1	6.14251	2	6	2	1	23.75	407	44.463	7.25		9500000	6900000	0.468	High	0	0	119.69	2	Medium	68	0.0101611	10.9088	2
767905597	64783	RBM15	putative RNA-binding protein 15 isoform X2 [Homo sapiens]	1.38	XP_011540266.1	26.2027	19	74	19	1	8.41	977	107.124	10.08	Phospho [S294(100); T568(100); S765(99.9)]	28000000	24000000	2.498	High	0	0	954.096	19	High	0	0	130.923	19
767914800	55233	MOB1A	MOB kinase activator 1A isoform X1 [Homo sapiens]	1.38	XP_011531249.1	4.65116	1	2	1	1		258	29.856	8.24		7500000	5400000	0.212	High	73	0.00753976	31.76	1	Medium	300	0.0329634	3.80463	1
815890950	85476	GFM1	elongation factor G, mitochondrial isoform 1 [Homo sapiens]	1.38	NP_001295093.1	14.5455	9	35	9	1	11.92	770	85.815	7.18		16000000	13000000	1.015	High	0	0	286.2	9	High	5	0.00151653	53.6926	9
4502171	353	APRT	adenine phosphoribosyltransferase isoform a [Homo sapiens]	1.37	NP_000476.1	20	3	10	3	1	6.82	180	19.595	6.02		27000000	19000000	1.61	High	0	0	138.43	3	High	59	0.00982515	15.0431	3
4503243	1595	CYP51A1	lanosterol 14-alpha demethylase isoform 1 precursor [Homo sapiens]	1.37	NP_000777.1	2.1611	1	2	1	1		509	57.242	8.53		1200000	880000	0.089	High	19	0.00229496	51.99	1	Medium	421	0.0423541	2.82621	1
4506127	5631	PRPS1	ribose-phosphate pyrophosphokinase 1 isoform 1 [Homo sapiens]	1.37	NP_002755.1	33.6478	9	21	9	1	20.39	318	34.812	6.98		8900000	6700000	3.437	High	0	0	220.142	8	High	18	0.00415512	31.5547	9
14141152	4670	HNRNPM	heterogeneous nuclear ribonucleoprotein M isoform a [Homo sapiens]	1.37	NP_005959.2	56.8493	39	794	3	1	9.02	730	77.464	8.7		360000000	270000000	307.884	High	0	0	12821.7	39	High	0	0	1570.93	39
21361517	51035	UBXN1	UBX domain-containing protein 1 isoform 1 [Homo sapiens]	1.37	NP_056937.2	6.08974	1	4	1	1		312	35.086	5.35		2400000	1800000	0.425	High	0	0	153.87	1	High	65	0.00991307	11.5414	1
29570798	5471	PPAT	amidophosphoribosyltransferase proprotein [Homo sapiens]	1.37	NP_002694.3	4.0619	2	6	2	1	14.49	517	57.362	6.76		11000000	7700000	0.28	High	15	0.00185071	55.91	2	Medium	90	0.012045	7.81959	2
32189392	7001	PRDX2	peroxiredoxin-2 [Homo sapiens]	1.37	NP_005800.3	48.4848	8	80	7	1	20.62	198	21.878	5.97		22000000	16000000	45.416	High	0	0	1189.69	8	High	0	0	186.195	8
32698767	91419	XRCC6BP1	mitochondrial inner membrane protease ATP23 homolog [Homo sapiens]	1.37	NP_150592.1	6.50407	1	4	1	1		246	28.063	8.03		1800000	1300000	0.389	High	1	0.000156079	110.68	1	Medium	100	0.0128074	6.94757	1
35493811	9584	RBM39	RNA-binding protein 39 isoform a [Homo sapiens]	1.37	NP_909122.1	12.8302	5	15	5	1	16.32	530	59.343	10.1	Phospho [S136(100)]	6100000	4400000	0.859	High	0	0	181.876	4	High	25	0.00547285	24.3519	5
380714665	8452	CUL3	cullin-3 isoform 3 [Homo sapiens]	1.37	NP_001244127.1	4.13437	3	5	3	1	14.77	774	89.674	7.97		7100000	5100000	0.166	High	12	0.00150451	58.98	3	Medium	153	0.0183585	5.28206	2
514052670	10094	ARPC3	actin-related protein 2/3 complex subunit 3 isoform 1 [Homo sapiens]	1.37	NP_001265485.1	10.1124	2	12	2	1		178	20.533	8.59		25000000	18000000	2.981	High	10	0.00131562	65.15	2	High	59	0.00982515	15.1114	2
530362302	23633	KPNA6	importin subunit alpha-7 isoform X1 [Homo sapiens]	1.37	XP_005270768.1	3.35689	1	4	1	1		566	62.965	4.93		3700000	2700000	0.186	High	0	0	166.98	1	High	65	0.00991307	11.3798	1
540344518	10938	EHD1	EH domain-containing protein 1 isoform 2 [Homo sapiens]	1.37	NP_001269374.1	19.5255	7	20	7	1	8.56	548	61.888	6.71		14000000	11000000	1.102	High	0	0	186.905	7	High	18	0.00415512	35.6608	7
767941909	1347	COX7A2	cytochrome c oxidase subunit 7A2, mitochondrial isoform X1 [Homo sapiens]	1.37	XP_011533748.1	20	2	30	2	1	1.09	115	12.836	9.13		83000000	61000000	5.31	High	0	0	495.62	2	High	5	0.00151653	45.1683	2
767963706	7511	XPNPEP1	xaa-Pro aminopeptidase 1 isoform X1 [Homo sapiens]	1.37	XP_011538431.1	2.01439	1	2	1	1		695	77.514	5.74		5900000	4300000	0.061	High	21	0.00249317	49.85	1	Medium	300	0.0329634	3.82543	1
767972930	11176	BAZ2A	bromodomain adjacent to zinc finger domain protein 2A isoform X4 [Homo sapiens]	1.37	XP_011536102.1	3.15898	5	12	5	1	19.57	1931	213.881	6.77		9200000	10000000	0.205	High	0	0	196.583	5	High	39	0.00760827	22.9595	5
767992667	91647	ATPAF2	ATP synthase mitochondrial F1 complex assembly factor 2 isoform X1 [Homo sapiens]	1.37	XP_011522364.1	3.06122	1	2	1	1		392	43.287	7.12		9400000	6900000	0.155	High	7	0.000939723	68.65	1	Medium	308	0.0333477	3.65406	1
768014078	55968	NSFL1C	NSFL1 cofactor p47 isoform X1 [Homo sapiens]	1.37	XP_011527602.1	34.4	11	38	11	1	11.79	375	41.205	5.21		10000000	10000000	5.449	High	0	0	559.528	11	High	5	0.00151653	76.9127	11
4505753	5223	PGAM1	phosphoglycerate mutase 1 [Homo sapiens]	1.36	NP_002620.1	49.6063	11	73	11	1	13.39	254	28.786	7.18		52000000	38000000	141.51	High	0	0	1150.78	11	High	0	0	155.367	11
5803187	6888	TALDO1	transaldolase [Homo sapiens]	1.36	NP_006746.1	26.7062	8	22	8	1	7.17	337	37.516	6.81		20000000	16000000	3.084	High	0	0	232.06	8	High	18	0.00415512	32.0647	8
6912734	23534	TNPO3	transportin-3 isoform 1 [Homo sapiens]	1.36	NP_036602.1	2.49187	2	6	2	1	14.84	923	104.136	5.57		5600000	3700000	0.158	High	0	0	117.923	2	Medium	90	0.012045	7.58048	2
22202624	2954	GSTZ1	maleylacetoacetate isomerase isoform 1 [Homo sapiens]	1.36	NP_665877.1	24.537	5	22	5	1	15.6	216	24.099	7.71	Acetyl [N-Term]	9600000	5400000	5.579	High	0	0	331.612	4	High	18	0.00415512	41.6642	5
33457348	56005	MYDGF	UPF0556 protein C19orf10 precursor [Homo sapiens]	1.36	NP_061980.1	13.8728	2	14	2	1	32.5	173	18.783	6.68		35000000	31000000	4.179	High	1	0.000156079	107.258	2	High	48	0.00889054	17.6986	2
103485496	5119	CHMP1A	charged multivesicular body protein 1a isoform 2 [Homo sapiens]	1.36	NP_002759.2	13.2653	3	6	3	1	15.16	196	21.689	8.06	Acetyl [N-Term]	13000000	9800000	1.512	High	107	0.00985086	0	2	Medium	68	0.0101611	10.435	3
117168248	51495	HACD3	very-long-chain (3R)-3-hydroxyacyl-CoA dehydratase 3 [Homo sapiens]	1.36	NP_057479.2	11.0497	3	5	3	1	16	362	43.132	8.94	Acetyl [N-Term]	13000000	9200000	0.501	High	3	0.000435414	85.03	2	High	61	0.00989778	12.9949	3
295849266	1622	DBI	acyl-CoA-binding protein isoform 4 [Homo sapiens]	1.36	NP_001171488.1	37.8378	5	61	5	1	13.93	148	16.484	9.38		64000000	45000000	176.828	High	0	0	474.513	5	High	5	0.00151653	101.767	5
578833819	10055	SAE1	SUMO-activating enzyme subunit 1 isoform X1 [Homo sapiens]	1.36	XP_006723026.1	5.82011	1	2	1	1		378	41.128	6.07		10000000	7400000	0.101	High	20	0.00237982	50.37	1	Medium	145	0.01743	5.49557	1
767914416	3032	HADHB	trifunctional enzyme subunit beta, mitochondrial isoform X1 [Homo sapiens]	1.36	XP_011531105.1	54.8523	20	133	20	1	9.56	474	51.262	9.41		59000000	41000000	30.623	High	0	0	1854.06	20	High	0	0	245.361	20
4505389	4800	NFYA	nuclear transcription factor Y subunit alpha isoform 1 [Homo sapiens]	1.35	NP_002496.1	12.1037	2	8	2	1	2.16	347	36.854	8.94	Phospho [S326(100)]	4500000	4400000	30.623	High	0	0	170.642	2	High	39	0.00760827	22.7546	2
4758638	9588	PRDX6	peroxiredoxin-6 [Homo sapiens]	1.35	NP_004896.1	16.0714	3	10	3	1	15.42	224	25.019	6.38		26000000	19000000	1.154	High	0	0	138.04	3	High	59	0.00982515	14.3258	3
5031981	10213	PSMD14	26S proteasome non-ATPase regulatory subunit 14 [Homo sapiens]	1.35	NP_005796.1	9.35484	2	6	2	1	14.99	310	34.555	6.52		14000000	9600000	0.54	High	3	0.000435414	91.32	2	Medium	79	0.0113122	9.24655	2
6598323	2665	GDI2	rab GDP dissociation inhibitor beta isoform 1 [Homo sapiens]	1.35	NP_001485.2	36.1798	13	39	13	1	9.13	445	50.631	6.47		20000000	15000000	4.055	High	0	0	631.22	13	High	5	0.00151653	71.2541	13
17149836	2280	FKBP1A	peptidyl-prolyl cis-trans isomerase FKBP1A isoform a [Homo sapiens]	1.35	NP_463460.1	41.6667	5	29	5	1	8.06	108	11.943	8.16		62000000	48000000	176.828	High	0	0	681.882	5	High	5	0.00151653	54.912	4
45359846	9908	G3BP2	ras GTPase-activating protein-binding protein 2 isoform b [Homo sapiens]	1.35	NP_987100.1	26.2806	8	67	8	1	8.74	449	50.786	5.38	Phospho [T227(95.6)]	21000000	16000000	8.006	High	0	0	717.418	8	High	5	0.00151653	103.021	8
149999606	7841	MOGS	mannosyl-oligosaccharide glucosidase isoform 1 [Homo sapiens]	1.35	NP_006293.2	3.22581	2	8	2	1		837	91.861	8.9		8000000	11000000	0.233	High	1	0.000156079	100.78	2	High	65	0.00991307	11.1727	2
157168362	4860	PNP	purine nucleoside phosphorylase [Homo sapiens]	1.35	NP_000261.2	28.0277	5	11	5	1	15	289	32.097	6.95	Acetyl [N-Term]	6500000	5600000	1.448	High	0	0	186.94	3	High	18	0.00415512	28.0348	5
157649073	10487	CAP1	adenylyl cyclase-associated protein 1 [Homo sapiens]	1.35	NP_001099000.1	18.5263	6	20	6	1	7.46	475	51.641	8.02		16000000	11000000	1.212	High	0	0	368.415	6	High	18	0.00415512	36.862	6
294459921	6233	RPS27A	ubiquitin-40S ribosomal protein S27a precursor [Homo sapiens]	1.35	NP_001170884.1	60.2564	11	157	11	1	25.66	156	17.953	9.64		50000000	37000000	14677	High	0	0	2061.15	11	High	0	0	293.621	11
767902161	114883	OSBPL9	oxysterol-binding protein-related protein 9 isoform X2 [Homo sapiens]	1.35	XP_011538901.1	1.44928	1	2	1	1		759	85.599	6.18		1000000	760000	0.068	High	107	0.00985086	0	1	Medium	407	0.0415264	2.98719	1
767918772	55627	SMPD4	sphingomyelin phosphodiesterase 4 isoform X1 [Homo sapiens]	1.35	XP_011509745.1	3.38983	2	4	2	1	6.16	944	105.738	8.43		9300000	6600000	0.091	High	12	0.00150451	57.71	2	Medium	98	0.0128074	7.42092	2
768013368	128710	SLX4IP	protein SLX4IP isoform X1 [Homo sapiens]	1.35	XP_011527462.1	4.90196	1	6	1	1		408	45.524	9.42		4000000	2700000	0.369	High	3	0.000435414	97.56	1	High	59	0.00982515	13.99	1
768023811	158	ADSL	adenylosuccinate lyase isoform X1 [Homo sapiens]	1.35	XP_011528278.1	1.91972	1	2	1	1		573	64.775	7.17		7500000	5500000	0.086	High	51	0.00548505	37.75	1	Medium	421	0.0423541	2.87701	1
4758032	9276	COPB2	coatomer subunit beta' [Homo sapiens]	1.34	NP_004757.1	27.8146	17	66	17	1	17.55	906	102.422	5.27	Phospho [T861(97.5)]	20000000	15000000	2.384	High	0	0	1001.34	17	High	0	0	128.892	17
5729875	10857	PGRMC1	membrane-associated progesterone receptor component 1 isoform 1 [Homo sapiens]	1.34	NP_006658.1	37.9487	5	20	5	1	42.66	195	21.658	4.7	Phospho [S181(100)]	38000000	29000000	9	High	0	0	368.829	5	High	18	0.00415512	35.9797	5
21361103	8604	SLC25A12	calcium-binding mitochondrial carrier protein Aralar1 [Homo sapiens]	1.34	NP_003696.2	22.2714	13	48	8	1	17.73	678	74.715	8.38		18000000	13000000	2.455	High	0	0	899.297	13	High	5	0.00151653	84.9389	13
50301238	2936	GSR	glutathione reductase, mitochondrial isoform 1 precursor [Homo sapiens]	1.34	NP_000628.2	9.77011	4	8	4	1		522	56.221	8.5		8000000	6000000	0.468	High	3	0.000435414	86.8452	4	High	61	0.00989778	13.3401	4
91199540	1738	DLD	dihydrolipoyl dehydrogenase, mitochondrial isoform 1 precursor [Homo sapiens]	1.34	NP_000099.2	30.8448	13	129	13	1	27.89	509	54.143	7.85		92000000	92000000	18.055	High	0	0	1919.97	13	High	0	0	247.319	13
223468678	1375	CPT1B	carnitine O-palmitoyltransferase 1, muscle isoform isoform a [Homo sapiens]	1.34	NP_001138609.1	1.03627	1	1	1	1		772	87.744	8.62		12000000	8700000	0.058						Low	973	0.0867898	0	1
271398239	55748	CNDP2	cytosolic non-specific dipeptidase isoform 1 [Homo sapiens]	1.34	NP_060705.2	8.84211	3	8	3	1	20.41	475	52.845	5.97		10000000	11000000	0.425	High	0	0	121.61	3	High	59	0.00982515	14.2096	3
311893396	100526740	ATP5J2-PTCD1	ATP5J2-PTCD1 fusion protein [Homo sapiens]	1.34	NP_001185808.1	3.20427	2	30	2	1	4.81	749	84.057	8.72		24000000	18000000	0.401	High	0	0	528.805	2	High	5	0.00151653	49.3419	2
530413105	9144	SYNGR2	synaptogyrin-2 isoform X1 [Homo sapiens]	1.34	XP_005257849.1	6.54545	2	5	2	1		275	30.355	9.2	Acetyl [N-Term]	21000000	16000000	0.501	High	20	0.00237982	50.58	1	Medium	121	0.0150704	6.12878	2
530418260	598	BCL2L1	bcl-2-like protein 1 isoform X1 [Homo sapiens]	1.34	XP_005260544.1	3.86266	1	2	1	1		233	26.033	4.93		40000000	30000000	0.233	High	6	0.00081103	71.01	1	Medium	461	0.0460126	2.72766	1
578834188	23211	ZC3H4	zinc finger CCCH domain-containing protein 4 isoform X1 [Homo sapiens]	1.34	XP_006723176.1	3.06984	2	12	2	1	11.01	1303	140.169	6.27		3500000	2600000	0.222	High	0	0	218.193	2	High	25	0.00547285	24.2994	2
767906235	832	CAPZB	F-actin-capping protein subunit beta isoform X1 [Homo sapiens]	1.34	XP_011540530.1	28.4314	6	15	6	1	17.59	306	34.481	5.96		27000000	18000000	1.783	High	0	0	220.95	6	High	25	0.00547285	24.364	6
767989403	1327	COX4I1	cytochrome c oxidase subunit 4 isoform 1, mitochondrial isoform X2 [Homo sapiens]	1.34	XP_011521173.1	51.4286	10	93	10	1	3.78	175	20.149	9.6		120000000	120000000	150.991	High	0	0	648.718	10	High	0	0	136.299	10
768017813	57727	NCOA5	nuclear receptor coactivator 5 isoform X2 [Homo sapiens]	1.34	XP_011527253.1	37.6847	14	65	1	1		406	48.194	9.55	Phospho [S9]; Acetyl [N-Term]	9700000	7300000	43.367	High	0	0	898.053	13	High	0	0	126.341	14
5031985	10204	NUTF2	nuclear transport factor 2 [Homo sapiens]	1.33	NP_005787.1	33.8583	2	6	2	1	26.38	127	14.469	5.38		880000	670000	1.683	High	13	0.00162338	56.76	2	High	49	0.00898423	16.9982	2
8392875	29105	CFAP20	cilia- and flagella-associated protein 20 [Homo sapiens]	1.33	NP_037374.1	6.21762	1	2	1	1		193	22.76	9.76		8700000	6500000	0.233	High	28	0.00324675	46.64	1	Medium	309	0.0333477	3.60241	1
14249348	84817	TXNDC17	thioredoxin domain-containing protein 17 [Homo sapiens]	1.33	NP_116120.1	19.5122	2	10	2	1	12.19	123	13.932	5.52		6600000	5700000	2.162	High	0	0	193.17	2	High	61	0.00989778	13.3014	2
24431935	57142	RTN4	reticulon-4 isoform A [Homo sapiens]	1.33	NP_065393.1	5.11745	3	8	3	1		1192	129.851	4.5		18000000	6300000	0.194	High	0	0	142.485	3	High	48	0.00889054	17.7318	3
30026034	347734	SLC35B2	adenosine 3'-phospho 5'-phosphosulfate transporter 1 isoform a precursor [Homo sapiens]	1.33	NP_835361.1	2.31481	1	2	1	1		432	47.484	9.16		3000000	2300000	0.116	High	107	0.00985086	0	1	Medium	461	0.0460126	2.7065	1
40068518	5226	PGD	6-phosphogluconate dehydrogenase, decarboxylating isoform 1 [Homo sapiens]	1.33	NP_002622.2	14.9068	6	20	6	1	22.24	483	53.106	7.23		18000000	14000000	1.61	High	0	0	184.421	6	High	18	0.00415512	32.3583	6
42516576	51218	GLRX5	glutaredoxin-related protein 5, mitochondrial precursor [Homo sapiens]	1.33	NP_057501.2	36.9427	5	26	5	1	21.01	157	16.618	6.79		19000000	16000000	16.783	High	0	0	431.042	5	High	5	0.00151653	57.9541	5
154759421	3276	PRMT1	protein arginine N-methyltransferase 1 isoform 1 [Homo sapiens]	1.33	NP_001527.3	19.6765	6	20	6	1	3.1	371	42.434	5.35		20000000	15000000	1.404	High	0	0	254.057	6	High	18	0.00415512	31.8903	6
156071462	293	SLC25A6	ADP/ATP translocase 3 [Homo sapiens]	1.33	NP_001627.2	36.9128	12	185	1	1		298	32.845	9.74		99000000	74000000	24.119	High	0	0	1553.54	12	High	0	0	229.415	12
215983058	84061	MAGT1	magnesium transporter protein 1 [Homo sapiens]	1.33	NP_115497.4	5.44959	2	3	2	1		367	41.504	9.94		10000000	7600000	0.129	High	12	0.00150451	58.47	1	Medium	121	0.0150704	6.09746	2
269914128	54940	OCIAD1	OCIA domain-containing protein 1 isoform 4 [Homo sapiens]	1.33	NP_001161726.1	24.4	5	22	5	1	4.42	250	28.157	7.44		13000000	9900000	4.623	High	0	0	342.493	5	High	18	0.00415512	34.9401	5
530391067	3190	HNRNPK	heterogeneous nuclear ribonucleoprotein K isoform X3 [Homo sapiens]	1.33	XP_005252021.1	61.1364	28	850	1	1	8.81	440	48.532	5.54	Acetyl [N-Term]	8700000	7000000	3299.03	High	0	0	12260.4	26	High	0	0	1489.57	28
578830522	1655	DDX5	probable ATP-dependent RNA helicase DDX5 isoform X1 [Homo sapiens]	1.33	XP_006721801.1	52.2801	35	449	26	1	10.43	614	69.105	8.92		160000000	110000000	348.025	High	0	0	4810.93	34	High	0	0	689.404	35
767975078	643246	MAP1LC3B2	microtubule-associated proteins 1A/1B light chain 3 beta 2 isoform X1 [Homo sapiens]	1.33	XP_011536954.1	3.01724	1	4	1	1		232	26.483	10.33		33000000	24000000	0.52	High	15	0.00185071	55.6822	1	Medium	295	0.0327924	3.89405	1
767977350	2098	ESD	S-formylglutathione hydrolase isoform X2 [Homo sapiens]	1.33	XP_011533255.1	4.25532	1	4	1	1		282	31.239	7.65		15000000	11000000	0.359	High	4	0.00055687	80.59	1	Medium	141	0.0171554	5.6996	1
4502049	231	AKR1B1	aldose reductase [Homo sapiens]	1.32	NP_001619.1	14.557	4	24	4	1	47.24	316	35.83	6.98		13000000	11000000	1.448	High	0	0	253.175	4	High	18	0.00415512	29.7309	4
4506787	8826	IQGAP1	ras GTPase-activating-like protein IQGAP1 [Homo sapiens]	1.32	NP_003861.1	8.38865	9	21	9	1	12.15	1657	189.134	6.48		7100000	5300000	0.352	High	0	0	402.15	9	High	5	0.00151653	47.8227	8
4759098	6434	TRA2B	transformer-2 protein homolog beta isoform 1 [Homo sapiens]	1.32	NP_004584.1	36.4583	8	80	8	1	24.94	288	33.646	11.25	Phospho [T201(99.9)]	75000000	48000000	186.382	High	0	0	1069.83	7	High	0	0	163.877	8
5453597	829	CAPZA1	F-actin-capping protein subunit alpha-1 [Homo sapiens]	1.32	NP_006126.1	39.5105	7	20	7	1	13.71	286	32.902	5.69		22000000	18000000	4.878	High	0	0	352.983	7	High	18	0.00415512	36.6428	7
5901922	11140	CDC37	hsp90 co-chaperone Cdc37 [Homo sapiens]	1.32	NP_008996.1	17.1958	4	17	4	1	4.78	378	44.44	5.25		13000000	9600000	2.981	High	0	0	246.46	4	High	18	0.00415512	34.083	4
8922601	55207	ARL8B	ADP-ribosylation factor-like protein 8B [Homo sapiens]	1.32	NP_060654.1	15.0538	3	8	3	1	18.75	186	21.525	8.43		12000000	11000000	1.512	High	20	0.00237982	50.102	3	Medium	80	0.0113122	9.07121	3
18543329	5715	PSMD9	26S proteasome non-ATPase regulatory subunit 9 isoform 1 [Homo sapiens]	1.32	NP_002804.2	15.6951	3	10	3	1	27.61	223	24.667	6.95		11000000	9400000	1.61	High	0	0	203.21	3	High	54	0.00972798	16.5958	3
19923345	10137	RBM12	RNA-binding protein 12 [Homo sapiens]	1.32	NP_006038.2	2.57511	2	6	2	1		932	97.333	8.63		21000000	16000000	0.259	High	3	0.000435414	95.79	2	Medium	141	0.0171554	5.71776	2
21361399	5518	PPP2R1A	serine/threonine-protein phosphatase 2A 65 kDa regulatory subunit A alpha isoform [Homo sapiens]	1.32	NP_055040.2	34.8048	16	81	15	1	12.66	589	65.267	5.11		20000000	17000000	7.111	High	0	0	1103.23	16	High	0	0	150.685	16
24308089	26038	CHD5	chromodomain-helicase-DNA-binding protein 5 [Homo sapiens]	1.32	NP_056372.1	3.83828	6	11	4	0	15.61	1954	222.909	6.15		21000000	16000000	0.147	High	0	0	116.92	5	High	48	0.00889054	17.8023	6
47271443	6427	SRSF2	serine/arginine-rich splicing factor 2 [Homo sapiens]	1.32	NP_003007.2	11.3122	2	6	2	1	11.21	221	25.461	11.85		29000000	23000000	1.154	High	0	0	123.543	2	Medium	68	0.0101611	10.9147	2
70608174	7163	TPD52	tumor protein D52 isoform 2 [Homo sapiens]	1.32	NP_001020424.1	52.657	8	31	8	1	12.14	207	22.464	5.35	Acetyl [N-Term]	35000000	29000000	18.953	High	0	0	631.14	7	High	5	0.00151653	70.0214	8
342187211	226	ALDOA	fructose-bisphosphate aldolase A isoform 2 [Homo sapiens]	1.32	NP_001230106.1	48.0861	15	105	14	1	11.28	418	45.232	8.25		46000000	34000000	21.275	High	0	0	1558.2	15	High	0	0	227.706	15
530418351	6789	STK4	serine/threonine-protein kinase 4 isoform X1 [Homo sapiens]	1.32	XP_005260587.1	5.36779	2	7	2	1	44.73	503	57.112	4.98		14000000	15000000	0.389	High	1	0.000156079	107.607	2	Medium	87	0.012045	8.52842	2
530418825	2618	GART	trifunctional purine biosynthetic protein adenosine-3 isoform X1 [Homo sapiens]	1.32	XP_005260998.1	16.1386	10	36	10	1	17.8	1010	107.699	6.7		16000000	13000000	0.859	High	0	0	645.68	10	High	5	0.00151653	83.3901	10
767931413	22872	SEC31A	protein transport protein Sec31A isoform X2 [Homo sapiens]	1.32	XP_011530049.1	3.00633	3	6	3	1		1264	137.624	6.8		13000000	10000000	0.142	High	3	0.000435414	86.04	3	Medium	80	0.0113122	9.09178	3
4505357	4697	NDUFA4	cytochrome c oxidase subunit NDUFA4 [Homo sapiens]	1.31	NP_002480.1	37.037	3	19	3	1	11.17	81	9.364	9.38		20000000	13000000	9	High	0	0	164.203	3	High	25	0.00547285	24.5269	3
4506195	5690	PSMB2	proteasome subunit beta type-2 isoform 1 [Homo sapiens]	1.31	NP_002785.1	4.97512	1	2	1	1		201	22.822	7.02		7800000	5900000	0.233	High	107	0.00985086	0	1	Low	601	0.0574505	2.22522	1
4757834	9532	BAG2	BAG family molecular chaperone regulator 2 [Homo sapiens]	1.31	NP_004273.1	9.47867	2	12	2	1	3.37	211	23.757	6.7		15000000	12000000	0.931	High	0	0	159.423	2	High	59	0.00982515	14.1592	2
15150811	92259	MRPS36	28S ribosomal protein S36, mitochondrial [Homo sapiens]	1.31	NP_150597.1	69.9029	6	30	6	1	17.83	103	11.459	9.99		19000000	14000000	157.489	High	0	0	486.238	6	High	5	0.00151653	65.6887	6
20270186	9324	HMGN3	high mobility group nucleosome-binding domain-containing protein 3 isoform HMGN3a [Homo sapiens]	1.31	NP_004233.1	42.4242	4	21	4	1	8.8	99	10.66	9.66		7700000	5500000	176.828	High	0	0	285.76	4	High	5	0.00151653	56.097	4
21361621	5236	PGM1	phosphoglucomutase-1 isoform 1 [Homo sapiens]	1.31	NP_002624.2	7.11744	3	6	3	1	10.4	562	61.411	6.76		10000000	5500000	0.225	High	0	0	121.407	3	Medium	68	0.0101611	10.5978	3
49574502	51706	CYB5R1	NADH-cytochrome b5 reductase 1 [Homo sapiens]	1.31	NP_057327.2	2.62295	1	2	1	1		305	34.073	9.38		5500000	4200000	0.155	High	29	0.00326063	44.79	1	Medium	421	0.0423541	2.89088	1
73466520	224	ALDH3A2	fatty aldehyde dehydrogenase isoform 1 [Homo sapiens]	1.31	NP_001026976.1	11.0236	4	12	4	1	19.45	508	57.633	8.92		21000000	18000000	0.585	High	0	0	204.695	4	High	39	0.00760827	22.047	4
122939155	23530	NNT	NAD(P) transhydrogenase, mitochondrial [Homo sapiens]	1.31	NP_036475.3	15.1013	12	46	12	1	22.65	1086	113.823	8.09		14000000	13000000	1.738	High	0	0	620.146	12	High	5	0.00151653	84.6242	12
178056552	9918	NCAPD2	condensin complex subunit 1 [Homo sapiens]	1.31	NP_055680.3	4.99643	5	11	5	1		1401	157.082	6.61		8500000	7500000	0.189	High	0	0	195.17	4	High	39	0.00760827	20.8858	5
225543166	25813	SAMM50	sorting and assembly machinery component 50 homolog [Homo sapiens]	1.31	NP_056195.3	28.7846	11	56	11	1	11.03	469	51.943	6.9		25000000	20000000	4.623	High	0	0	614.475	11	High	5	0.00151653	100.494	11
767958895	9991	PTBP3	polypyrimidine tract-binding protein 3 isoform X3 [Homo sapiens]	1.31	XP_011517568.1	29.3666	9	56	8	1	10.44	521	56.466	9.22	Acetyl [N-Term]	34000000	25000000	6.197	High	0	0	958.54	8	High	0	0	117.284	9
767981447	7453	WARS	tryptophan--tRNA ligase, cytoplasmic isoform X1 [Homo sapiens]	1.31	XP_011535436.1	10.1911	3	8	3	1	7.44	471	53.132	6.23		8000000	6200000	0.445	High	0	0	148.88	3	High	59	0.00982515	15.8247	3
779176942	805	CALM2	calmodulin isoform 1 [Homo sapiens]	1.31	NP_001292553.1	24.3655	4	38	4	1	14.3	197	22.173	4.63		110000000	77000000	5.813	High	0	0	825.668	4	High	5	0.00151653	84.453	4
4757944	975	CD81	CD81 antigen isoform 1 [Homo sapiens]	1.3	NP_004347.1	25	3	10	3	1	15.18	236	25.792	5.29		21000000	21000000	2.162	High	0	0	252.18	3	High	22	0.00497738	26.2689	3
4885281	2746	GLUD1	glutamate dehydrogenase 1, mitochondrial precursor [Homo sapiens]	1.3	NP_005262.1	36.5591	18	104	18	1	4.34	558	61.359	7.8		42000000	34000000	14.399	High	0	0	1623.32	18	High	0	0	192.075	18
9910184	56942	CMC2	COX assembly mitochondrial protein 2 homolog [Homo sapiens]	1.3	NP_064573.1	25.3165	2	9	2	1	12.27	79	9.454	7.87		5300000	3900000	5.31	High	0	0	124.88	2	High	65	0.00991307	11.3857	2
17986283	7846	TUBA1A	tubulin alpha-1A chain isoform 1 [Homo sapiens]	1.3	NP_006000.2	56.541	21	509	8	0	11.6	451	50.104	5.06		110000000	94000000	1466.8	High	0	0	7572.46	21	High	0	0	999.694	21
23110989	931	MS4A1	B-lymphocyte antigen CD20 [Homo sapiens]	1.3	NP_690605.1	10.4377	2	6	2	1	18.66	297	33.056	5.05		25000000	22000000	0.778	High	6	0.00081103	71.1533	2	High	65	0.00991307	11.2856	2
34147513	7879	RAB7A	ras-related protein Rab-7a [Homo sapiens]	1.3	NP_004628.4	40.5797	7	40	7	1	9.88	207	23.475	6.7		19000000	15000000	6.197	High	0	0	442.785	7	High	5	0.00151653	66.362	7
50592996	10381	TUBB3	tubulin beta-3 chain isoform 1 [Homo sapiens]	1.3	NP_006077.2	51.1111	20	481	3	1	56.82	450	50.4	4.93		4900000	4800000	729.527	High	0	0	6997.83	20	High	0	0	874.667	20
51479156	10632	ATP5L	ATP synthase subunit g, mitochondrial [Homo sapiens]	1.3	NP_006467.4	46.6019	4	38	4	1	5.27	103	11.421	9.64		50000000	39000000	13.678	High	0	0	484.752	4	High	5	0.00151653	52.7772	4
74099697	3188	HNRNPH2	heterogeneous nuclear ribonucleoprotein H2 [Homo sapiens]	1.3	NP_001027565.1	32.7394	11	278	5	1	6.06	449	49.232	6.3	Phospho [T107(98.5)]	51000000	40000000	205.914	High	0	0	4181.23	10	High	0	0	588.541	11
74229019	4939	OAS2	2'-5'-oligoadenylate synthase 2 isoform 1 [Homo sapiens]	1.3	NP_058197.2	11.9611	6	18	6	1	17.11	719	82.379	8.25		14000000	11000000	0.778	High	0	0	264.4	6	High	18	0.00415512	32.4739	6
112380628	3916	LAMP1	lysosome-associated membrane glycoprotein 1 precursor [Homo sapiens]	1.3	NP_005552.3	4.79616	2	13	2	1	3.01	417	44.854	8.75		88000000	66000000	0.52	High	0	0	134.61	2	High	48	0.00889054	19.0551	2
122937341	388960	C2orf78	uncharacterized protein C2orf78 [Homo sapiens]	1.3	NP_001073943.1	1.6269	1	2	1	1		922	100.108	9.03		1400000	1100000	0.068	High	3	0.000435414	94.89	1	Medium	371	0.0396198	3.33417	1
134133240	84105	PCBD2	pterin-4-alpha-carbinolamine dehydratase 2 [Homo sapiens]	1.3	NP_115527.3	7.69231	1	4	1	1		130	14.356	9.11		24000000	19000000	0.778	High	9	0.00118781	65.75	1	Medium	163	0.0192398	5.02347	1
157779135	8801	SUCLG2	succinyl-CoA ligase [GDP-forming] subunit beta, mitochondrial isoform 2 precursor [Homo sapiens]	1.3	NP_003839.2	37.963	14	54	14	1	6.07	432	46.481	6.39		17000000	13000000	6.279	High	0	0	860.534	14	High	5	0.00151653	98.7093	14
187475373	1445	CSK	tyrosine-protein kinase CSK [Homo sapiens]	1.3	NP_001120662.1	13.7778	5	14	5	1	15.33	450	50.672	7.06		7200000	5700000	0.668	High	0	0	116.36	5	High	48	0.00889054	17.5967	5
188219591	7072	TIA1	nucleolysin TIA-1 isoform p40 isoform 2 [Homo sapiens]	1.3	NP_071505.2	24.3523	8	49	4	1	9.34	386	42.936	7.74		6900000	5500000	10.548	High	0	0	707.25	8	High	5	0.00151653	87.1171	8
193290128	28972	SPCS1	signal peptidase complex subunit 1 [Homo sapiens]	1.3	NP_054760.3	10.0592	1	4	1	1		169	18.286	8.72		89000000	72000000	2.162	High	10	0.00131562	65.35	1	Medium	89	0.012045	8.3002	1
380837121	9554	SEC22B	vesicle-trafficking protein SEC22b precursor [Homo sapiens]	1.3	NP_004883.3	30.2326	5	26	5	1	13.15	215	24.725	8.51		14000000	11000000	4.623	High	0	0	677.333	5	High	5	0.00151653	54.1288	5
530360927	23065	EMC1	ER membrane protein complex subunit 1 isoform X1 [Homo sapiens]	1.3	XP_005245844.1	2.00803	2	7	2	1		996	112.001	7.66		5100000	2900000	0.194	High	0	0	129.61	2	Medium	70	0.0101611	10.4034	2
530363144	6421	SFPQ	splicing factor, proline- and glutamine-rich isoform X1 [Homo sapiens]	1.3	XP_005271170.1	43.2815	27	541	26	1	2.98	707	76.102	9.44		290000000	220000000	787.046	High	0	0	7378.51	26	High	0	0	1068.36	26
543173169	2782	GNB1	guanine nucleotide-binding protein G(I)/G(S)/G(T) subunit beta-1 isoform 1 [Homo sapiens]	1.3	NP_001269468.1	28.2353	7	19	7	1	14.54	340	37.353	6		19000000	14000000	2.652	High	0	0	345.746	6	High	18	0.00415512	34.8557	7
576583524	2597	GAPDH	glyceraldehyde-3-phosphate dehydrogenase isoform 1 [Homo sapiens]	1.3	NP_001276675.1	59.1045	18	388	18	1	11.83	335	36.03	8.46		190000000	150000000	2781.56	High	0	0	7393.08	17	High	0	0	823.81	18
767997413	396	ARHGDIA	rho GDP-dissociation inhibitor 1 isoform X1 [Homo sapiens]	1.3	XP_011521876.1	18.4739	4	23	4	1	9.05	249	27.501	5.01		29000000	23000000	9	High	0	0	306.501	4	High	5	0.00151653	46.1319	4
768002466	4218	RAB8A	ras-related protein Rab-8A isoform X1 [Homo sapiens]	1.3	XP_011526322.1	22.3256	4	42	2	1	28.19	215	24.465	8.78		11000000	7600000	2.455	High	0	0	552.494	4	High	5	0.00151653	67.6426	4
4505939	5430	POLR2A	DNA-directed RNA polymerase II subunit RPB1 [Homo sapiens]	1.29	NP_000928.1	21.1675	33	106	33	1	17.59	1970	217.069	7.37	Acetyl [N-Term]	23000000	19000000	2.125	High	0	0	1525.69	32	High	0	0	181.504	33
5032117	10280	SIGMAR1	sigma non-opioid intracellular receptor 1 isoform 1 [Homo sapiens]	1.29	NP_005857.1	3.58744	1	2	1	1		223	25.112	5.96		16000000	13000000	0.292	High	79	0.00811838	30.47	1	Low	578	0.0555449	2.32205	1
7661948	9761	MLEC	malectin isoform1 precursor [Homo sapiens]	1.29	NP_055545.1	16.0959	3	8	3	1	13.74	292	32.214	5.41		8100000	6400000	0.668	High	0	0	113.465	3	High	48	0.00889054	19.2423	3
10835049	387	RHOA	transforming protein RhoA precursor [Homo sapiens]	1.29	NP_001655.1	23.8342	4	14	4	1	26.02	193	21.754	6.1		17000000	13000000	4.995	High	0	0	124.766	4	High	39	0.00760827	20.9441	4
17017988	1329	COX5B	cytochrome c oxidase subunit 5B, mitochondrial precursor [Homo sapiens]	1.29	NP_001853.2	39.5349	7	50	7	1	19.82	129	13.687	8.81		57000000	43000000	55.234	High	0	0	547.391	7	High	5	0.00151653	90.5995	7
19923437	50808	AK3	GTP:AMP phosphotransferase AK3, mitochondrial isoform a [Homo sapiens]	1.29	NP_057366.2	35.6828	7	35	7	1	9.62	227	25.55	9.16		24000000	15000000	4.817	High	0	0	452.781	7	High	5	0.00151653	58.2079	7
28557677	84295	PHF6	PHD finger protein 6 isoform 1 [Homo sapiens]	1.29	NP_115834.1	19.1781	5	15	5	1	11.06	365	41.264	8.68		23000000	18000000	1.154	High	0	0	151.405	5	High	18	0.00415512	27.4978	4
33286446	11054	OGFR	opioid growth factor receptor [Homo sapiens]	1.29	NP_031372.2	4.2836	2	6	2	1		677	73.28	4.84		1300000	980000	0.259	High	25	0.00290833	47.19	2	High	59	0.00982515	14.0642	2
55749804	79956	ERMP1	endoplasmic reticulum metallopeptidase 1 [Homo sapiens]	1.29	NP_079172.2	4.64602	4	11	4	1	19.57	904	100.167	7.52		12000000	11000000	0.324	High	0	0	132.35	3	High	61	0.00989778	13.5105	4
109134349	26958	COPG2	coatomer subunit gamma-2 isoform 1 [Homo sapiens]	1.29	NP_036265.3	9.7589	6	20	6	1	5.04	871	97.56	5.81		11000000	9000000	0.616	High	0	0	335.992	6	High	18	0.00415512	35.0884	6
188219593	7072	TIA1	nucleolysin TIA-1 isoform p40 isoform 1 [Homo sapiens]	1.29	NP_071320.2	28	8	49	4	0	10.33	375	41.774	7.74		8300000	6800000	12.594	High	0	0	705.03	8	High	5	0.00151653	93.6927	8
189409150	51510	CHMP5	charged multivesicular body protein 5 isoform 1 [Homo sapiens]	1.29	NP_057494.3	10.5023	2	6	2	1	40.85	219	24.555	4.83		17000000	11000000	1.683	High	9	0.00118781	66.6137	2	Medium	90	0.012045	7.58529	2
261878554	219402	MTIF3	translation initiation factor IF-3, mitochondrial [Homo sapiens]	1.29	NP_001159733.1	6.47482	1	2	1	1		278	31.706	9.69		1200000	910000	0.145	High	102	0.00985086	19.42	1	Medium	125	0.0154131	5.85261	1
289577080	1982	EIF4G2	eukaryotic translation initiation factor 4 gamma 2 isoform 1 [Homo sapiens]	1.29	NP_001409.3	15.8765	11	29	11	1	8.97	907	102.297	7.14	Acetyl [N-Term]	11000000	8800000	0.968	High	0	0	484.336	10	High	5	0.00151653	61.2473	11
530377465	255520	ELMOD2	ELMO domain-containing protein 2 isoform X2 [Homo sapiens]	1.29	XP_005262942.1	3.27869	1	4	1	1		305	36.432	8.34		8400000	6500000	0.334	High	107	0.00985086	0	1	Medium	300	0.0329634	3.83171	1
530417621	951	CD37	leukocyte antigen CD37 isoform X2 [Homo sapiens]	1.29	XP_005259492.1	6.57534	2	6	2	1		365	39.994	5.8		33000000	26000000	0.585	High	11	0.00140953	63.7867	2	High	65	0.00991307	11.0414	2
572872742	80221	ACSF2	acyl-CoA synthetase family member 2, mitochondrial isoform 1 [Homo sapiens]	1.29	NP_001275897.1	9.21875	5	10	5	1	10.33	640	70.577	7.84		5700000	8700000	0.468	High	0	0	179.19	5	High	48	0.00889054	17.2883	5
767938112	1627	DBN1	drebrin isoform X1 [Homo sapiens]	1.29	XP_011532748.1	5.16499	2	4	2	1	3.22	697	76.422	4.58		14000000	11000000	0.16	High	45	0.00489769	39.39	2	Medium	100	0.0128074	7.0581	2
767995224	55666	NPLOC4	nuclear protein localization protein 4 homolog isoform X1 [Homo sapiens]	1.29	XP_011523281.1	7.13128	3	8	3	1	17.07	617	69.417	6.68		5600000	4300000	0.334	High	0	0	181.52	3	High	54	0.00972798	16.5475	3
768016782	23394	ADNP	activity-dependent neuroprotector homeobox protein isoform X1 [Homo sapiens]	1.29	XP_011527049.1	29.0381	24	104	24	1	179.87	1102	123.485	7.34	Phospho [S709(100)]; Acetyl [N-Term]	15000000	26000000	4.179	High	0	0	1303.46	22	High	0	0	204.74	24
768039088	3251	HPRT1	hypoxanthine-guanine phosphoribosyltransferase isoform X1 [Homo sapiens]	1.29	XP_011529630.1	9.82143	2	6	2	1	21.38	224	25.438	7.83		11000000	9100000	0.701	High	1	0.000156079	109.08	2	Medium	80	0.0113122	9.20476	2
4502857	1163	CKS1B	cyclin-dependent kinases regulatory subunit 1 [Homo sapiens]	1.28	NP_001817.1	12.6582	1	4	1	1		79	9.654	8.94		21000000	16000000	2.162	High	12	0.00150451	57.93	1	Medium	100	0.0128074	6.77907	1
4757952	998	CDC42	cell division control protein 42 homolog isoform 1 precursor [Homo sapiens]	1.28	NP_001782.1	5.2356	1	4	1	1	13.85	191	21.245	6.55		12000000	8400000	0.585	High	12	0.00150451	59.49	1	Medium	163	0.0192398	5.09919	1
4826898	5216	PFN1	profilin-1 [Homo sapiens]	1.28	NP_005013.1	55.7143	6	68	6	1	5.52	140	15.045	8.27		110000000	90000000	34.938	High	0	0	1219.77	6	High	0	0	115.548	6
5174511	4087	SMAD2	mothers against decapentaplegic homolog 2 isoform 1 [Homo sapiens]	1.28	NP_005892.1	4.92505	2	6	2	1	29.23	467	52.273	6.58		23000000	19000000	0.438	High	85	0.00864085	28.55	2	Medium	100	0.0128074	6.72689	2
5453559	10476	ATP5H	ATP synthase subunit d, mitochondrial isoform a [Homo sapiens]	1.28	NP_006347.1	78.882	11	100	11	1	3.94	161	18.479	5.3		32000000	25000000	1257.92	High	0	0	1041.87	11	High	0	0	174.958	11
5803137	5935	RBM3	RNA-binding protein 3 [Homo sapiens]	1.28	NP_006734.1	35.0318	4	38	4	1	14.79	157	17.16	8.91		27000000	20000000	20.544	High	0	0	629.425	4	High	5	0.00151653	81.5532	4
8923812	55856	ACOT13	acyl-coenzyme A thioesterase 13 isoform 1 [Homo sapiens]	1.28	NP_060943.1	15.7143	2	14	2	1	14.92	140	14.951	9.14		21000000	17000000	3.642	High	0	0	196.62	2	High	54	0.00972798	16.7541	2
21327685	10730	YME1L1	ATP-dependent zinc metalloprotease YME1L1 isoform 1 [Homo sapiens]	1.28	NP_647473.1	14.6184	8	26	8	1	6.45	773	86.401	8.76		17000000	17000000	1.04	High	0	0	637.44	8	High	5	0.00151653	51.9546	8
24308201	57136	APMAP	adipocyte plasma membrane-associated protein [Homo sapiens]	1.28	NP_065392.1	20.1923	7	29	7	1	20.7	416	46.451	6.16		35000000	25000000	1.721	High	0	0	180.578	6	High	5	0.00151653	52.1663	7
42741648	9403	2015-09-15	15 kDa selenoprotein isoform 1 precursor [Homo sapiens]	1.28	NP_004252.2	25.4545	4	7	4	1	17.29	165	18.081	5.03		8100000	6000000	1.783	High	1	0.000156079	106.073	3	Medium	68	0.0101611	10.4589	4
50592994	7295	TXN	thioredoxin isoform 1 [Homo sapiens]	1.28	NP_003320.2	23.8095	2	8	2	1	4.73	105	11.73	4.92		18000000	14000000	2.728	High	1	0.000156079	110.58	2	Medium	68	0.0101611	10.6659	2
55749577	291	SLC25A4	ADP/ATP translocase 1 [Homo sapiens]	1.28	NP_001142.2	31.8792	10	167	2	1		298	33.043	9.76		38000000	30000000	14.849	High	0	0	1393.76	10	High	0	0	211.739	10
73622130	552900	BOLA2	BolA-like protein 2 [Homo sapiens]	1.28	NP_001026997.1	22.3684	3	8	3	1	4.87	152	16.922	8.19		26000000	21000000	1.512	High	24	0.00279492	47.8533	3	Medium	70	0.0101611	10.3142	3
115387104	223	ALDH9A1	4-trimethylaminobutyraldehyde dehydrogenase [Homo sapiens]	1.28	NP_000687.3	20.0772	10	34	10	1	21.32	518	56.255	6.57		17000000	14000000	2.914	High	0	0	275.636	10	High	5	0.00151653	49.6541	10
194473668	4357	MPST	3-mercaptopyruvate sulfurtransferase isoform 1 [Homo sapiens]	1.28	NP_066949.2	22.7129	6	17	6	1	16.31	317	35.228	6.61		9300000	6700000	2.652	High	0	0	192.75	6	High	18	0.00415512	30.6892	6
578813864	10165	SLC25A13	calcium-binding mitochondrial carrier protein Aralar2 isoform X1 [Homo sapiens]	1.28	XP_006715894.1	17.4927	11	37	6	1	14.71	686	75.403	8.5		17000000	13000000	2.268	High	0	0	463.355	11	High	5	0.00151653	56.0652	10
614458175	102723680	CT45A9	cancer/testis antigen family 45 member A2-like [Homo sapiens]	1.28	NP_001278469.1	5.82011	1	6	1	1		189	21.349	9.64		130000000	120000000	0.292						High	63	0.00991307	12.5841	1
665505985	65993	MRPS34	28S ribosomal protein S34, mitochondrial isoform 1 [Homo sapiens]	1.28	NP_001287829.1	24.8889	4	14	4	1	11.49	225	26.316	9.89		14000000	12000000	2.728	High	0	0	188.85	4	High	39	0.00760827	21.0683	4
767948171	54927	CHCHD3	MICOS complex subunit MIC19 isoform X1 [Homo sapiens]	1.28	XP_011514665.1	26.7241	8	52	8	1	23.64	232	26.737	7.75		56000000	47000000	15.379	High	0	0	522.18	8	High	5	0.00151653	96.0219	8
4502105	307	ANXA4	annexin A4 [Homo sapiens]	1.27	NP_001144.1	8.41121	2	6	2	1	7.32	321	36.062	6.13		3800000	3200000	0.369	High	0	0	151.78	2	Medium	79	0.0113122	9.26956	2
4503291	1652	DDT	D-dopachrome decarboxylase [Homo sapiens]	1.27	NP_001346.1	22.0339	2	6	2	1	14.95	118	12.704	7.3		20000000	16000000	1.371	High	2	0.000309645	99.2433	2	Medium	80	0.0113122	8.8807	2
4757714	52	ACP1	low molecular weight phosphotyrosine protein phosphatase isoform c [Homo sapiens]	1.27	NP_004291.1	24.6835	3	15	3	1	5.99	158	18.031	6.74		31000000	24000000	3.642	High	0	0	271.25	3	High	25	0.00547285	24.7389	3
12025678	81	ACTN4	alpha-actinin-4 [Homo sapiens]	1.27	NP_004915.2	24.5884	14	40	14	1	17.36	911	104.788	5.44		9000000	6800000	1.243	High	0	0	651.817	13	High	5	0.00151653	81.1236	13
20127561	54539	NDUFB11	NADH dehydrogenase [ubiquinone] 1 beta subcomplex subunit 11, mitochondrial isoform 1 [Homo sapiens]	1.27	NP_061929.2	31.2883	3	18	3	1	5.83	163	18.352	5.24		51000000	41000000	2.981	High	0	0	133.007	3	High	18	0.00415512	36.0673	3
21361091	7345	UCHL1	ubiquitin carboxyl-terminal hydrolase isozyme L1 [Homo sapiens]	1.27	NP_004172.2	16.1435	3	6	3	1	20.54	223	24.808	5.48		26000000	18000000	0.874	High	6	0.00081103	70.9	3	Medium	70	0.0101611	9.94512	3
21361659	55705	IPO9	importin-9 [Homo sapiens]	1.27	NP_060555.2	3.07397	2	6	2	1		1041	115.889	4.81		48000000	38000000	0.148	High	40	0.00438548	40.6393	2	Medium	70	0.0101611	9.51914	2
33350932	1778	DYNC1H1	cytoplasmic dynein 1 heavy chain 1 [Homo sapiens]	1.27	NP_001367.2	8.84632	32	91	32	1	13.7	4646	532.072	6.4		11000000	10000000	0.47	High	0	0	919.719	31	High	0	0	147.353	31
42560227	3516	RBPJ	recombining binding protein suppressor of hairless isoform 1 [Homo sapiens]	1.27	NP_005340.2	8.4	4	7	4	1	50.71	500	55.602	7.18		16000000	16000000	0.468	High	50	0.00540365	37.84	3	Medium	89	0.012045	8.38851	4
62198232	3155	HMGCL	hydroxymethylglutaryl-CoA lyase, mitochondrial isoform 1 precursor [Homo sapiens]	1.27	NP_000182.2	30.7692	8	28	8	1	21.44	325	34.338	8.54		22000000	18000000	4.08	High	0	0	502.324	8	High	5	0.00151653	49.4646	8
109240550	55269	PSPC1	paraspeckle component 1 [Homo sapiens]	1.27	NP_001035879.1	38.0497	17	136	17	1	6.26	523	58.706	6.67		93000000	74000000	64.793	High	0	0	2133.8	17	High	0	0	263.88	17
116235478	114799	ESCO1	N-acetyltransferase ESCO1 [Homo sapiens]	1.27	NP_443143.2	1.78571	1	2	1	1		840	94.923	9.16		360000	280000	0.05	High	24	0.00279492	48.05	1	Medium	163	0.0192398	5.13948	1
190358517	9230	RAB11B	ras-related protein Rab-11B [Homo sapiens]	1.27	NP_004209.2	27.5229	5	16	5	1	18.68	218	24.473	5.94		25000000	18000000	1.929	High	0	0	212.581	5	High	22	0.00497738	25.5654	5
354983493	5110	PCMT1	protein-L-isoaspartate(D-aspartate) O-methyltransferase isoform 2 [Homo sapiens]	1.27	NP_001238978.1	22.028	4	14	4	1	0.81	286	30.339	6.73		15000000	12000000	1.581	High	0	0	326.319	4	High	18	0.00415512	30.2744	4
530376139	7468	WHSC1	histone-lysine N-methyltransferase NSD2 isoform X2 [Homo sapiens]	1.27	XP_005248058.1	0.952381	1	2	1	1		1365	152.16	8.69		11000000	8900000	0.032	High	38	0.00417766	41.09	1	Medium	283	0.0319919	4.23545	1
578804372	4705	NDUFA10	NADH dehydrogenase [ubiquinone] 1 alpha subcomplex subunit 10, mitochondrial isoform X1 [Homo sapiens]	1.27	XP_006712606.1	12.2667	4	16	4	1	19.37	375	42.811	7.71		22000000	19000000	1.31	High	0	0	134.79	4	High	18	0.00415512	27.223	4
578830428	1353	COX11	cytochrome c oxidase assembly protein COX11, mitochondrial isoform X1 [Homo sapiens]	1.27	XP_006721767.1	3.62319	1	4	1	1		276	31.41	9.06		22000000	17000000	0.359	High	26	0.00301554	46.87	1	Medium	193	0.0223898	4.71327	1
4502057	240	ALOX5	arachidonate 5-lipoxygenase isoform 1 [Homo sapiens]	1.26	NP_000689.1	1.18694	1	4	1	1		674	77.933	5.77		30000000	24000000	0.129	High	14	0.0017439	55.94	1	Medium	141	0.0171554	5.66134	1
4505029	4048	LTA4H	leukotriene A-4 hydrolase isoform 1 [Homo sapiens]	1.26	NP_000886.1	3.92799	2	4	2	1	26.91	611	69.241	6.18		3600000	2800000	0.136	High	11	0.00140953	63.27	2	Medium	141	0.0171554	5.70427	2
4507791	9040	UBE2M	NEDD8-conjugating enzyme Ubc12 [Homo sapiens]	1.26	NP_003960.1	19.1257	3	12	3	1	8.89	183	20.887	7.69		17000000	14000000	1.848	High	0	0	187.88	3	High	48	0.00889054	17.2265	3
4759300	9341	VAMP3	vesicle-associated membrane protein 3 [Homo sapiens]	1.26	NP_004772.1	40	3	10	1	1		100	11.302	8.79		5700000	4500000	9	High	0	0	340.02	3	High	25	0.00547285	24.9065	3
6005846	11344	TWF2	twinfilin-2 [Homo sapiens]	1.26	NP_009215.1	4.87106	1	2	1	1		349	39.523	6.84		500000	400000	0.116	High	17	0.00206813	52.96	1	Medium	309	0.0333477	3.6257	1
7662645	28973	MRPS18B	28S ribosomal protein S18b, mitochondrial [Homo sapiens]	1.26	NP_054765.1	30.2326	5	15	5	1	3.99	258	29.377	9.38		11000000	14000000	2.162	High	0	0	196.843	5	High	18	0.00415512	35.3057	5
9966799	57050	UTP3	something about silencing protein 10 [Homo sapiens]	1.26	NP_065101.1	5.63674	2	5	2	1		479	54.525	5.62		1900000	19000000	0.54	High	20	0.00237982	51.03	2	Medium	70	0.0101611	10.1224	2
14210536	84617	TUBB6	tubulin beta-6 chain isoform 1 [Homo sapiens]	1.26	NP_115914.1	30.2691	13	376	3	1	49.15	446	49.825	4.88		6000000	5700000	37.986	High	0	0	4198.59	13	High	0	0	637.085	13
20127408	3030	HADHA	trifunctional enzyme subunit alpha, mitochondrial precursor [Homo sapiens]	1.26	NP_000173.2	43.6435	24	207	24	1	10.14	763	82.947	9.04		69000000	52000000	20.951	High	0	0	2915.92	24	High	0	0	366.169	24
21361565	515	ATP5F1	ATP synthase F(0) complex subunit B1, mitochondrial precursor [Homo sapiens]	1.26	NP_001679.2	26.9531	7	33	7	1	5.66	256	28.89	9.36		58000000	52000000	5.494	High	0	0	436.436	7	High	5	0.00151653	78.6705	7
33188463	64965	MRPS9	28S ribosomal protein S9, mitochondrial [Homo sapiens]	1.26	NP_872578.1	13.8889	4	14	4	1	20.77	396	45.806	9.51		3100000	2500000	0.616	High	0	0	281.658	4	High	18	0.00415512	27.7537	4
38372919	682	BSG	basigin isoform 1 precursor [Homo sapiens]	1.26	NP_001719.2	10.6494	3	10	3	1	19.58	385	42.174	5.66		21000000	20000000	0.833	High	0	0	123.05	3	High	39	0.00760827	20.6348	3
54873624	83939	EIF2A	eukaryotic translation initiation factor 2A [Homo sapiens]	1.26	NP_114414.2	50.4274	18	78	18	1	8.01	585	64.949	8.87	Phospho [S506(100)]	33000000	26000000	7.697	High	0	0	1043.23	18	High	0	0	146.964	17
56605994	493856	CISD2	CDGSH iron-sulfur domain-containing protein 2 [Homo sapiens]	1.26	NP_001008389.1	19.2593	2	8	2	1		135	15.268	9.61		12000000	18000000	1.783	High	0	0	154.41	2	High	59	0.00982515	15.9763	2
116812577	51631	LUC7L2	putative RNA-binding protein Luc7-like 2 isoform 1 [Homo sapiens]	1.26	NP_057103.2	29.8469	10	60	7	1	9.13	392	46.486	10.01		42000000	35000000	17.957	High	0	0	573.631	10	High	0	0	107.416	10
194688135	3148	HMGB2	high mobility group protein B2 [Homo sapiens]	1.26	NP_001124161.1	38.2775	14	187	12	1	8.77	209	24.019	7.81		58000000	47000000	421696	High	0	0	2478.34	14	High	0	0	414.119	14
530399626	10956	OS9	protein OS-9 isoform X1 [Homo sapiens]	1.26	XP_005268638.1	6.73653	4	10	4	1	28.67	668	75.614	4.87		20000000	16000000	0.389	High	0	0	130.37	4	High	48	0.00889054	17.9067	4
530415708	126299	ZNF428	zinc finger protein 428 isoform X1 [Homo sapiens]	1.26	XP_005258574.1	29.7872	4	12	4	1	1.1	188	20.468	4.17		29000000	23000000	6.197	High	0	0	209.689	4	High	39	0.00760827	22.4	4
767927545	79718	TBL1XR1	F-box-like/WD repeat-containing protein TBL1XR1 isoform X2 [Homo sapiens]	1.26	XP_011511442.1	5.31309	2	6	2	1		527	56.814	5.88		8000000	3600000	0.318	High	11	0.00140953	62.3567	2	High	65	0.00991307	12.2511	2
767971940	397	ARHGDIB	rho GDP-dissociation inhibitor 2 isoform X1 [Homo sapiens]	1.26	XP_011518968.1	38.806	5	34	5	1	14.42	201	22.974	5.21		32000000	32000000	7.254	High	0	0	409.127	5	High	5	0.00151653	74.5258	5
768033058	10245	TIMM17B	mitochondrial import inner membrane translocase subunit Tim17-B isoform X1 [Homo sapiens]	1.26	XP_011542188.1	3.15315	1	2	1	1		222	23.808	8.72		29000000	23000000	0.233	High	59	0.00625331	35.61	1	Low	876	0.080574	1.79846	1
768055868	6566	SLC16A1	monocarboxylate transporter 1 isoform X1 [Homo sapiens]	1.26	XP_011547027.1	2.4	1	4	1	1		500	53.909	8.66		23000000	18000000	0.292	High	17	0.00206813	54.47	1	Medium	121	0.0150704	6.24298	1
4502201	375	ARF1	ADP-ribosylation factor 1 [Homo sapiens]	1.25	NP_001649.1	24.8619	3	14	1	1		181	20.684	6.8		27000000	22000000	2.981	High	0	0	167.631	3	High	18	0.00415512	27.523	3
4505775	5250	SLC25A3	phosphate carrier protein, mitochondrial isoform b precursor [Homo sapiens]	1.25	NP_002626.1	39.6122	12	120	12	1	3.1	361	39.933	9.36		67000000	64000000	13.125	High	0	0	1379.38	12	High	0	0	162.924	12
4557581	2171	FABP5	fatty acid-binding protein, epidermal [Homo sapiens]	1.25	NP_001435.1	62.963	8	51	8	1	6.36	135	15.155	7.01		54000000	37000000	176.828	High	0	0	1069.23	8	High	0	0	119.561	8
4758774	4716	NDUFB10	NADH dehydrogenase [ubiquinone] 1 beta subcomplex subunit 10 [Homo sapiens]	1.25	NP_004539.1	51.1628	8	40	8	1	10.22	172	20.763	8.48		29000000	24000000	17.738	High	0	0	246.333	8	High	5	0.00151653	56.0151	7
4759212	6902	TBCA	tubulin-specific chaperone A isoform 2 [Homo sapiens]	1.25	NP_004598.1	28.7037	4	12	4	1	22.24	108	12.847	5.29		11000000	9900000	9	High	9	0.00118781	66.071	4	High	57	0.00982515	16.1361	4
5802966	11034	DSTN	destrin isoform a [Homo sapiens]	1.25	NP_006861.1	28.4848	5	21	5	1	21.03	165	18.493	7.85		28000000	15000000	5.579	High	0	0	306.815	4	High	18	0.00415512	38.0441	5
6857800	3669	ISG20	interferon-stimulated gene 20 kDa protein isoform a [Homo sapiens]	1.25	NP_002192.2	45.3039	6	39	6	1	5.8	181	20.351	8.92		24000000	19000000	18.953	High	0	0	435.69	6	High	5	0.00151653	67.5017	6
7710154	10352	WARS2	tryptophan--tRNA ligase, mitochondrial isoform 1 precursor [Homo sapiens]	1.25	NP_056651.1	4.44444	1	2	1	1		360	40.121	9.28		2000000	1600000	0.145	High	62	0.00655183	34.87	1	Medium	377	0.0399958	3.27237	1
13376007	79763	ISOC2	isochorismatase domain-containing protein 2, mitochondrial isoform 2 [Homo sapiens]	1.25	NP_078986.1	48.4163	6	24	6	1	8.67	221	24.082	7.77		8400000	6800000	11.589	High	0	0	328.139	6	High	5	0.00151653	63.3367	6
14249678	84991	RBM17	splicing factor 45 [Homo sapiens]	1.25	NP_116294.1	16.7082	7	17	6	1	30.68	401	44.934	5.97		9600000	7100000	1.721	High	0	0	218.62	5	High	18	0.00415512	32.8618	7
18087855	140735	DYNLL2	dynein light chain 2, cytoplasmic [Homo sapiens]	1.25	NP_542408.1	64.0449	5	45	3	1	1.49	89	10.343	7.37		14000000	11000000	999	High	0	0	606.197	5	High	5	0.00151653	81.2877	5
19923653	11168	PSIP1	PC4 and SFRS1-interacting protein isoform 2 [Homo sapiens]	1.25	NP_150091.2	40.9434	18	136	5	1	8.5	530	60.067	9.13	Phospho [S102; S105; S129(100)]	22000000	18000000	21.122	High	0	0	1675.67	17	High	0	0	273.373	18
20070344	80222	TARS2	threonine--tRNA ligase, mitochondrial isoform a [Homo sapiens]	1.25	NP_079426.2	12.3955	7	23	7	1	8.27	718	80.985	7.3		19000000	14000000	0.884	High	0	0	304.644	7	High	18	0.00415512	39.6288	7
30795231	10409	BASP1	brain acid soluble protein 1 [Homo sapiens]	1.25	NP_006308.3	57.2687	6	22	6	1	7.67	227	22.68	4.63		57000000	44000000	7.111	High	0	0	450.551	6	High	5	0.00151653	52.0097	6
37577122	51465	UBE2J1	ubiquitin-conjugating enzyme E2 J1 [Homo sapiens]	1.25	NP_057105.2	20.7547	5	21	5	1	5.85	318	35.177	6.74	Phospho [S266(97.2)]	9700000	7000000	1.738	High	0	0	240.203	5	High	18	0.00415512	28.5591	5
38683855	55037	PTCD3	pentatricopeptide repeat domain-containing protein 3, mitochondrial precursor [Homo sapiens]	1.25	NP_060422.4	21.1901	10	34	10	1	4.27	689	78.5	6.42		17000000	13000000	1.61	High	0	0	366.935	10	High	5	0.00151653	56.8534	10
42516572	90933	TRIM41	E3 ubiquitin-protein ligase TRIM41 isoform 1 [Homo sapiens]	1.25	NP_291027.3	2.69841	1	8	1	1	6.39	630	71.625	5.06		720000	560000	0.145	High	0	0	188.64	1	High	59	0.00982515	13.9353	1
57013276	10376	TUBA1B	tubulin alpha-1B chain [Homo sapiens]	1.25	NP_006073.2	59.6452	22	541	8	0	5.85	451	50.12	5.06		150000000	120000000	2370.37	High	0	0	8222.05	22	High	0	0	1059.26	22
91718899	5595	MAPK3	mitogen-activated protein kinase 3 isoform 1 [Homo sapiens]	1.25	NP_002737.2	2.37467	1	2	1	1		379	43.108	6.74		21000000	17000000	0.105	High	20	0.00237982	50.7	1	Low	596	0.0570171	2.25713	1
109148542	16	AARS	alanine--tRNA ligase, cytoplasmic [Homo sapiens]	1.25	NP_001596.2	16.6322	12	45	12	1	13.59	968	106.743	5.53	Acetyl [N-Term]	13000000	14000000	1.534	High	0	0	836.696	11	High	5	0.00151653	89.8544	12
122937227	23350	U2SURP	U2 snRNP-associated SURP motif-containing protein [Homo sapiens]	1.25	NP_001073884.1	11.0787	7	14	7	1	12.17	1029	118.219	8.47		5200000	4000000	0.52	High	0	0	124.17	6	High	39	0.00760827	21.8677	7
149158690	7916	PRRC2A	protein PRRC2A [Homo sapiens]	1.25	NP_542417.2	4.31154	5	8	5	1		2157	228.724	9.45		2100000	1700000	0.115	High	81	0.00828645	29.55	4	High	59	0.00982515	14.1976	4
221307584	11331	PHB2	prohibitin-2 isoform 1 [Homo sapiens]	1.25	NP_001138303.1	51.505	14	200	14	1	6.31	299	33.276	9.83		68000000	55000000	47.064	High	0	0	2562	14	High	0	0	342.718	14
293332585	6850	SYK	tyrosine-protein kinase SYK isoform Syk(L) [Homo sapiens]	1.25	NP_001167638.1	7.87402	3	5	3	1	31.62	635	72.02	8.25		12000000	11000000	0.205	High	1	0.000156079	108.49	3	Medium	90	0.012045	7.76516	2
374671785	6742	SSBP1	single-stranded DNA-binding protein, mitochondrial precursor [Homo sapiens]	1.25	NP_001243440.1	58.7838	10	83	10	1	9.48	148	17.249	9.6		54000000	45000000	358.381	High	0	0	1139.7	10	High	0	0	134.631	10
578804016	25801	GCA	grancalcin isoform X1 [Homo sapiens]	1.25	XP_006712461.1	32.0463	8	34	8	1	9.24	259	29.05	5.14		39000000	31000000	13.251	High	0	0	477.2	8	High	5	0.00151653	59.1563	8
767943839	8936	WASF1	wiskott-Aldrich syndrome protein family member 1 isoform X1 [Homo sapiens]	1.25	XP_011534535.1	2.32558	1	2	1	1		559	61.614	6.46		370000	300000	0.11	High	86	0.00872388	28.04	1	Medium	289	0.0325158	4.17953	1
768009483	51070	NOSIP	nitric oxide synthase-interacting protein isoform X3 [Homo sapiens]	1.25	XP_011525319.1	29.8013	5	16	5	1	21.31	302	33.282	8.82		12000000	7700000	2.162	High	0	0	339.61	5	High	18	0.00415512	34.3423	5
5031635	1072	CFL1	cofilin-1 [Homo sapiens]	1.24	NP_005498.1	45.7831	7	56	7	1	11.6	166	18.491	8.09		44000000	40000000	49.119	High	0	0	956.632	7	High	0	0	124.796	7
5803185	6856	SYPL1	synaptophysin-like protein 1 isoform a [Homo sapiens]	1.24	NP_006745.1	4.2471	1	6	1	1	4.5	259	28.547	8.43		30000000	24000000	0.468	High	12	0.00150451	58	1	Medium	99	0.0128074	7.1469	1
6005942	7415	VCP	transitional endoplasmic reticulum ATPase [Homo sapiens]	1.24	NP_009057.1	47.6427	29	195	29	1	5.93	806	89.266	5.26		36000000	31000000	22.866	High	0	0	2729.46	29	High	0	0	365.342	29
7705819	51124	IER3IP1	immediate early response 3-interacting protein 1 precursor [Homo sapiens]	1.24	NP_057181.1	24.3902	1	2	1	1		82	8.963	8.22		14000000	12000000	0.778	High	4	0.00055687	77.63	1	Medium	240	0.0275545	4.49199	1
9951915	191	AHCY	adenosylhomocysteinase isoform 1 [Homo sapiens]	1.24	NP_000678.1	32.4074	13	91	13	1	5.43	432	47.685	6.34		51000000	49000000	9.965	High	0	0	1092.62	13	High	0	0	141.518	13
11386183	10163	WASF2	wiskott-Aldrich syndrome protein family member 2 isoform 1 [Homo sapiens]	1.24	NP_008921.1	2.61044	1	2	1	1		498	54.25	5.53		11000000	9100000	0.145	High	11	0.00140953	61.78	1	Medium	461	0.0460126	2.75571	1
15149476	5917	RARS	arginine--tRNA ligase, cytoplasmic [Homo sapiens]	1.24	NP_002878.2	8.0303	4	11	4	1	22.06	660	75.331	6.68		4600000	4100000	0.425	High	0	0	175.49	4	High	39	0.00760827	19.657	4
27597059	23234	DNAJC9	dnaJ homolog subfamily C member 9 [Homo sapiens]	1.24	NP_056005.1	40.7692	9	43	9	1	11.98	260	29.891	5.73		29000000	26000000	19.309	High	0	0	474.235	9	High	5	0.00151653	78.3604	9
148529014	1642	DDB1	DNA damage-binding protein 1 [Homo sapiens]	1.24	NP_001914.3	25.7018	23	117	23	1	9.59	1140	126.887	5.26		38000000	32000000	4.623	High	0	0	916.179	23	High	0	0	189.442	23
255982614	8449	DHX16	putative pre-mRNA-splicing factor ATP-dependent RNA helicase DHX16 isoform 1 [Homo sapiens]	1.24	NP_003578.2	4.80307	4	12	3	1	21.99	1041	119.189	6.8		1200000	1000000	0.238	High	0	0	114.37	4	High	54	0.00972798	16.6706	4
256985100	100302736	TMED7-TICAM2	TRAM adaptor with GOLD domain isoform 1 precursor [Homo sapiens]	1.24	NP_001157940.1	5.44554	2	7	2	1	14.67	404	46.143	5.12		29000000	25000000	0.468	High	10	0.00131562	64.9967	2	Medium	90	0.012045	8.16634	2
384475521	7086	TKT	transketolase isoform 2 [Homo sapiens]	1.24	NP_001244957.1	25.5151	13	78	13	1	5.19	631	68.77	7.52	Acetyl [N-Term]	36000000	28000000	5.978	High	0	0	1223.51	12	High	0	0	152.163	13
530365106	5710	PSMD4	26S proteasome non-ATPase regulatory subunit 4 isoform X1 [Homo sapiens]	1.24	XP_005245411.1	17.3684	5	15	5	1	12.83	380	41.053	4.81		12000000	8700000	1.448	High	0	0	145.312	5	High	22	0.00497738	26.3612	5
530366143	2987	GUK1	guanylate kinase isoform X1 [Homo sapiens]	1.24	XP_005273160.1	3.84615	1	2	1	1		286	31.456	7.9		27000000	22000000	0.179	High	22	0.00259312	48.64	1	Medium	406	0.0415264	3.01668	1
740087210	10627	MYL12A	myosin regulatory light chain 12A isoform 2 [Homo sapiens]	1.24	NP_001289978.1	33.8983	5	15	5	1	21.12	177	20.444	4.75		13000000	11000000	5.31	High	0	0	358.009	5	High	18	0.00415512	28.5584	4
767919131	60491	NIF3L1	putative GTP cyclohydrolase 1 type 2 NIF3L1 isoform X1 [Homo sapiens]	1.24	XP_011509886.1	6.1008	1	4	1	1		377	41.942	6.65		11000000	8700000	0.245	High	21	0.00249317	49.81	1	Medium	80	0.0113122	9.09359	1
767992196	489	ATP2A3	sarcoplasmic/endoplasmic reticulum calcium ATPase 3 isoform X3 [Homo sapiens]	1.24	XP_011522183.1	10.772	9	25	4	1	1.01	1114	121.524	6.02	Acetyl [N-Term]	10000000	5800000	0.707	High	0	0	442.178	8	High	5	0.00151653	49.9016	9
768039231	55609	ZNF280C	zinc finger protein 280C isoform X1 [Homo sapiens]	1.24	XP_011529664.1	1.89959	1	4	1	1		737	83.042	9.11		10000000	8200000	0.116	High	0	0	126.94	1	Medium	98	0.0128074	7.47555	1
4503729	2288	FKBP4	peptidyl-prolyl cis-trans isomerase FKBP4 [Homo sapiens]	1.23	NP_002005.1	24.4009	8	24	8	1	9.5	459	51.772	5.43		7600000	6800000	1.395	High	0	0	329.942	8	High	5	0.00151653	48.6404	8
4758516	3068	HDGF	hepatoma-derived growth factor isoform a [Homo sapiens]	1.23	NP_004485.1	27.5	6	29	5	1	8.91	240	26.772	4.73		29000000	22000000	3.87	High	0	0	361.634	6	High	5	0.00151653	44.3161	6
4758988	5861	RAB1A	ras-related protein Rab-1A isoform 1 [Homo sapiens]	1.23	NP_004152.1	30.7317	5	56	1	1	17.87	205	22.663	6.21		5200000	4200000	4.412	High	0	0	875.964	5	High	5	0.00151653	98.3492	5
4826964	5886	RAD23A	UV excision repair protein RAD23 homolog A isoform 1 [Homo sapiens]	1.23	NP_005044.1	5.78512	2	8	1	1		363	39.585	4.58		14000000	12000000	0.778	High	59	0.00625331	35.81	2	Medium	80	0.0113122	9.11528	2
5031741	10294	DNAJA2	dnaJ homolog subfamily A member 2 [Homo sapiens]	1.23	NP_005871.1	15.0485	4	13	4	1	18.38	412	45.717	6.48		16000000	13000000	0.931	High	0	0	230.32	4	High	39	0.00760827	22.5122	4
5453607	10574	CCT7	T-complex protein 1 subunit eta isoform a [Homo sapiens]	1.23	NP_006420.1	33.5175	14	62	14	1	11.28	543	59.329	7.65	Acetyl [N-Term]	14000000	11000000	5.978	High	0	0	862.899	13	High	0	0	112.564	14
5454152	7381	UQCRB	cytochrome b-c1 complex subunit 7 isoform 1 [Homo sapiens]	1.23	NP_006285.1	55.8559	7	46	7	1	2.49	111	13.522	8.78		67000000	38000000	214.443	High	0	0	392.69	7	High	5	0.00151653	64.819	6
11496277	8649	LAMTOR3	ragulator complex protein LAMTOR3 isoform 1 [Homo sapiens]	1.23	NP_068805.1	30.6452	2	6	2	1	15.52	124	13.614	7.34		26000000	21000000	2.162	High	3	0.000435414	93.804	2	High	59	0.00982515	14.8255	2
12669909	2182	ACSL4	long-chain-fatty-acid--CoA ligase 4 isoform 2 [Homo sapiens]	1.23	NP_075266.1	10.5485	6	16	4	1	21.86	711	79.137	8.38		13000000	11000000	0.645	High	0	0	192.31	6	High	25	0.00547285	24.8383	6
19923193	6767	ST13	hsc70-interacting protein isoform 1 [Homo sapiens]	1.23	NP_003923.2	22.2222	7	28	7	1	6.12	369	41.305	5.27		31000000	26000000	5.31	High	0	0	370.867	7	High	5	0.00151653	50.5681	7
38605733	348995	NUP43	nucleoporin Nup43 [Homo sapiens]	1.23	NP_942590.1	16.8421	4	22	4	1	17.72	380	42.124	5.63		18000000	21000000	1.929	High	0	0	585.808	4	High	5	0.00151653	47.1772	4
42544174	1841	DTYMK	thymidylate kinase isoform 1 [Homo sapiens]	1.23	NP_036277.2	39.1509	8	24	8	1	5.87	212	23.804	8.27		29000000	25000000	5.494	High	0	0	180.34	7	High	18	0.00415512	33.4688	8
46397390	23126	POGZ	pogo transposable element with ZNF domain isoform 1 [Homo sapiens]	1.23	NP_055915.2	17.5887	16	49	16	1	22.39	1410	155.245	7.4	Phospho [S314(100); S425(100)]	12000000	7900000	1.349	High	0	0	579.66	16	High	5	0.00151653	95.2753	16
50428938	439	ASNA1	ATPase ASNA1 [Homo sapiens]	1.23	NP_004308.2	2.01149	1	2	1	1		348	38.767	4.91		6800000	5500000	0.145	High	67	0.00697771	34.34	1	Low	644	0.0610311	2.16582	1
56237027	10642	IGF2BP1	insulin-like growth factor 2 mRNA-binding protein 1 isoform 1 [Homo sapiens]	1.23	NP_006537.3	34.4887	16	87	14	1	8.43	577	63.441	9.2		26000000	24000000	9.746	High	0	0	1358.72	15	High	0	0	161.246	16
63055049	55276	PGM2	phosphoglucomutase-2 [Homo sapiens]	1.23	NP_060760.2	1.14379	1	2	1	1		612	68.24	6.73		11000000	9100000	0.066	High	67	0.00697771	33.05	1	Low	792	0.0737636	1.96698	1
109148508	55611	OTUB1	ubiquitin thioesterase OTUB1 [Homo sapiens]	1.23	NP_060140.2	9.9631	2	6	2	1	5.1	271	31.264	4.94		11000000	8800000	0.585	High	0	0	112.547	2	High	65	0.00991307	11.2717	2
194097323	1892	ECHS1	enoyl-CoA hydratase, mitochondrial [Homo sapiens]	1.23	NP_004083.3	34.4828	9	71	9	1	8.44	290	31.367	8.07		55000000	42000000	11.743	High	0	0	894.1	9	High	0	0	135.74	9
334085248	10531	PITRM1	presequence protease, mitochondrial isoform 1 precursor [Homo sapiens]	1.23	NP_001229236.1	13.7765	10	33	10	1	6.86	1038	117.437	6.92		20000000	19000000	0.964	High	0	0	437.436	10	High	5	0.00151653	58.4748	10
530400466	5213	PFKM	ATP-dependent 6-phosphofructokinase, muscle type isoform X4 [Homo sapiens]	1.23	XP_005269033.1	1.69875	1	2	1	1		883	96.846	8.12		18000000	14000000	0.055	High	17	0.00206813	53	1	Medium	309	0.0333477	3.61751	1
530423433	8874	ARHGEF7	rho guanine nucleotide exchange factor 7 isoform X2 [Homo sapiens]	1.23	XP_005254142.1	5.03432	3	8	3	1	5.06	874	98.448	6.76		4200000	3300000	0.194	High	0	0	154.46	3	High	59	0.00982515	13.9043	3
578800799	25874	MPC2	mitochondrial pyruvate carrier 2 isoform X1 [Homo sapiens]	1.23	XP_006711329.1	7.87402	1	2	1	1		127	14.27	10.43		1400000	1200000	0.334	High	31	0.0034633	43.56	1	Medium	486	0.0476891	2.53841	1
767948917	84928	TMEM209	transmembrane protein 209 isoform X1 [Homo sapiens]	1.23	XP_011514948.1	8.92857	3	9	3	1	25.57	560	62.75	8.63	Acetyl [N-Term]	8600000	7500000	0.389	High	0	0	192.41	2	High	25	0.00547285	23.5283	3
767974682	5501	PPP1CC	serine/threonine-protein phosphatase PP1-gamma catalytic subunit isoform X1 [Homo sapiens]	1.23	XP_011536806.1	27.6243	11	87	1	1		362	41.406	6.07		160000000	130000000	20.544	High	0	0	1585.36	11	High	0	0	185.854	11
768023409	1312	COMT	catechol O-methyltransferase isoform X2 [Homo sapiens]	1.23	XP_011528188.1	5.50162	1	2	1	1		309	34.192	5.64		15000000	12000000	0.145	High	6	0.00081103	71.24	1	Medium	278	0.0316161	4.27173	1
4503529	1973	EIF4A1	eukaryotic initiation factor 4A-I isoform 1 [Homo sapiens]	1.22	NP_001407.1	47.7833	19	172	11	1	11.05	406	46.125	5.48		44000000	34000000	80.855	High	0	0	2278.83	19	High	0	0	316.839	19
4504255	3015	H2AFZ	histone H2A.Z [Homo sapiens]	1.22	NP_002097.1	31.25	4	241	2	1	5.48	128	13.545	10.58		130000000	110000000	99	High	0	0	1485.82	4	High	0	0	316.718	4
4506863	6391	SDHC	succinate dehydrogenase cytochrome b560 subunit, mitochondrial isoform 1 precursor [Homo sapiens]	1.22	NP_002992.1	7.69231	1	4	1	1		169	18.598	9.69		28000000	23000000	0.668	High	47	0.00510038	38.68	1	Medium	181	0.0210907	4.82838	1
4507909	7454	WAS	wiskott-Aldrich syndrome protein [Homo sapiens]	1.22	NP_000368.1	2.58964	1	2	1	1		502	52.88	6.64		510000	420000	0.101	High	78	0.008028	30.52	1	Low	623	0.0592818	2.19854	1
4758648	3799	KIF5B	kinesin-1 heavy chain [Homo sapiens]	1.22	NP_004512.1	4.15369	3	8	3	1		963	109.617	6.51		13000000	14000000	0.172	High	0	0	133.2	3	High	65	0.00991307	11.3645	3
5454122	100287932	TIMM23	mitochondrial import inner membrane translocase subunit Tim23 [Homo sapiens]	1.22	NP_006318.1	27.7512	4	14	4	1	3.1	209	21.929	8.6		20000000	16000000	4.012	High	0	0	303.294	4	High	18	0.00415512	26.9668	4
7657234	10944	C11orf58	small acidic protein [Homo sapiens]	1.22	NP_055082.1	12.5683	2	6	2	1	7.26	183	20.32	4.72		6600000	5200000	2.162	High	0	0	173.653	2	High	54	0.00972798	16.5238	2
13129104	79080	CCDC86	coiled-coil domain-containing protein 86 [Homo sapiens]	1.22	NP_077003.1	25.5556	6	28	6	1	25.68	360	40.211	10.33	Phospho [S18; S58(100); S91(100)]	26000000	18000000	4.995	High	0	0	522.697	6	High	5	0.00151653	63.8992	6
17921989	7277	TUBA4A	tubulin alpha-4A chain isoform 1 [Homo sapiens]	1.22	NP_005991.1	60.0446	22	493	8	1	6.69	448	49.892	5.06		130000000	110000000	1614.6	High	0	0	6757.33	22	High	0	0	970.032	22
32528282	11332	ACOT7	cytosolic acyl coenzyme A thioester hydrolase isoform hBACHb [Homo sapiens]	1.22	NP_863654.1	8.15789	2	6	2	1	19.62	380	41.769	8.54		11000000	9700000	0.389	High	59	0.00625331	35.58	2	Medium	90	0.012045	7.80455	2
38327039	3308	HSPA4	heat shock 70 kDa protein 4 [Homo sapiens]	1.22	NP_002145.3	29.2857	17	64	16	1	11.49	840	94.271	5.19		17000000	14000000	2.704	High	0	0	1031.84	17	High	0	0	126.866	17
52840095	55588	MED29	mediator of RNA polymerase II transcription subunit 29 [Homo sapiens]	1.22	NP_060062.1	6.33484	1	4	1	1		221	23.458	8.16		10000000	8300000	0.468	High	12	0.00150451	57.98	1	Medium	98	0.0128074	7.42255	1
94721250	9218	VAPA	vesicle-associated membrane protein-associated protein A isoform 1 [Homo sapiens]	1.22	NP_003565.4	18.7075	5	27	4	1	7.53	294	32.593	8.91		17000000	14000000	4.179	High	0	0	363.44	5	High	18	0.00415512	40.9216	5
116256358	9522	SCAMP1	secretory carrier-associated membrane protein 1 isoform 1 [Homo sapiens]	1.22	NP_004857.4	11.5385	2	4	2	1	1.46	338	37.896	7.42		15000000	12000000	0.389	High	1	0.000156079	106.53	2	Medium	80	0.0113122	9.20609	2
145611430	9491	PSMF1	proteasome inhibitor PI31 subunit [Homo sapiens]	1.22	NP_848693.2	5.53506	1	2	1	1		271	29.798	5.74		24000000	20000000	0.194	High	83	0.00845731	29	1	Medium	302	0.0330741	3.70005	1
300796991	79751	SLC25A22	mitochondrial glutamate carrier 1 [Homo sapiens]	1.22	NP_001177990.1	15.7895	5	17	5	1	16.25	323	34.448	9.29		15000000	12000000	1.581	High	0	0	272.69	4	High	22	0.00497738	26.1821	5
394025723	37	ACADVL	very long-chain specific acyl-CoA dehydrogenase, mitochondrial isoform 3 [Homo sapiens]	1.22	NP_001257376.1	32.4484	16	82	16	1	7.14	678	72.881	8.75		26000000	21000000	3.725	High	0	0	1310.65	16	High	0	0	157.476	16
530402316	3146	HMGB1	high mobility group protein B1 isoform X1 [Homo sapiens]	1.22	XP_005266422.1	45.5814	15	212	13	1	8.54	215	24.878	5.74		49000000	42000000	1.38949e+06	High	0	0	2971.82	15	High	0	0	482.948	15
530418269	6185	RPN2	dolichyl-diphosphooligosaccharide--protein glycosyltransferase subunit 2 isoform X2 [Homo sapiens]	1.22	XP_005260548.1	26.4297	12	64	12	1	9.82	647	71.085	5.97		32000000	30000000	5.723	High	0	0	1187.26	12	High	0	0	148.368	12
557440901	9810	RNF40	E3 ubiquitin-protein ligase BRE1B isoform 1 [Homo sapiens]	1.22	NP_001273501.1	5.29471	4	8	4	1	44.01	1001	113.609	6.29		1900000	1900000	0.194	High	5	0.000687474	74.87	4	Medium	68	0.0101611	10.7523	4
746576376	1265	CNN2	calponin-2 isoform d [Homo sapiens]	1.22	NP_001290430.1	19.697	5	12	5	1	14.35	330	35.92	7.3		10000000	8600000	1.371	High	0	0	149.833	5	High	39	0.00760827	19.8097	5
767932074	51138	COPS4	COP9 signalosome complex subunit 4 isoform X1 [Homo sapiens]	1.22	XP_011530321.1	15	5	11	5	1	20.65	420	47.696	6.43		10000000	14000000	0.778	High	1	0.000156079	110.217	4	High	48	0.00889054	17.4738	5
4503571	2023	ENO1	alpha-enolase isoform 1 [Homo sapiens]	1.21	NP_001419.1	52.3041	21	231	20	1	18.24	434	47.139	7.39		83000000	70000000	207.057	High	0	0	3875.03	21	High	0	0	427.138	21
4505581	8575	PRKRA	interferon-inducible double-stranded RNA-dependent protein kinase activator A isoform 1 [Homo sapiens]	1.21	NP_003681.1	8.94569	3	8	3	1	17.04	313	34.383	8.41		18000000	17000000	0.778	High	11	0.00140953	61.73	3	Medium	79	0.0113122	9.21638	3
4505763	5230	PGK1	phosphoglycerate kinase 1 [Homo sapiens]	1.21	NP_000282.1	50.5995	15	91	15	1	9.02	417	44.586	8.1		48000000	37000000	14.849	High	0	0	1363.2	15	High	0	0	189.579	15
6005717	521	ATP5I	ATP synthase subunit e, mitochondrial [Homo sapiens]	1.21	NP_009031.1	31.8841	2	10	2	1	23.51	69	7.928	9.35		43000000	32000000	9	High	0	0	115.79	2	High	63	0.00991307	12.4105	2
6912494	22919	MAPRE1	microtubule-associated protein RP/EB family member 1 [Homo sapiens]	1.21	NP_036457.1	50.7463	12	98	12	1	3.59	268	29.98	5.14		63000000	53000000	134.936	High	0	0	1484.72	12	High	0	0	194.561	12
7549793	26608	TBL2	transducin beta-like protein 2 precursor [Homo sapiens]	1.21	NP_036585.1	5.36913	2	5	2	1		447	49.766	9.44		14000000	12000000	0.292	High	3	0.000435414	93.11	1	Medium	78	0.0112733	9.41259	2
7706607	23592	LEMD3	inner nuclear membrane protein Man1 isoform 1 [Homo sapiens]	1.21	NP_055134.2	1.75631	1	2	1	1		911	99.935	7.55		3900000	3300000	0.045	High	9	0.00118781	65.55	1	Medium	145	0.01743	5.5056	1
8051631	22913	RALY	RNA-binding protein Raly isoform 1 [Homo sapiens]	1.21	NP_057951.1	64.0523	15	191	15	1	7.02	306	32.444	9.17	Phospho [S135(100); S239; S244; S288(100)]	97000000	82000000	86.333	High	0	0	1921.48	13	High	0	0	340.252	15
13994259	64969	MRPS5	28S ribosomal protein S5, mitochondrial [Homo sapiens]	1.21	NP_114108.1	8.13953	3	8	3	1	2.64	430	47.976	9.92		30000000	24000000	0.445	High	3	0.000435414	86.676	3	High	63	0.00991307	12.592	3
118572613	23524	SRRM2	serine/arginine repetitive matrix protein 2 [Homo sapiens]	1.21	NP_057417.3	2.07122	4	16	4	1	31.01	2752	299.438	12.06		18000000	14000000	0.14	High	0	0	198.181	4	High	22	0.00497738	25.3528	4
262206280	7266	DNAJC7	dnaJ homolog subfamily C member 7 isoform 1 [Homo sapiens]	1.21	NP_003306.3	6.07287	3	12	3	1	9.97	494	56.405	6.96		17000000	14000000	0.54	High	0	0	135.93	3	High	59	0.00982515	15.7341	3
283436222	55210	ATAD3A	ATPase family AAA domain-containing protein 3A isoform 2 [Homo sapiens]	1.21	NP_001164006.1	30.5461	16	120	16	1	6.68	586	66.177	9.25		33000000	27000000	8.363	High	0	0	1296.89	16	High	0	0	203.535	16
284448551	1727	CYB5R3	NADH-cytochrome b5 reductase 3 isoform 3 [Homo sapiens]	1.21	NP_001165131.1	31.7365	8	39	8	1	15.11	334	38.202	6.9		25000000	22000000	6.743	High	0	0	561.115	8	High	5	0.00151653	84.6742	8
296317337	7417	VDAC2	voltage-dependent anion-selective channel protein 2 isoform 1 [Homo sapiens]	1.21	NP_001171712.1	57.6052	14	233	14	1	3.28	309	33.351	7.59		66000000	54000000	99	High	0	0	4247.5	14	High	0	0	501.815	14
520975477	5902	RANBP1	ran-specific GTPase-activating protein isoform 1 [Homo sapiens]	1.21	NP_001265568.1	22.6619	5	24	5	1	20.07	278	31.884	8.75		25000000	21000000	6.017	High	0	0	383.331	5	High	5	0.00151653	51.6884	5
530384837	54468	MIOS	WD repeat-containing protein mio isoform X1 [Homo sapiens]	1.21	XP_005249838.1	1.71429	1	2	1	1		875	98.521	6.73		910000	750000	0.044	High	11	0.00140953	61.11	1	Medium	212	0.0244634	4.59362	1
530394514	84545	MRPL43	39S ribosomal protein L43, mitochondrial isoform X1 [Homo sapiens]	1.21	XP_005270288.1	19.4969	3	5	3	1		159	17.842	9.88		15000000	13000000	0.874	High	4	0.00055687	80.44	2	Medium	90	0.012045	7.76419	3
530404911	91748	ELMSAN1	ELM2 and SANT domain-containing protein 1 isoform X1 [Homo sapiens]	1.21	XP_005268261.1	1.0919	1	2	1	1		1099	120.659	9.29		15000000	13000000	0.042	High	31	0.0034633	43.81	1	Medium	374	0.0397534	3.30837	1
530418161	5335	PLCG1	1-phosphatidylinositol 4,5-bisphosphate phosphodiesterase gamma-1 isoform X1 [Homo sapiens]	1.21	XP_005260495.1	1.05263	1	2	1	1		1330	152.738	6.18		980000	810000	0.037	High	107	0.00985086	0	1	Medium	289	0.0325158	4.15989	1
578817344	2733	GLE1	nucleoporin GLE1 isoform X3 [Homo sapiens]	1.21	XP_006717123.1	8.5592	3	6	3	1	15.21	701	79.507	6.8		9000000	4800000	0.225	High	0	0	136.953	3	High	59	0.00982515	13.9683	3
686661120	29115	SAP30BP	SAP30-binding protein isoform 1 [Homo sapiens]	1.21	NP_001288784.1	23.0994	7	26	7	1	8.74	342	37.614	5		18000000	17000000	2.548	High	0	0	463.019	7	High	5	0.00151653	44.9603	7
767939357	2030	SLC29A1	equilibrative nucleoside transporter 1 isoform X2 [Homo sapiens]	1.21	XP_011512643.1	4.29104	1	2	1	1		536	59.053	8.15		1200000	990000	0.11	High	22	0.00259312	49.23	1	Medium	100	0.0128074	6.75689	1
767985304	79811	SLTM	SAFB-like transcription modulator isoform X1 [Homo sapiens]	1.21	XP_011520324.1	12.1599	12	43	12	1	28.59	1176	132.362	9.31	Phospho [S436(98.4); S1144(99.9)]	33000000	29000000	1.512	High	0	0	392.998	11	High	5	0.00151653	72.5099	12
767995236	5573	PRKAR1A	cAMP-dependent protein kinase type I-alpha regulatory subunit isoform X1 [Homo sapiens]	1.21	XP_011523286.1	9.44882	2	4	2	1		381	42.955	5.35		5300000	4400000	0.259	High	5	0.000687474	73.64	2	Medium	90	0.012045	7.84659	2
4503523	8664	EIF3D	eukaryotic translation initiation factor 3 subunit D [Homo sapiens]	1.2	NP_003744.1	20.438	7	19	7	1	19.46	548	63.932	6.05		22000000	14000000	1.61	High	0	0	313.019	7	High	18	0.00415512	34.0031	6
4507401	7019	TFAM	transcription factor A, mitochondrial isoform 1 precursor [Homo sapiens]	1.2	NP_003192.1	26.8293	6	22	6	1	5.02	246	29.078	9.72		38000000	32000000	2.652	High	0	0	170.89	6	High	18	0.00415512	30.7475	6
4557553	2010	EMD	emerin [Homo sapiens]	1.2	NP_000108.1	19.685	4	10	4	1	5.89	254	28.976	5.5		24000000	30000000	1.154	High	1	0.000156079	110.87	3	Medium	89	0.012045	8.39486	4
4758504	3028	HSD17B10	3-hydroxyacyl-CoA dehydrogenase type-2 isoform 1 [Homo sapiens]	1.2	NP_004484.1	73.9464	16	219	16	1	4.38	261	26.906	7.78		63000000	52000000	3726.59	High	0	0	4921.25	16	High	0	0	517.506	15
5453880	8125	ANP32A	acidic leucine-rich nuclear phosphoprotein 32 family member A [Homo sapiens]	1.2	NP_006296.1	26.1044	7	33	3	1	16.33	249	28.568	4.09		8700000	9300000	18.953	High	0	0	482.404	7	High	5	0.00151653	55.7033	7
6912482	3954	LETM1	LETM1 and EF-hand domain-containing protein 1, mitochondrial precursor [Homo sapiens]	1.2	NP_036450.1	23.41	12	45	12	1	7.51	739	83.302	6.7		32000000	29000000	1.976	High	0	0	646.711	12	High	5	0.00151653	99.2651	12
7661728	28956	LAMTOR2	ragulator complex protein LAMTOR2 isoform 1 [Homo sapiens]	1.2	NP_054736.1	15.2	2	6	2	1	6.35	125	13.499	5.4		12000000	9800000	1.683	High	1	0.000156079	107.027	2	Medium	100	0.0128074	6.83467	2
17999541	55737	VPS35	vacuolar protein sorting-associated protein 35 [Homo sapiens]	1.2	NP_060676.2	3.26633	2	4	2	1		796	91.649	5.49		5000000	4400000	0.108	High	11	0.00140953	64.56	2	Medium	98	0.0128074	7.44844	2
20149594	3326	HSP90AB1	heat shock protein HSP 90-beta isoform a [Homo sapiens]	1.2	NP_031381.2	46.4088	35	440	18	1	8.02	724	83.212	5.03	Phospho [S255(100)]	100000000	91000000	279.136	High	0	0	6481.98	35	High	0	0	815.972	35
24308127	54431	DNAJC10	dnaJ homolog subfamily C member 10 isoform 1 precursor [Homo sapiens]	1.2	NP_061854.1	12.232	7	29	7	1	7.12	793	91.021	7.18		13000000	12000000	1.297	High	0	0	455.821	7	High	5	0.00151653	55.6192	7
40254924	55379	LRRC59	leucine-rich repeat-containing protein 59 [Homo sapiens]	1.2	NP_060979.2	25.7329	6	30	6	1	11.24	307	34.909	9.57		31000000	25000000	3.394	High	0	0	400.711	6	High	18	0.00415512	42.7586	6
50345988	509	ATP5C1	ATP synthase subunit gamma, mitochondrial isoform L (liver) precursor [Homo sapiens]	1.2	NP_001001973.1	30.5369	9	70	9	1	10.85	298	32.975	9.22		89000000	120000000	30.623	High	0	0	855.211	9	High	0	0	109.693	9
57863271	23078	VWA8	von Willebrand factor A domain-containing protein 8 isoform a precursor [Homo sapiens]	1.2	NP_055873.1	8.55643	12	30	12	1	10.54	1905	214.689	7.4		12000000	8700000	0.358	High	0	0	496.584	12	High	5	0.00151653	58.6597	12
68160937	7706	TRIM25	E3 ubiquitin/ISG15 ligase TRIM25 [Homo sapiens]	1.2	NP_005073.2	5.71429	3	8	3	1	4.1	630	70.928	8.09		17000000	14000000	0.311	High	4	0.00055687	78.36	3	High	61	0.00989778	12.8273	3
167614485	10449	ACAA2	3-ketoacyl-CoA thiolase, mitochondrial [Homo sapiens]	1.2	NP_006102.2	51.3854	14	68	14	1	28.19	397	41.898	8.09		32000000	28000000	24.119	High	0	0	930.445	14	High	0	0	140.402	14
190014578	22908	SACM1L	phosphatidylinositide phosphatase SAC1 [Homo sapiens]	1.2	NP_054735.3	4.25894	2	6	2	1	10.77	587	66.924	7.12		13000000	10000000	0.212	High	1	0.000156079	102.16	2	Medium	70	0.0101611	10.2059	2
190885499	9377	COX5A	cytochrome c oxidase subunit 5A, mitochondrial precursor [Homo sapiens]	1.2	NP_004246.2	38	7	60	7	1	7.6	150	16.752	6.79		54000000	45000000	30.623	High	0	0	670.067	7	High	5	0.00151653	88.5832	7
311771545	100526737	RBM14-RBM4	RBM14-RBM4 protein isoform 1 [Homo sapiens]	1.2	NP_001185774.1	37.4631	9	102	7	0	18.84	339	37.011	8.48		63000000	56000000	33.145	High	0	0	1525.43	9	High	0	0	223.257	9
527498279	5245	PHB	prohibitin isoform 1 [Homo sapiens]	1.2	NP_001268425.1	55.5147	13	212	13	1	15.28	272	29.786	5.76		160000000	130000000	57.171	High	0	0	2724.59	13	High	0	0	353.065	13
530401025	9733	SART3	squamous cell carcinoma antigen recognized by T-cells 3 isoform X1 [Homo sapiens]	1.2	XP_005269298.1	6.21814	3	12	3	1	1.75	981	111.887	5.5		32000000	27000000	0.286	High	0	0	299.76	3	High	18	0.00415512	31.4209	3
633257785	84311	MRPL45	39S ribosomal protein L45, mitochondrial isoform 1 [Homo sapiens]	1.2	NP_115727.5	12.0915	2	5	2	1	7.19	306	35.268	9.03		24000000	20000000	0.274	High	34	0.00379041	42.1	2	Medium	68	0.0101611	10.6531	2
767924298	79714	CCDC51	coiled-coil domain-containing protein 51 isoform X1 [Homo sapiens]	1.2	XP_011532415.1	25.058	9	34	9	1	5.37	431	48.07	8.51		19000000	14000000	3.806	High	0	0	462.194	9	High	5	0.00151653	65.0189	9
767975125	64426	SUDS3	sin3 histone deacetylase corepressor complex component SDS3 isoform X1 [Homo sapiens]	1.2	XP_011536973.1	4.6683	2	5	2	1	2.11	407	46.291	9.16		12000000	10000000	0.292	High	29	0.00326063	44.66	2	Medium	145	0.01743	5.35502	2
767997328	2194	FASN	fatty acid synthase isoform X1 [Homo sapiens]	1.2	XP_011521840.1	8.32338	14	38	14	1	22.67	2511	273.254	6.44	Acetyl [N-Term]	11000000	9800000	0.396	High	0	0	612.381	13	High	5	0.00151653	77.71	14
4502643	908	CCT6A	T-complex protein 1 subunit zeta isoform a [Homo sapiens]	1.19	NP_001753.1	25.6121	10	41	10	1	7.97	531	57.988	6.68		23000000	23000000	3.771	High	0	0	447.199	10	High	5	0.00151653	70.0669	9
5453746	10588	MTHFS	5-formyltetrahydrofolate cyclo-ligase isoform a [Homo sapiens]	1.19	NP_006432.1	5.91133	1	2	1	1		203	23.241	7.88		9600000	8000000	0.212	High	48	0.00519481	38.03	1	Medium	309	0.0333477	3.57702	1
7705696	51060	TXNDC12	thioredoxin domain-containing protein 12 precursor [Homo sapiens]	1.19	NP_056997.1	8.72093	1	6	1	1		172	19.194	5.4		83000000	52000000	0.995	High	29	0.00326063	45.9125	1	Medium	80	0.0113122	8.77496	1
16950593	54460	MRPS21	28S ribosomal protein S21, mitochondrial [Homo sapiens]	1.19	NP_061870.1	29.8851	2	6	2	1	6.18	87	10.734	10.21		7000000	6100000	2.981	High	3	0.000435414	96.71	2	Medium	68	0.0101611	10.4913	2
21361114	8402	SLC25A11	mitochondrial 2-oxoglutarate/malate carrier protein isoform 1 [Homo sapiens]	1.19	NP_003553.2	23.5669	7	47	7	1	21.02	314	34.04	9.91		15000000	12000000	4.456	High	0	0	746.231	7	High	5	0.00151653	86.7632	7
23111038	6643	SNX2	sorting nexin-2 isoform 1 [Homo sapiens]	1.19	NP_003091.2	6.74374	3	6	1	1		519	58.435	5.12		7900000	6600000	0.292	High	4	0.00055687	78.34	3	Medium	115	0.0146032	6.65491	3
24638454	488	ATP2A2	sarcoplasmic/endoplasmic reticulum calcium ATPase 2 isoform b [Homo sapiens]	1.19	NP_733765.1	24.1843	20	95	15	1	5.47	1042	114.683	5.34		23000000	19000000	4.38	High	0	0	1422.26	19	High	0	0	161.203	20
27436889	23509	POFUT1	GDP-fucose protein O-fucosyltransferase 1 isoform 1 precursor [Homo sapiens]	1.19	NP_056167.1	11.3402	2	10	2	1	5.58	388	43.927	8.53		15000000	8500000	0.468	High	6	0.00081103	70.46	2	High	25	0.00547285	25.2207	2
38788353	10542	LAMTOR5	ragulator complex protein LAMTOR5 [Homo sapiens]	1.19	NP_006393.2	11.5607	1	2	1	1		173	18.147	5.5		3000000	2500000	0.259	High	11	0.00140953	63.23	1	Medium	289	0.0325158	4.18322	1
40789249	55157	DARS2	aspartate--tRNA ligase, mitochondrial [Homo sapiens]	1.19	NP_060592.2	25.2713	11	36	11	1	6.9	645	73.516	8.02		23000000	20000000	1.976	High	0	0	384.658	11	High	5	0.00151653	70.34	11
46852147	55699	IARS2	isoleucine--tRNA ligase, mitochondrial precursor [Homo sapiens]	1.19	NP_060530.3	20.2569	15	49	15	1	8.25	1012	113.719	7.2		21000000	17000000	1.884	High	0	0	495.11	14	High	5	0.00151653	82.8895	15
49355721	26355	FAM162A	protein FAM162A [Homo sapiens]	1.19	NP_055182.3	35.0649	7	38	7	1	9.92	154	17.331	9.77		23000000	22000000	45.416	High	0	0	209.102	7	High	5	0.00151653	65.0751	7
58331150	10884	MRPS30	28S ribosomal protein S30, mitochondrial [Homo sapiens]	1.19	NP_057724.2	9.33941	2	6	2	1	19.87	439	50.333	7.97		9700000	7300000	0.413	High	0	0	113.067	2	High	65	0.00991307	11.0314	2
83267868	8655	DYNLL1	dynein light chain 1, cytoplasmic [Homo sapiens]	1.19	NP_001032584.1	62.9213	4	61	2	1	3.95	89	10.359	7.4		25000000	22000000	3980.07	High	0	0	1238.05	4	High	0	0	114.454	4
133908629	6602	SMARCD1	SWI/SNF-related matrix-associated actin-dependent regulator of chromatin subfamily D member 1 isoform a [Homo sapiens]	1.19	NP_003067.3	10.0971	4	10	3	1	13.46	515	58.196	9.25		16000000	9400000	0.468	High	0	0	248.75	4	High	39	0.00760827	19.5217	4
151101459	22870	PPP6R1	serine/threonine-protein phosphatase 6 regulatory subunit 1 [Homo sapiens]	1.19	NP_055746.3	4.88082	2	4	2	1	37.31	881	96.664	4.55		7400000	5400000	0.125	High	2	0.000309645	99.37	2	High	65	0.00991307	11.5906	2
154355000	8570	KHSRP	far upstream element-binding protein 2 [Homo sapiens]	1.19	NP_003676.2	53.3052	33	506	31	1	3.75	711	73.07	7.3		190000000	160000000	453.878	High	0	0	9818.61	32	High	0	0	1156.28	33
160420328	122961	ISCA2	iron-sulfur cluster assembly 2 homolog, mitochondrial isoform 1 precursor [Homo sapiens]	1.19	NP_919255.2	7.79221	1	4	1	1		154	16.466	5.25		6300000	5400000	0.468	High	17	0.00206813	53.6	1	Medium	141	0.0171554	5.67837	1
197333761	8904	CPNE1	copine-1 isoform b [Homo sapiens]	1.19	NP_003906.2	20.8487	11	49	11	1	13.55	542	59.68	6.04		28000000	24000000	6.305	High	0	0	411.616	11	High	5	0.00151653	69.7544	11
444909174	7391	USF1	upstream stimulatory factor 1 isoform 1 [Homo sapiens]	1.19	NP_001263302.1	10.3226	3	6	2	1	6.98	310	33.518	5.54		17000000	15000000	0.995	High	3	0.000435414	96.9467	3	Medium	70	0.0101611	9.7196	3
530402948	10484	SEC23A	protein transport protein Sec23A isoform X1 [Homo sapiens]	1.19	XP_005267319.1	6.08365	4	14	2	1	29.42	789	88.863	7.31		2800000	2800000	0.324	High	0	0	274.927	4	High	39	0.00760827	21.9292	4
530427503	4670	HNRNPM	heterogeneous nuclear ribonucleoprotein M isoform X2 [Homo sapiens]	1.19	XP_005272536.1	56.6011	37	768	1	1	13.04	712	75.586	8.57		36000000	30000000	300.416	High	0	0	12461.7	37	High	0	0	1514.83	37
767932518	65008	MRPL1	39S ribosomal protein L1, mitochondrial isoform X1 [Homo sapiens]	1.19	XP_011530500.1	2.15385	1	2	1	1		325	36.885	8.78		19000000	16000000	0.155	High	41	0.00447354	39.92	1	Low	818	0.0758039	1.9097	1
767987604	7329	UBE2I	SUMO-conjugating enzyme UBC9 isoform X1 [Homo sapiens]	1.19	XP_011520947.1	29.3478	7	60	7	1	6.89	184	20.444	8.46		62000000	55000000	99	High	0	0	732.511	7	High	0	0	108.634	7
4503607	2108	ETFA	electron transfer flavoprotein subunit alpha, mitochondrial isoform a [Homo sapiens]	1.18	NP_000117.1	42.6426	10	128	10	1	3.93	333	35.058	8.38		93000000	80000000	27.184	High	0	0	2241.08	10	High	0	0	251.512	10
4506387	5887	RAD23B	UV excision repair protein RAD23 homolog B isoform 1 [Homo sapiens]	1.18	NP_002865.1	28.6064	8	40	7	1	27.84	409	43.145	4.84		38000000	37000000	7.733	High	0	0	707.944	8	High	5	0.00151653	76.7676	8
5031711	10289	EIF1B	eukaryotic translation initiation factor 1b [Homo sapiens]	1.18	NP_005866.1	35.3982	3	11	3	1	13.96	113	12.816	7.37		16000000	14000000	9	High	0	0	182.1	2	High	25	0.00547285	24.4751	3
5031877	4001	LMNB1	lamin-B1 isoform 1 [Homo sapiens]	1.18	NP_005564.1	58.1911	44	652	37	1	2.75	586	66.368	5.16		460000000	390000000	2295.74	High	0	0	10209.8	44	High	0	0	1176.64	44
5453593	10486	CAP2	adenylyl cyclase-associated protein 2 [Homo sapiens]	1.18	NP_006357.1	1.46751	1	1	1	1		477	52.791	6.37		450000	380000	0.086						Low	888	0.0816477	1.77012	1
5803011	2026	ENO2	gamma-enolase [Homo sapiens]	1.18	NP_001966.1	11.9816	4	24	3	1	2.21	434	47.239	5.03		23000000	18000000	1.512	High	0	0	616.12	4	High	5	0.00151653	51.2647	4
9910244	56945	MRPS22	28S ribosomal protein S22, mitochondrial [Homo sapiens]	1.18	NP_064576.1	32.2222	10	46	10	1	8.09	360	41.254	7.9		25000000	20000000	4.109	High	0	0	719.43	10	High	5	0.00151653	87.6199	10
10863927	5478	PPIA	peptidyl-prolyl cis-trans isomerase A isoform 1 [Homo sapiens]	1.18	NP_066953.1	60	10	334	10	1	4.38	165	18.001	7.81		220000000	190000000	3980.07	High	0	0	5471.17	10	High	0	0	658.83	10
18375623	7919	DDX39B	spliceosome RNA helicase DDX39B [Homo sapiens]	1.18	NP_542165.1	46.9626	19	316	8	1	6.33	428	48.96	5.67		35000000	30000000	181.335	High	0	0	3660.7	19	High	0	0	528.948	18
19923142	3837	KPNB1	importin subunit beta-1 isoform 1 [Homo sapiens]	1.18	NP_002256.2	34.3607	23	159	23	1	3.24	876	97.108	4.78	Acetyl [N-Term]	35000000	31000000	8.467	High	0	0	2328.44	22	High	0	0	295.684	23
20127454	471	ATIC	bifunctional purine biosynthesis protein PURH [Homo sapiens]	1.18	NP_004035.2	28.5473	13	44	13	1	11.59	592	64.575	6.71		16000000	14000000	2.472	High	0	0	556.243	13	High	5	0.00151653	72.0102	12
20127499	6431	SRSF6	serine/arginine-rich splicing factor 6 [Homo sapiens]	1.18	NP_006266.2	5.23256	2	10	2	1	29.99	344	39.563	11.43		22000000	19000000	0.778	High	0	0	155.17	2	High	61	0.00989778	13.2839	2
21464101	7532	YWHAG	14-3-3 protein gamma [Homo sapiens]	1.18	NP_036611.2	28.7449	7	67	4	1	13.85	247	28.285	4.89		52000000	40000000	10.548	High	0	0	796.926	7	High	5	0.00151653	101.752	7
34878777	56254	RNF20	E3 ubiquitin-protein ligase BRE1A [Homo sapiens]	1.18	NP_062538.5	1.12821	1	2	1	1		975	113.592	5.94		12000000	11000000	0.044	High	24	0.00279492	47.52	1	Medium	421	0.0423541	2.88613	1
47132622	4507	MTAP	S-methyl-5'-thioadenosine phosphorylase [Homo sapiens]	1.18	NP_002442.2	6.00707	1	2	1	1		283	31.216	7.18		12000000	9900000	0.136	High	107	0.00985086	0	1	Medium	360	0.0387222	3.47387	1
51243059	27349	MCAT	malonyl-CoA-acyl carrier protein transacylase, mitochondrial isoform a precursor [Homo sapiens]	1.18	NP_775738.3	19.2308	5	16	5	1	13.34	390	42.934	8.72		13000000	11000000	1.015	High	0	0	230.777	5	High	18	0.00415512	30.1741	5
55741709	58517	RBM25	RNA-binding protein 25 [Homo sapiens]	1.18	NP_067062.1	29.8932	26	196	26	1	26.86	843	100.124	6.32	Phospho [S677(100)]	46000000	45000000	106.227	High	0	0	3213.46	26	High	0	0	410.963	26
62955803	23511	NUP188	nucleoporin NUP188 homolog [Homo sapiens]	1.18	NP_056169.1	0.914808	1	6	1	1	10.2	1749	195.917	6.73		490000	420000	0.054	High	0	0	129.847	1	High	57	0.00982515	16.1571	1
82546879	9567	GTPBP1	GTP-binding protein 1 [Homo sapiens]	1.18	NP_004277.2	8.3707	4	10	4	1	3.84	669	72.408	8.34		13000000	7300000	0.45	High	0	0	234.027	4	High	54	0.00972798	16.6128	4
154350198	55337	C19orf66	UPF0515 protein C19orf66 isoform 1 [Homo sapiens]	1.18	NP_060851.2	4.46735	1	4	1	1		291	33.089	7.25		360000	310000	0.389	High	107	0.00985086	0	1	Low	973	0.0867898	0	1
259013556	9513	FXR2	fragile X mental retardation syndrome-related protein 2 [Homo sapiens]	1.18	NP_004851.2	10.104	5	16	3	1	20.38	673	74.178	6.23		3800000	3100000	0.645	High	0	0	204.724	5	High	18	0.00415512	27.9854	5
260099723	3939	LDHA	L-lactate dehydrogenase A chain isoform 3 [Homo sapiens]	1.18	NP_001158886.1	31.5789	10	81	9	1	7.96	361	39.812	8.43		45000000	38000000	10.159	High	0	0	1228.79	10	High	0	0	136.359	10
325652041	6921	TCEB1	transcription elongation factor B polypeptide 1 isoform a [Homo sapiens]	1.18	NP_001191790.1	48.2143	4	21	4	1	19.49	112	12.465	4.78		20000000	14000000	9	High	0	0	445.65	4	High	18	0.00415512	42.0841	4
373432684	7332	UBE2L3	ubiquitin-conjugating enzyme E2 L3 isoform 4 [Homo sapiens]	1.18	NP_001243284.1	31.1321	5	21	5	1	8.35	212	23.989	8.75		17000000	14000000	2.831	High	0	0	359.129	5	High	5	0.00151653	44.5852	4
530368853	9448	MAP4K4	mitogen-activated protein kinase kinase kinase kinase 4 isoform X1 [Homo sapiens]	1.18	XP_005264101.1	3.59195	2	8	2	1	10.25	1392	158.638	7.53		620000	510000	0.107	High	0	0	132.11	2	High	49	0.00898423	17.0596	2
578801053	51377	UCHL5	ubiquitin carboxyl-terminal hydrolase isozyme L5 isoform X1 [Homo sapiens]	1.18	XP_006711429.1	8.98345	3	10	3	1	3.6	423	47.358	6.29		27000000	23000000	0.616	High	0	0	200.4	3	High	48	0.00889054	17.2026	3
578803148	7514	XPO1	exportin-1 isoform X1 [Homo sapiens]	1.18	XP_006712157.1	17.9272	15	53	15	1	15.76	1071	123.306	6.06		19000000	16000000	1.913	High	0	0	690.558	14	High	5	0.00151653	97.8502	15
767938356	3187	HNRNPH1	heterogeneous nuclear ribonucleoprotein H isoform X1 [Homo sapiens]	1.18	XP_011532847.1	50	17	543	10	1	10.01	472	51.197	6.8	Acetyl [N-Term]; Phospho [T107(98.5)]	340000000	280000000	1549.52	High	0	0	8940.88	16	High	0	0	1152.72	17
4506691	6217	RPS16	40S ribosomal protein S16 [Homo sapiens]	1.17	NP_001011.1	46.5753	7	30	7	1	14.31	146	16.435	10.21		19000000	16000000	9	High	0	0	295.006	7	High	18	0.00415512	43.1871	7
4507955	7528	YY1	transcriptional repressor protein YY1 [Homo sapiens]	1.17	NP_003394.1	9.17874	2	12	2	1	10.75	414	44.685	6.25		37000000	31000000	0.968	High	0	0	217.463	2	High	18	0.00415512	28.0047	2
4557353	594	BCKDHB	2-oxoisovalerate dehydrogenase subunit beta, mitochondrial precursor [Homo sapiens]	1.17	NP_000047.1	21.1735	5	25	5	1	7.3	392	43.095	6.29		38000000	33000000	2.793	High	0	0	450.29	5	High	5	0.00151653	52.39	5
4885381	3009	HIST1H1B	histone H1.5 [Homo sapiens]	1.17	NP_005313.1	10.6195	3	21	3	1	5.57	226	22.566	10.92		26000000	24000000	2.981	High	0	0	282.96	3	High	18	0.00415512	38.4179	3
5031987	10105	PPIF	peptidyl-prolyl cis-trans isomerase F, mitochondrial precursor [Homo sapiens]	1.17	NP_005720.1	44.9275	5	136	4	1	10.53	207	22.026	9.38		50000000	43000000	22.101	High	0	0	2335.71	5	High	0	0	319.835	5
5032093	6510	SLC1A5	neutral amino acid transporter B(0) isoform 1 [Homo sapiens]	1.17	NP_005619.1	9.98152	4	18	4	1	18.81	541	56.562	5.48		15000000	12000000	1.31	High	0	0	306.694	4	High	18	0.00415512	30.1271	4
6912396	9380	GRHPR	glyoxylate reductase/hydroxypyruvate reductase [Homo sapiens]	1.17	NP_036335.1	34.4512	8	46	8	1	6.2	328	35.646	7.39		41000000	35000000	7.66	High	0	0	880.96	8	High	5	0.00151653	97.6465	8
8923374	54920	DUS2	tRNA-dihydrouridine(20) synthase [NAD(P)+]-like isoform 1 [Homo sapiens]	1.17	NP_060273.1	3.24544	1	2	1	1		493	55.015	7.11		1500000	1300000	0.072	High	81	0.00828645	29.66	1	Medium	163	0.0192398	5.14342	1
19923483	51552	RAB14	ras-related protein Rab-14 [Homo sapiens]	1.17	NP_057406.2	44.186	7	40	6	1	11.44	215	23.882	6.21		32000000	28000000	5.31	High	0	0	520.816	7	High	5	0.00151653	70.1749	7
21281679	160760	PPTC7	protein phosphatase PTC7 homolog [Homo sapiens]	1.17	NP_644812.1	3.94737	1	2	1	1		304	32.625	5.19		5200000	4500000	0.179	High	36	0.00396957	41.74	1	Medium	371	0.0396198	3.32174	1
21361794	55832	CAND1	cullin-associated NEDD8-dissociated protein 1 [Homo sapiens]	1.17	NP_060918.2	16.5041	18	62	18	1	12.08	1230	136.289	5.78		11000000	11000000	1.762	High	0	0	535.469	16	High	5	0.00151653	100.934	18
29788785	203068	TUBB	tubulin beta chain isoform b [Homo sapiens]	1.17	NP_821133.1	73.4234	27	875	4	1	10.59	444	49.639	4.89		63000000	56000000	43286.6	High	0	0	12629.9	27	High	0	0	1639.39	27
32483369	23595	ORC3	origin recognition complex subunit 3 isoform 1 [Homo sapiens]	1.17	NP_862820.1	6.03933	3	8	3	1	28.86	712	82.272	7.61		6600000	5800000	0.252	High	0	0	167.68	3	High	59	0.00982515	15.7912	3
38327552	10146	G3BP1	ras GTPase-activating protein-binding protein 1 [Homo sapiens]	1.17	NP_938405.1	42.7039	13	111	13	1	10.44	466	52.132	5.52	Phospho [S232(99.9)]	30000000	26000000	40.596	High	0	0	1201.56	13	High	0	0	197.238	13
46276893	6923	TCEB2	transcription elongation factor B polypeptide 2 isoform b [Homo sapiens]	1.17	NP_996896.1	22.9814	2	10	2	1	4.9	161	17.9	6.1		12000000	11000000	1.512	High	4	0.00055687	83.25	2	High	39	0.00760827	20.8635	2
51479141	522	ATP5J	ATP synthase-coupling factor 6, mitochondrial isoform b precursor [Homo sapiens]	1.17	NP_001003701.1	42.2414	5	52	5	1	6.44	116	13.38	9.07		50000000	42000000	137.95	High	0	0	1193.8	5	High	0	0	129.408	5
74027247	10084	PQBP1	polyglutamine-binding protein 1 isoform 1 [Homo sapiens]	1.17	NP_001027553.1	23.0189	4	24	4	1	30.65	265	30.454	6.33		26000000	26000000	5.31	High	0	0	341.426	4	High	5	0.00151653	58.1863	3
119220559	10606	PAICS	multifunctional protein ADE2 isoform 1 [Homo sapiens]	1.17	NP_001072993.1	25.2315	8	34	8	1	9.14	432	47.928	7.69		28000000	23000000	3.642	High	0	0	513.41	8	High	5	0.00151653	53.068	8
119226260	10523	CHERP	calcium homeostasis endoplasmic reticulum protein [Homo sapiens]	1.17	NP_006378.3	5.131	4	10	4	1	21.52	916	103.637	9.04		8100000	6400000	0.334	High	0	0	204.55	4	High	39	0.00760827	20.3703	4
165377209	196074	METTL15	probable methyltransferase-like protein 15 isoform 1 [Homo sapiens]	1.17	NP_001107000.1	6.63391	2	12	2	1	27.62	407	46.092	8.62		5100000	3900000	0.492	High	0	0	257.92	2	High	25	0.00547285	24.3827	2
186928852	51081	MRPS7	28S ribosomal protein S7, mitochondrial [Homo sapiens]	1.17	NP_057055.2	31.8182	6	20	6	1	11.3	242	28.116	9.99		20000000	15000000	4.878	High	0	0	137.77	6	High	18	0.00415512	35.666	6
194018520	2935	GSPT1	eukaryotic peptide chain release factor GTP-binding subunit ERF3A isoform 1 [Homo sapiens]	1.17	NP_002085.2	11.303	4	18	4	1	17.8	637	68.628	5.33		7200000	6000000	0.585	High	0	0	315.446	4	High	5	0.00151653	52.2876	4
291084505	55922	NKRF	NF-kappa-B-repressing factor isoform 1 [Homo sapiens]	1.17	NP_001166958.1	13.3333	8	19	8	1	58.32	705	79.446	8.88		13000000	10000000	0.658	High	0	0	173.854	7	High	18	0.00415512	35.1774	8
530364556	26097	CHTOP	chromatin target of PRMT1 protein isoform X1 [Homo sapiens]	1.17	XP_005245142.1	15.1625	3	12	3	1	13.2	277	29.288	11.99		10000000	12000000	1.848	High	0	0	241.927	3	High	18	0.00415512	27.1505	3
530377456	2549	GAB1	GRB2-associated-binding protein 1 isoform X1 [Homo sapiens]	1.17	XP_005262938.1	3.19574	1	4	1	1		751	82.942	5.81		380000	340000	0.145	High	47	0.00510038	38.91	1	Medium	169	0.019866	4.93837	1
578801388	6738	TROVE2	60 kDa SS-A/Ro ribonucleoprotein isoform X2 [Homo sapiens]	1.17	XP_006711558.1	5.71429	3	14	3	1	13.52	560	63.14	8.38		6700000	5700000	0.45	High	0	0	192.177	3	High	39	0.00760827	21.66	3
597955373	3621	ING1	inhibitor of growth protein 1 isoform D [Homo sapiens]	1.17	NP_005528.4	9.00474	2	6	2	1	1.64	422	46.751	9.13		13000000	11000000	0.35	High	0	0	189.24	2	High	59	0.00982515	14.4299	2
767951862	5591	PRKDC	DNA-dependent protein kinase catalytic subunit isoform X1 [Homo sapiens]	1.17	XP_011515869.1	29.1354	105	551	105	1	2.33	4129	468.875	7.12		59000000	48000000	5.868	High	0	0	7581.81	103	High	0	0	949.842	105
4502303	539	ATP5O	ATP synthase subunit O, mitochondrial precursor [Homo sapiens]	1.16	NP_001688.1	58.6854	9	156	9	1	4.62	213	23.263	9.96		65000000	55000000	214.443	High	0	0	3612.01	9	High	0	0	317.963	9
4503249	7913	DEK	protein DEK isoform 1 [Homo sapiens]	1.16	NP_003463.1	6.66667	2	6	2	1		375	42.648	8.56		4300000	4500000	0.389	High	13	0.00162338	57.0767	2	Medium	89	0.012045	8.29607	2
4557032	3945	LDHB	L-lactate dehydrogenase B chain [Homo sapiens]	1.16	NP_002291.1	40.7186	14	160	13	1	13.21	334	36.615	6.05		60000000	58000000	112.646	High	0	0	2198.27	13	High	0	0	270.252	14
4557491	1477	CSTF1	cleavage stimulation factor subunit 1 [Homo sapiens]	1.16	NP_001315.1	45.2436	13	89	13	1	7.35	431	48.327	6.58		28000000	24000000	21.387	High	0	0	1619.98	13	High	0	0	193.642	13
5454088	10541	ANP32B	acidic leucine-rich nuclear phosphoprotein 32 family member B [Homo sapiens]	1.16	NP_006392.1	25.8964	6	42	2	1	19.31	251	28.77	4.06		33000000	30000000	24.119	High	0	0	765.216	6	High	5	0.00151653	77.4724	6
7705425	51373	MRPS17	28S ribosomal protein S17, mitochondrial [Homo sapiens]	1.16	NP_057053.1	29.2308	2	6	2	1	7.92	130	14.493	9.85		11000000	9200000	2.981	High	0	0	157.766	2	High	39	0.00760827	19.4136	2
8922701	55750	AGK	acylglycerol kinase, mitochondrial precursor [Homo sapiens]	1.16	NP_060708.1	15.1659	3	8	3	1	6.5	422	47.107	8.09		10000000	9100000	0.492	High	0	0	256.35	3	High	39	0.00760827	22.1802	3
9845297	56616	DIABLO	diablo homolog, mitochondrial isoform 1 precursor [Homo sapiens]	1.16	NP_063940.1	26.3598	5	27	5	1	10.87	239	27.114	5.9		72000000	60000000	6.356	High	0	0	433.628	5	High	5	0.00151653	46.1556	5
11321634	23607	CD2AP	CD2-associated protein [Homo sapiens]	1.16	NP_036252.1	3.12989	2	4	2	1		639	71.407	6.4		5600000	4800000	0.129	High	17	0.00206813	54.13	2	Medium	240	0.0275545	4.47148	2
11545863	64087	MCCC2	methylcrotonoyl-CoA carboxylase beta chain, mitochondrial [Homo sapiens]	1.16	NP_071415.1	41.7407	19	101	19	1	13.16	563	61.294	7.68		30000000	25000000	18.953	High	0	0	1644.29	19	High	0	0	200.137	18
21265093	64975	MRPL41	39S ribosomal protein L41, mitochondrial [Homo sapiens]	1.16	NP_115866.1	42.3358	3	10	3	1	11.7	137	15.373	9.57		7700000	6400000	4.179	High	0	0	134.54	3	High	61	0.00989778	13.622	3
22547134	51253	MRPL37	39S ribosomal protein L37, mitochondrial [Homo sapiens]	1.16	NP_057575.2	29.3144	8	32	8	1	11.17	423	48.087	8.59		20000000	18000000	2.039	High	0	0	531.531	8	High	5	0.00151653	69.1666	8
38505222	54495	TMX3	protein disulfide-isomerase TMX3 precursor [Homo sapiens]	1.16	NP_061895.3	2.42291	1	4	1	1		454	51.839	4.91		25000000	22000000	0.222	High	29	0.00326063	44.77	1	Medium	115	0.0146032	6.56512	1
57863257	6950	TCP1	T-complex protein 1 subunit alpha isoform a [Homo sapiens]	1.16	NP_110379.2	37.0504	18	64	18	1	9.93	556	60.306	6.11	Acetyl [N-Term]	18000000	19000000	7.66	High	0	0	620.972	16	High	0	0	115.737	18
61966781	391356	PTRHD1	putative peptidyl-tRNA hydrolase PTRHD1 [Homo sapiens]	1.16	NP_001013685.1	25	3	6	3	1		140	15.795	9.1		4500000	5800000	1.371	High	3	0.000435414	86.5667	3	Medium	68	0.0101611	10.7494	3
74136883	3192	HNRNPU	heterogeneous nuclear ribonucleoprotein U isoform a [Homo sapiens]	1.16	NP_114032.2	42.5455	35	541	35	1	3.14	825	90.528	6	Phospho [S59(100); S271(100)]	410000000	350000000	872.326	High	0	0	7732.58	35	High	0	0	964.725	35
98986464	10972	TMED10	transmembrane emp24 domain-containing protein 10 precursor [Homo sapiens]	1.16	NP_006818.3	24.2009	5	24	5	1	3.07	219	24.96	7.44		28000000	25000000	5.813	High	0	0	486.637	5	High	5	0.00151653	48.0875	5
156071459	292	SLC25A5	ADP/ATP translocase 2 [Homo sapiens]	1.16	NP_001143.2	37.5839	14	229	6	1	13.21	298	32.831	9.69		83000000	76000000	49.119	High	0	0	2199.7	14	High	0	0	305.219	14
169404009	6745	SSR1	translocon-associated protein subunit alpha isoform 1 precursor [Homo sapiens]	1.16	NP_003135.2	6.64336	2	14	2	1	9.81	286	32.215	4.49		38000000	31000000	1.31	High	0	0	128.25	2	High	59	0.00982515	15.7206	2
209862853	6396	SEC13	protein SEC13 homolog isoform 3 [Homo sapiens]	1.16	NP_001129498.1	20.9239	5	28	5	1	11.37	368	40.721	5.85		13000000	13000000	3.217	High	0	0	605.518	5	High	5	0.00151653	59.1113	5
284795266	58477	SRPRB	signal recognition particle receptor subunit beta [Homo sapiens]	1.16	NP_067026.3	7.01107	1	4	1	1		271	29.684	9.04		21000000	18000000	0.334	High	0	0	134.12	1	Medium	90	0.012045	8.04491	1
530368092	790	CAD	CAD protein isoform X1 [Homo sapiens]	1.16	XP_005264612.1	4.05888	6	22	6	1	8.88	2242	244.621	6.52		14000000	12000000	0.235	High	0	0	435.537	6	High	5	0.00151653	54.9468	6
530372165	23272	FAM208A	protein FAM208A isoform X1 [Homo sapiens]	1.16	XP_005265056.1	13.7725	18	53	18	1	12.89	1670	188.914	5.8		13000000	10000000	0.821	High	0	0	531.453	18	High	5	0.00151653	82.3659	18
530374626	4154	MBNL1	muscleblind-like protein 1 isoform X5 [Homo sapiens]	1.16	XP_005247515.1	12.761	4	16	1	1		431	46.465	8.79		5900000	5700000	1.738	High	0	0	218.04	4	High	18	0.00415512	31.7993	4
530414456	10994	ILVBL	acetolactate synthase-like protein isoform X1 [Homo sapiens]	1.16	XP_005259774.1	6.01266	2	6	2	1	2.14	632	67.825	8.15		14000000	12000000	0.269	High	6	0.00081103	72.12	2	High	59	0.00982515	14.291	2
530418462	8480	RAE1	mRNA export factor isoform X3 [Homo sapiens]	1.16	XP_005260640.1	46.3054	12	79	12	1	14.03	406	45.033	8.12		30000000	29000000	67.129	High	0	0	1429.04	12	High	0	0	171.719	12
578826806	25942	SIN3A	paired amphipathic helix protein Sin3a isoform X1 [Homo sapiens]	1.16	XP_006720528.1	15.161	15	40	15	1	14.6	1273	145.085	7.25		15000000	13000000	1.077	High	0	0	591.33	15	High	5	0.00151653	73.9066	15
578827468	83440	ADPGK	ADP-dependent glucokinase isoform X1 [Homo sapiens]	1.16	XP_006720775.1	5.6338	2	6	2	1	16.25	497	54.055	6.2		2300000	1800000	0.413	High	3	0.000435414	97.3667	2	High	63	0.00991307	12.5627	2
664806097	9879	DDX46	probable ATP-dependent RNA helicase DDX46 isoform 1 [Homo sapiens]	1.16	NP_001287789.1	20.3488	17	52	17	1	11.03	1032	117.389	9.29		23000000	24000000	1.795	High	0	0	850.215	16	High	5	0.00151653	94.9069	17
767938662	821	CANX	calnexin isoform X2 [Homo sapiens]	1.16	XP_011532966.1	32.5077	20	101	20	1	11.11	646	73.364	4.65	Phospho [S608; S618(100); S637(100)]	43000000	35000000	21.067	High	0	0	1329.41	18	High	0	0	220.11	20
767951911	7336	UBE2V2	ubiquitin-conjugating enzyme E2 variant 2 isoform X1 [Homo sapiens]	1.16	XP_011515885.1	29.4798	5	22	1	1		173	19.528	4.88		14000000	12000000	5.579	High	0	0	165.103	5	High	25	0.00547285	25.2532	5
767956697	23048	FNBP1	formin-binding protein 1 isoform X1 [Homo sapiens]	1.16	XP_011516701.1	3.23077	2	6	2	1	21.95	650	75.128	6.11		12000000	11000000	0.225	High	29	0.00326063	44.95	2	Medium	90	0.012045	8.05244	2
767965562	23788	MTCH2	mitochondrial carrier homolog 2 isoform X1 [Homo sapiens]	1.16	XP_011518261.1	36.4821	8	50	8	1	13.3	307	33.766	7.09		28000000	23000000	14.849	High	0	0	759.334	8	High	0	0	111.574	8
767997643	23347	SMCHD1	structural maintenance of chromosomes flexible hinge domain-containing protein 1 isoform X1 [Homo sapiens]	1.16	XP_011523944.1	29.1727	53	250	53	1	4.36	2067	233.634	7.53		37000000	32000000	5.335	High	0	0	2897.28	53	High	0	0	412.571	53
4759068	6341	SCO1	protein SCO1 homolog, mitochondrial [Homo sapiens]	1.15	NP_004580.1	13.6213	3	14	3	1	20.11	301	33.793	8.88		35000000	40000000	1.154	High	15	0.00185071	55.3033	3	High	39	0.00760827	21.6735	3
5803076	10951	CBX1	chromobox protein homolog 1 [Homo sapiens]	1.15	NP_006798.1	35.6757	6	76	5	1	16.77	185	21.405	4.93		130000000	100000000	24.119	High	0	0	1376.11	5	High	0	0	135.155	6
5803225	7531	YWHAE	14-3-3 protein epsilon [Homo sapiens]	1.15	NP_006752.1	57.6471	17	132	15	1	7.04	255	29.155	4.74	Acetyl [N-Term]	62000000	57000000	170.907	High	0	0	1715.21	16	High	0	0	242.041	17
7305503	30968	STOML2	stomatin-like protein 2, mitochondrial isoform a [Homo sapiens]	1.15	NP_038470.1	37.3596	10	50	10	1	11.15	356	38.51	7.39		52000000	45000000	10.365	High	0	0	1143.99	10	High	0	0	106.966	10
7657427	23594	ORC6	origin recognition complex subunit 6 [Homo sapiens]	1.15	NP_055136.1	3.96825	1	2	1	1		252	28.089	8.66		8600000	7500000	0.166	High	73	0.00753976	31.66	1	Medium	421	0.0423541	2.83419	1
7657655	23471	TRAM1	translocating chain-associated membrane protein 1 [Homo sapiens]	1.15	NP_055109.1	5.34759	1	4	1	1		374	43.044	9.63		4200000	3700000	0.359	High	5	0.000687474	73.26	1	Medium	68	0.0101611	10.5843	1
10801345	27335	EIF3K	eukaryotic translation initiation factor 3 subunit K isoform 1 [Homo sapiens]	1.15	NP_037366.1	18.3486	3	10	3	1	6.28	218	25.043	4.93		21000000	19000000	1.61	High	0	0	153.63	3	High	39	0.00760827	20.2059	3
10835067	6741	SSB	lupus La protein [Homo sapiens]	1.15	NP_003133.1	40.6863	13	71	13	1	16.56	408	46.808	7.12	Phospho [S366(100)]	17000000	14000000	22.101	High	0	0	1149.84	13	High	0	0	158.859	13
11386135	593	BCKDHA	2-oxoisovalerate dehydrogenase subunit alpha, mitochondrial isoform 1 precursor [Homo sapiens]	1.15	NP_000700.1	44.7191	14	59	14	1	11.89	445	50.439	8.27		33000000	30000000	6.667	High	0	0	811.402	14	High	0	0	124.024	14
20143480	8760	CDS2	phosphatidate cytidylyltransferase 2 [Homo sapiens]	1.15	NP_003809.1	8.53933	2	10	2	1	5.5	445	51.384	7.09		15000000	13000000	0.668	High	0	0	230.31	2	High	25	0.00547285	24.2741	2
29501813	7353	UFD1L	ubiquitin fusion degradation protein 1 homolog isoform A [Homo sapiens]	1.15	NP_005650.2	8.79479	2	6	2	1		307	34.478	6.7		9100000	5000000	0.501	High	0	0	114.92	2	Medium	78	0.0112733	9.42012	2
31083035	122704	MRPL52	39S ribosomal protein L52, mitochondrial isoform a [Homo sapiens]	1.15	NP_848026.1	26.8293	1	4	1	1		123	13.655	10.26		7400000	6400000	1.512	High	19	0.00229496	51.4	1	Medium	68	0.0101611	10.4567	1
39995082	54888	NSUN2	tRNA (cytosine(34)-C(5))-methyltransferase isoform 1 [Homo sapiens]	1.15	NP_060225.4	24.2503	13	40	13	1	10.16	767	86.416	6.77		8900000	8500000	1.848	High	0	0	636.603	13	High	5	0.00151653	76.3491	13
42490749	22	ABCB7	ATP-binding cassette sub-family B member 7, mitochondrial isoform 1 [Homo sapiens]	1.15	NP_004290.2	3.98406	2	4	2	1		753	82.717	9.33		5100000	4400000	0.141	High	3	0.000435414	98.1	2	Medium	90	0.012045	7.83544	2
45006951	1723	DHODH	dihydroorotate dehydrogenase (quinone), mitochondrial [Homo sapiens]	1.15	NP_001352.2	8.60759	3	6	3	1	0.58	395	42.841	9.67		3400000	3200000	0.35	High	1	0.000156079	105.9	3	Medium	98	0.0128074	7.43129	3
48526509	92609	TIMM50	mitochondrial import inner membrane translocase subunit TIM50 [Homo sapiens]	1.15	NP_001001563.1	16.0088	6	28	6	1	4.7	456	50.433	9.42		22000000	20000000	1.721	High	0	0	634.981	6	High	5	0.00151653	65.2145	6
48762932	10694	CCT8	T-complex protein 1 subunit theta isoform 1 [Homo sapiens]	1.15	NP_006576.2	41.4234	20	74	20	1	14.13	548	59.583	5.6		29000000	26000000	7.859	High	0	0	977.127	20	High	0	0	130.633	20
49169828	401505	TOMM5	mitochondrial import receptor subunit TOM5 homolog isoform 1 [Homo sapiens]	1.15	NP_001001790.1	47.0588	4	26	4	1	3.25	51	6.031	9.7		38000000	33000000	38.811	High	4	0.00055687	83.3923	4	High	39	0.00760827	19.5307	4
56549121	1785	DNM2	dynamin-2 isoform 1 [Homo sapiens]	1.15	NP_001005360.1	31.1494	21	84	21	1	3.85	870	98.003	7.44		25000000	21000000	4.36	High	0	0	1116.8	21	High	0	0	143.958	20
56550053	8545	CGGBP1	CGG triplet repeat-binding protein 1 [Homo sapiens]	1.15	NP_003654.3	22.1557	3	12	3	1	20.55	167	18.809	8.95		20000000	19000000	1.61	High	11	0.00140953	62.8133	3	High	49	0.00898423	17.0144	3
70995211	1891	ECH1	delta(3,5)-Delta(2,4)-dienoyl-CoA isomerase, mitochondrial precursor [Homo sapiens]	1.15	NP_001389.2	36.2805	9	67	9	1	7.48	328	35.793	8		62000000	64000000	7.799	High	0	0	1194.21	9	High	0	0	130.958	9
119943104	1387	CREBBP	CREB-binding protein isoform a [Homo sapiens]	1.15	NP_004371.2	0.4095	1	2	1	1		2442	265.182	8.53		5000000	4400000	0.025	High	82	0.00837418	29.33	1	Medium	370	0.0395553	3.34929	1
373251164	2744	GLS	glutaminase kidney isoform, mitochondrial isoform 2 [Homo sapiens]	1.15	NP_001243239.1	20.903	9	33	1	1		598	65.418	7.88		16000000	14000000	2.282	High	0	0	571.013	9	High	5	0.00151653	62.0806	8
530393508	311	ANXA11	annexin A11 isoform X2 [Homo sapiens]	1.15	XP_005269798.1	21.8182	11	48	11	1	52.63	605	65.582	8.27		20000000	20000000	4.38	High	0	0	561.286	11	High	5	0.00151653	86.496	11
530399640	11052	CPSF6	cleavage and polyadenylation specificity factor subunit 6 isoform X1 [Homo sapiens]	1.15	XP_005268645.1	23.5993	13	95	13	1	3.53	589	63.588	7.97		73000000	57000000	29.079	High	0	0	1321.78	13	High	0	0	179.289	13
554506556	34	ACADM	medium-chain specific acyl-CoA dehydrogenase, mitochondrial isoform d precursor [Homo sapiens]	1.15	NP_001272972.1	40.7489	20	330	20	1	5.02	454	50.238	7.8		160000000	130000000	333.048	High	0	0	3763.75	20	High	0	0	581.336	20
767908086	103	ADAR	double-stranded RNA-specific adenosine deaminase isoform X2 [Homo sapiens]	1.15	XP_011507362.1	34.8306	37	253	37	1	6.95	1269	140.739	8.56		55000000	48000000	11.915	High	0	0	4109.27	37	High	0	0	477.967	37
767914977	60526	C2orf43	UPF0554 protein C2orf43 isoform X1 [Homo sapiens]	1.15	XP_011531316.1	7.25076	2	6	2	1		331	37.965	6.68		5400000	4600000	0.438	High	0	0	145.077	2	Medium	70	0.0101611	10.1659	2
767920533	9208	LRRFIP1	leucine-rich repeat flightless-interacting protein 1 isoform X1 [Homo sapiens]	1.15	XP_011510454.1	3.78641	3	10	3	1	34.87	1030	113.802	4.77		4200000	4100000	0.194	High	0	0	169.4	3	High	39	0.00760827	19.5713	3
767936486	7518	XRCC4	DNA repair protein XRCC4 isoform X1 [Homo sapiens]	1.15	XP_011541928.1	21.131	6	26	6	1	12.99	336	38.263	4.98		18000000	16000000	2.36	High	0	0	390.702	6	High	18	0.00415512	42.0697	6
767940307	55173	MRPS10	28S ribosomal protein S10, mitochondrial isoform X1 [Homo sapiens]	1.15	XP_011513026.1	16.1137	3	6	3	1	0.68	211	24.009	8.24		10000000	9100000	0.701	High	0	0	121.287	3	High	63	0.00991307	12.4233	3
767946620	10049	DNAJB6	dnaJ homolog subfamily B member 6 isoform X1 [Homo sapiens]	1.15	XP_011514006.1	7.48503	2	9	2	1	13.77	334	36.635	7.18		660000	540000	1.054	High	0	0	116.657	1	High	59	0.00982515	15.8958	2
4504445	3178	HNRNPA1	heterogeneous nuclear ribonucleoprotein A1 isoform a [Homo sapiens]	1.14	NP_002127.1	77.5	31	1293	1	1		320	34.175	9.23	Phospho [S6(100); S286(97.7); S312(99.9)]	68000000	60000000	1.27427e+07	High	0	0	19230.2	31	High	0	0	2801.68	31
4506029	5537	PPP6C	serine/threonine-protein phosphatase 6 catalytic subunit isoform b [Homo sapiens]	1.14	NP_002712.1	12.1311	3	6	3	1	9.7	305	35.121	5.69		10000000	9300000	0.501	High	25	0.00290833	47.29	3	Medium	90	0.012045	8.10383	3
4506181	5683	PSMA2	proteasome subunit alpha type-2 [Homo sapiens]	1.14	NP_002778.1	7.69231	2	7	2	1	54.29	234	25.882	7.43		39000000	40000000	1.31	High	36	0.00396957	41.77	2	Medium	98	0.0128074	7.22678	2
4507793	7334	UBE2N	ubiquitin-conjugating enzyme E2 N [Homo sapiens]	1.14	NP_003339.1	48.0263	6	22	6	1	5.57	152	17.127	6.57		32000000	28000000	9	High	0	0	157.769	6	High	18	0.00415512	32.3847	6
4507879	7416	VDAC1	voltage-dependent anion-selective channel protein 1 [Homo sapiens]	1.14	NP_003365.1	71.3781	16	526	15	1	2.46	283	30.754	8.54		240000000	210000000	580.709	High	0	0	12136.3	16	High	0	0	1162.07	16
4826960	5859	QARS	glutamine--tRNA ligase isoform a [Homo sapiens]	1.14	NP_005042.1	13.6774	9	25	9	1	4.47	775	87.743	7.15		21000000	18000000	0.866	High	0	0	384.29	9	High	18	0.00415512	37.6882	8
5730085	6993	DYNLT1	dynein light chain Tctex-type 1 isoform 1 [Homo sapiens]	1.14	NP_006510.1	15.9292	1	2	1	1		113	12.444	5.08		870000	770000	0.468	High	107	0.00985086	0	1	Medium	399	0.0410959	3.12541	1
6005872	11231	SEC63	translocation protein SEC63 homolog [Homo sapiens]	1.14	NP_009145.1	5.78947	3	8	3	1	0.72	760	87.942	5.31		13000000	12000000	0.266	High	12	0.00150451	57.28	3	High	59	0.00982515	14.8496	3
7427519	4175	MCM6	DNA replication licensing factor MCM6 [Homo sapiens]	1.14	NP_005906.2	34.1048	21	109	21	1	10.08	821	92.831	5.41	Acetyl [N-Term]	27000000	23000000	8.103	High	0	0	1342.02	19	High	0	0	222.699	21
7661920	9775	EIF4A3	eukaryotic initiation factor 4A-III [Homo sapiens]	1.14	NP_055555.1	43.5523	21	227	17	1	9.47	411	46.841	6.73		81000000	71000000	255.502	High	0	0	2435.84	21	High	0	0	355.83	21
7705927	93974	ATPIF1	ATPase inhibitor, mitochondrial isoform 1 precursor [Homo sapiens]	1.14	NP_057395.1	11.3208	3	52	3	1	9.79	106	12.241	9.35		250000	210000	25.827	High	0	0	363.607	3	High	5	0.00151653	77.7561	3
8923040	55602	CDKN2AIP	CDKN2A-interacting protein [Homo sapiens]	1.14	NP_060102.1	10.8621	5	16	5	1	0.7	580	61.088	9.01		15000000	13000000	0.63	High	0	0	299.234	5	High	22	0.00497738	25.8829	5
13489093	64834	ELOVL1	elongation of very long chain fatty acids protein 1 isoform 1 [Homo sapiens]	1.14	NP_073732.1	4.30108	1	4	1	1		279	32.641	9.6		21000000	18000000	0.585	High	14	0.0017439	56.3	1	Medium	125	0.0154131	6.02238	1
19743875	2271	FH	fumarate hydratase, mitochondrial [Homo sapiens]	1.14	NP_000134.2	30.5882	13	109	13	1	22.58	510	54.602	8.76		46000000	41000000	16.013	High	0	0	1617.82	13	High	0	0	233.854	12
21450830	221443	OARD1	O-acetyl-ADP-ribose deacetylase 1 [Homo sapiens]	1.14	NP_659500.1	13.1579	2	7	2	1	9.13	152	17.014	8.31		13000000	11000000	1.31	High	55	0.00586166	36.25	2	Medium	80	0.0113122	9.18125	2
21735596	27250	PDCD4	programmed cell death protein 4 isoform 1 [Homo sapiens]	1.14	NP_055271.2	32.4094	10	36	10	1	23.41	469	51.703	5.21		19000000	17000000	4.109	High	0	0	605.373	10	High	5	0.00151653	62.7473	10
23308751	11112	HIBADH	3-hydroxyisobutyrate dehydrogenase, mitochondrial precursor [Homo sapiens]	1.14	NP_689953.1	21.4286	5	26	5	1	9.33	336	35.306	8.13		16000000	18000000	4.412	High	0	0	647.654	5	High	5	0.00151653	57.9894	5
24307939	22948	CCT5	T-complex protein 1 subunit epsilon isoform a [Homo sapiens]	1.14	NP_036205.1	36.7837	18	68	17	1	17.16	541	59.633	5.66		20000000	17000000	7.161	High	0	0	787.227	18	High	0	0	116.28	18
26051235	55746	NUP133	nuclear pore complex protein Nup133 [Homo sapiens]	1.14	NP_060700.2	26.9031	25	87	25	1	9.37	1156	128.898	5.1	Acetyl [N-Term]	23000000	20000000	3.881	High	0	0	1175.47	24	High	0	0	155.697	25
30102928	9818	NUPL1	nucleoporin p58/p45 isoform a [Homo sapiens]	1.14	NP_054808.1	6.17696	2	8	2	1		599	60.86	9.33		65000000	29000000	0.638	High	4	0.00055687	76.37	2	High	59	0.00982515	16.0505	2
32189394	506	ATP5B	ATP synthase subunit beta, mitochondrial precursor [Homo sapiens]	1.14	NP_001677.2	55.1985	22	875	22	1	2.75	529	56.525	5.4		440000000	380000000	1078.78	High	0	0	15615.6	22	High	0	0	1738.96	22
52851391	80306	MED28	mediator of RNA polymerase II transcription subunit 28 [Homo sapiens]	1.14	NP_079481.2	15.1685	1	2	1	1		178	19.508	5.58		11000000	9300000	0.389	High	93	0.00926849	23.37	1	Medium	193	0.0223898	4.68433	1
55956788	4691	NCL	nucleolin [Homo sapiens]	1.14	NP_005372.2	21.831	15	102	15	1	13.61	710	76.568	4.7		75000000	62000000	5.543	High	0	0	1436.91	14	High	0	0	162.111	15
55956919	3182	HNRNPAB	heterogeneous nuclear ribonucleoprotein A/B isoform a [Homo sapiens]	1.14	NP_112556.2	32.8313	12	219	11	1	10.82	332	35.945	6.95		95000000	85000000	137.95	High	0	0	3055.8	11	High	0	0	369.407	12
72534660	6432	SRSF7	serine/arginine-rich splicing factor 7 isoform 1 [Homo sapiens]	1.14	NP_001026854.1	34.4538	9	134	8	1	6.84	238	27.35	11.82		85000000	74000000	186.382	High	0	0	1522.73	9	High	0	0	216.355	9
83627705	7388	UQCRH	cytochrome b-c1 complex subunit 6, mitochondrial isoform 1 precursor [Homo sapiens]	1.14	NP_005995.2	29.6703	3	28	3	1	4.51	91	10.732	4.44		36000000	26000000	30.623	High	0	0	442.44	3	High	5	0.00151653	59.0249	3
117320535	80742	PRR3	proline-rich protein 3 isoform a [Homo sapiens]	1.14	NP_079539.2	7.97872	1	4	1	1		188	20.627	9.83		7100000	6200000	0.931	High	93	0.00926849	23.49	1	Medium	98	0.0128074	7.40182	1
148536855	1314	COPA	coatomer subunit alpha isoform 1 [Homo sapiens]	1.14	NP_001091868.1	22.4655	20	60	20	1	18.08	1233	139.235	7.59		11000000	9500000	1.528	High	0	0	637.84	19	High	0	0	104.876	20
156231349	51011	FAHD2A	fumarylacetoacetate hydrolase domain-containing protein 2A [Homo sapiens]	1.14	NP_057128.2	26.7516	5	18	2	1		314	34.574	8.24		3600000	5400000	2.384	High	0	0	274.063	5	High	18	0.00415512	42.8704	5
156416003	6389	SDHA	succinate dehydrogenase [ubiquinone] flavoprotein subunit, mitochondrial isoform 1 [Homo sapiens]	1.14	NP_004159.2	43.9759	19	131	19	1	5.23	664	72.645	7.39		83000000	73000000	20.544	High	0	0	1853.95	19	High	0	0	280.234	19
195927044	8634	RTCA	RNA 3'-terminal phosphate cyclase isoform a [Homo sapiens]	1.14	NP_001124313.1	3.69393	1	8	1	1	6.49	379	40.683	8.34		2200000	1900000	0.259	High	0	0	290.6	1	High	59	0.00982515	14.1715	1
251831119	4519	CYTB	cytochrome b [Homo sapiens]	1.14	YP_003024038.1	2.36842	1	4	1	1		380	42.689	8.05		7700000	6700000	0.668	High	17	0.00206813	52.85	1	Medium	141	0.0171554	5.5832	1
282396088	65260	COA7	cytochrome c oxidase assembly factor 7 [Homo sapiens]	1.14	NP_075565.2	43.29	6	22	6	1	31.66	231	25.692	6.02		11000000	11000000	2.415	High	0	0	159.184	6	High	5	0.00151653	54.8084	6
302058252	8437	RASAL1	rasGAP-activating-like protein 1 isoform 1 [Homo sapiens]	1.14	NP_001180449.1	6.82382	4	14	4	1	8.14	806	90.216	6.43		5500000	6100000	0.399	High	0	0	211.323	4	High	39	0.00760827	20.9017	4
485836756	6786	STIM1	stromal interaction molecule 1 isoform 1 precursor [Homo sapiens]	1.14	NP_001264890.1	10.8723	6	18	6	1	5.04	791	88.591	6.64		15000000	13000000	0.84	High	0	0	426.284	6	High	18	0.00415512	35.425	6
530389014	389677	RBM12B	RNA-binding protein 12B isoform X1 [Homo sapiens]	1.14	XP_005250972.1	10.5894	10	36	10	1	39.35	1001	118.03	6.81		27000000	17000000	0.645	High	0	0	441.7	9	High	5	0.00151653	59.7176	10
530422406	27336	HTATSF1	HIV Tat-specific factor 1 isoform X1 [Homo sapiens]	1.14	XP_005262461.1	5.56291	3	10	3	1	23.34	755	85.801	4.4		4700000	3900000	0.238	High	0	0	136.163	3	High	48	0.00889054	18.6765	3
578819967	8729	GBF1	golgi-specific brefeldin A-resistance guanine nucleotide exchange factor 1 isoform X1 [Homo sapiens]	1.14	XP_006718110.1	0.898045	1	2	1	1		1893	210.164	5.78		260000	230000	0.024	High	4	0.00055687	77.19	1	Medium	299	0.0329634	3.85026	1
578822553	1108	CHD4	chromodomain-helicase-DNA-binding protein 4 isoform X2 [Homo sapiens]	1.14	XP_006719021.1	5.36082	8	18	6	1	10.17	1940	220.709	5.97		17000000	15000000	0.241	High	0	0	139.803	8	High	18	0.00415512	30.675	8
597955330	4580	MTX1	metaxin-1 isoform 1 [Homo sapiens]	1.14	NP_002446.3	15.6652	6	28	6	1	20.96	466	51.431	9.79		29000000	32000000	1.512	High	0	0	345.104	6	High	5	0.00151653	61.1028	6
767958030	6418	SET	protein SET isoform X1 [Homo sapiens]	1.14	XP_011517213.1	28.2759	8	41	8	1	9.84	290	33.469	4.32		31000000	28000000	17.738	High	0	0	393.541	8	High	5	0.00151653	75.6249	8
767993857	163	AP2B1	AP-2 complex subunit beta isoform X2 [Homo sapiens]	1.14	XP_011522750.1	7.22279	6	18	2	1		983	109.311	5.48		3300000	2900000	0.456	High	0	0	114.361	6	High	25	0.00547285	25.0658	6
768008086	2821	GPI	glucose-6-phosphate isomerase isoform X2 [Homo sapiens]	1.14	XP_011525056.1	24.1206	10	65	10	1	9.69	597	67.243	8.97		36000000	34000000	5.31	High	0	0	698.667	10	High	0	0	113.831	10
768024217	23760	PITPNB	phosphatidylinositol transfer protein beta isoform isoform X1 [Homo sapiens]	1.14	XP_011528354.1	7.66423	1	4	1	1		274	31.778	6.06		24000000	22000000	0.274	High	11	0.00140953	61.74	1	Medium	90	0.012045	7.89029	1
815891066	6747	SSR3	translocon-associated protein subunit gamma isoform 1 [Homo sapiens]	1.14	NP_001295126.1	7.07071	1	4	1	1	4.32	198	22.596	9.63		9100000	7800000	0.468	High	0	0	129.79	1	Medium	90	0.012045	8.01572	1
4503381	1810	DR1	protein Dr1 [Homo sapiens]	1.13	NP_001929.1	7.38636	1	4	1	1		176	19.432	4.75		31000000	27000000	0.778	High	3	0.000435414	93.67	1	Medium	80	0.0113122	8.8378	1
4503609	2109	ETFB	electron transfer flavoprotein subunit beta isoform 1 [Homo sapiens]	1.13	NP_001976.1	58.8235	15	113	15	1	9.08	255	27.826	8.1		63000000	53000000	183.785	High	0	0	1684.06	15	High	0	0	189.269	15
4505895	5356	PLRG1	pleiotropic regulator 1 isoform 1 [Homo sapiens]	1.13	NP_002660.1	41.2451	15	62	15	1	11.34	514	57.158	9.17		17000000	16000000	6.943	High	0	0	766.502	15	High	0	0	135.794	15
4506675	6184	RPN1	dolichyl-diphosphooligosaccharide--protein glycosyltransferase subunit 1 precursor [Homo sapiens]	1.13	NP_002941.1	36.7381	18	92	18	1	7.43	607	68.527	6.38		45000000	38000000	5.078	High	0	0	1012.78	18	High	0	0	156.162	18
4757732	9131	AIFM1	apoptosis-inducing factor 1, mitochondrial isoform 1 precursor [Homo sapiens]	1.13	NP_004199.1	34.0946	15	117	15	1	6.31	613	66.859	8.95		39000000	35000000	9	High	0	0	1940.74	15	High	0	0	229.773	15
5901998	11157	LSM6	U6 snRNA-associated Sm-like protein LSm6 [Homo sapiens]	1.13	NP_009011.1	35	3	19	3	1	21	80	9.122	9.58		18000000	16000000	13.678	High	0	0	141.6	3	High	22	0.00497738	25.7647	3
10863945	7520	XRCC5	X-ray repair cross-complementing protein 5 [Homo sapiens]	1.13	NP_066964.1	45.082	30	392	30	1	8.12	732	82.652	5.81		130000000	110000000	133.34	High	0	0	5325.33	29	High	0	0	782.248	30
11128019	54205	CYCS	cytochrome c [Homo sapiens]	1.13	NP_061820.1	40	6	32	6	1	8.52	105	11.741	9.57		39000000	33000000	99	High	0	0	386.446	6	High	5	0.00151653	56.0612	6
14149675	23283	CSTF2T	cleavage stimulation factor subunit 2 tau variant [Homo sapiens]	1.13	NP_056050.1	42.8571	14	91	9	1	5.06	616	64.396	7.25		22000000	17000000	6.43	High	0	0	1223.28	14	High	0	0	153.137	14
14277126	53938	PPIL3	peptidyl-prolyl cis-trans isomerase-like 3 isoform PPIL3a [Homo sapiens]	1.13	NP_115861.1	11.5152	1	2	1	1		165	18.615	7.01		18000000	16000000	0.194	High	4	0.00055687	80.3	1	Medium	181	0.0210907	4.77547	1
15082258	11335	CBX3	chromobox protein homolog 3 [Homo sapiens]	1.13	NP_009207.2	30.0546	6	154	5	1	3.98	183	20.798	5.33		360000000	320000000	561.341	High	0	0	2610.45	6	High	0	0	302.828	6
21361370	5834	PYGB	glycogen phosphorylase, brain form [Homo sapiens]	1.13	NP_002853.2	0.948992	1	2	1	1		843	96.635	6.86		15000000	13000000	0.046	High	96	0.00955509	22.75	1	Low	889	0.0816795	1.76874	1
21361657	2923	PDIA3	protein disulfide-isomerase A3 precursor [Homo sapiens]	1.13	NP_005304.3	59.802	32	446	32	1	3.29	505	56.747	6.35		210000000	180000000	920.055	High	0	0	5897.62	32	High	0	0	806.583	32
33469917	4173	MCM4	DNA replication licensing factor MCM4 [Homo sapiens]	1.13	NP_877423.1	33.6037	22	110	22	1	11.3	863	96.498	6.74	Phospho [S831]	42000000	34000000	6.827	High	0	0	1389.99	21	High	0	0	207.715	22
33469968	4176	MCM7	DNA replication licensing factor MCM7 isoform 1 [Homo sapiens]	1.13	NP_005907.3	36.4395	20	122	20	1	4.96	719	81.257	6.46		31000000	28000000	12.335	High	0	0	1522.73	19	High	0	0	237.686	20
34147630	7284	TUFM	elongation factor Tu, mitochondrial precursor [Homo sapiens]	1.13	NP_003312.3	66.5934	26	353	26	1	3.58	455	49.843	7.61		180000000	160000000	261.636	High	0	0	5578.5	24	High	0	0	726.885	26
37595752	3930	LBR	lamin-B receptor [Homo sapiens]	1.13	NP_919424.1	17.2358	11	50	11	1	26.56	615	70.658	9.36		17000000	16000000	4.754	High	0	0	626.757	11	High	5	0.00151653	75.492	11
38679892	5303	PIN4	peptidyl-prolyl cis-trans isomerase NIMA-interacting 4 isoform 1 [Homo sapiens]	1.13	NP_006214.2	28.2051	3	10	3	1	14.98	156	16.598	9.96		15000000	14000000	1.783	High	11	0.00140953	63.2533	3	High	59	0.00982515	15.0978	3
42558250	4076	CAPRIN1	caprin-1 isoform 1 [Homo sapiens]	1.13	NP_005889.3	18.3357	6	26	6	1	10.36	709	78.318	5.25		52000000	65000000	1.471	High	0	0	262.913	6	High	5	0.00151653	59.1732	6
46409324	283377	SPRYD4	SPRY domain-containing protein 4 [Homo sapiens]	1.13	NP_997227.1	54.5894	11	45	11	1	5.48	207	23.084	6.93		21000000	18000000	10.659	High	0	0	479.791	11	High	5	0.00151653	64.0479	11
50592988	7385	UQCRC2	cytochrome b-c1 complex subunit 2, mitochondrial precursor [Homo sapiens]	1.13	NP_003357.2	40.3974	14	160	14	1	8.18	453	48.413	8.63		110000000	99000000	58.255	High	0	0	2981.32	14	High	0	0	368.413	14
54607135	9868	TOMM70A	mitochondrial import receptor subunit TOM70 [Homo sapiens]	1.13	NP_055635.3	33.0592	18	130	18	1	11.3	608	67.412	7.12	Phospho [S91(100)]	33000000	31000000	21.539	High	0	0	1480.7	18	High	0	0	241.264	18
87196351	1654	DDX3X	ATP-dependent RNA helicase DDX3X isoform 1 [Homo sapiens]	1.13	NP_001347.3	50.4532	31	279	30	1	10.58	662	73.198	7.18		62000000	55000000	42.067	High	0	0	3409.17	31	High	0	0	442.62	31
88900491	23193	GANAB	neutral alpha-glucosidase AB isoform 3 precursor [Homo sapiens]	1.13	NP_938149.2	33.0228	27	190	1	1		966	109.369	6.24		1600000	1400000	17.421	High	0	0	2646.57	27	High	0	0	348.277	27
116063536	84274	COQ5	2-methoxy-6-polyprenyl-1,4-benzoquinol methylase, mitochondrial precursor [Homo sapiens]	1.13	NP_115690.3	3.97554	1	2	1	1		327	37.117	6.95		11000000	9600000	0.11	High	11	0.00140953	64.44	1	Medium	461	0.0460126	2.72435	1
151108473	51024	FIS1	mitochondrial fission 1 protein [Homo sapiens]	1.13	NP_057152.2	15.7895	2	8	2	1	4.33	152	16.927	8.79		18000000	16000000	1.683	High	1	0.000156079	108.21	2	High	65	0.00991307	11.0205	2
164419743	79039	DDX54	ATP-dependent RNA helicase DDX54 isoform 1 [Homo sapiens]	1.13	NP_001104792.1	3.62812	3	8	3	1	40.17	882	98.605	10.02		2500000	3200000	0.216	High	0	0	141.425	3	High	59	0.00982515	14.1124	3
170932494	8417	STX7	syntaxin-7 [Homo sapiens]	1.13	NP_003560.2	14.5594	3	16	3	1	6.98	261	29.797	5.55		30000000	24000000	2.162	High	0	0	221.77	3	High	18	0.00415512	27.5757	3
190194365	55149	MTPAP	poly(A) RNA polymerase, mitochondrial precursor [Homo sapiens]	1.13	NP_060579.3	7.04467	2	6	2	1	0.97	582	66.13	9.04		14000000	13000000	0.269	High	6	0.00081103	71.7133	2	High	63	0.00991307	12.551	2
193211614	50814	NSDHL	sterol-4-alpha-carboxylate 3-dehydrogenase, decarboxylating [Homo sapiens]	1.13	NP_001123237.1	20.3753	5	11	5	1	8.09	373	41.874	8.06	Acetyl [N-Term]	8700000	5300000	0.778	High	0	0	170.673	4	High	39	0.00760827	23.0267	5
256222019	10890	RAB10	ras-related protein Rab-10 [Homo sapiens]	1.13	NP_057215.3	22.5	4	46	2	1	3.29	200	22.527	8.38		2100000	1900000	3.125	High	0	0	629.055	4	High	5	0.00151653	74.9783	4
261278354	128977	C22orf39	UPF0545 protein C22orf39 isoform 1 [Homo sapiens]	1.13	NP_776154.3	9.15493	1	4	1	1		142	16.794	8		6200000	5500000	1.154	High	0	0	123.88	1	Medium	90	0.012045	7.73824	1
312283701	4190	MDH1	malate dehydrogenase, cytoplasmic isoform 1 [Homo sapiens]	1.13	NP_001186040.1	25.2841	7	48	7	1	4.54	352	38.603	7.71		55000000	48000000	4.275	High	0	0	946.745	7	High	5	0.00151653	91.338	7
530360487	11315	PARK7	protein DJ-1 isoform X1 [Homo sapiens]	1.13	XP_005263481.1	50.7937	7	59	7	1	6	189	19.878	6.79		73000000	64000000	37.312	High	0	0	1054.63	7	High	0	0	132.842	7
530394556	84896	ATAD1	ATPase family AAA domain-containing protein 1 isoform X1 [Homo sapiens]	1.13	XP_005270309.1	6.37119	2	4	2	1		361	40.718	6.9		15000000	14000000	0.274	High	82	0.00837418	29.22	2	Medium	89	0.012045	8.4179	2
530398042	29087	THYN1	thymocyte nuclear protein 1 isoform X1 [Homo sapiens]	1.13	XP_005271584.1	11.6541	3	7	3	1	42.14	266	29.843	9.57		8100000	6800000	0.624	High	8	0.00106852	68.06	3	High	65	0.00991307	11.5708	3
530427218	8021	NUP214	nuclear pore complex protein Nup214 isoform X1 [Homo sapiens]	1.13	XP_005272273.1	14.8218	19	57	19	1	36.46	2132	218.117	8.18		9900000	10000000	1.242	High	0	0	1009.34	18	High	0	0	115.407	19
557948093	23107	MRPS27	28S ribosomal protein S27, mitochondrial isoform 1 [Homo sapiens]	1.13	NP_001273677.1	22.1963	7	34	7	1	9.01	428	49.119	6.33		16000000	13000000	2.3	High	0	0	543.545	7	High	5	0.00151653	59.187	7
767904812	54973	CPSF3L	integrator complex subunit 11 isoform X1 [Homo sapiens]	1.13	XP_011539949.1	1.51515	1	2	1	1		660	73.71	8.07		2200000	2000000	0.075	High	80	0.00820429	30.15	1	Medium	486	0.0476891	2.564	1
767939955	3710	ITPR3	inositol 1,4,5-trisphosphate receptor type 3 isoform X1 [Homo sapiens]	1.13	XP_011512878.1	1.3363	2	4	2	1		2694	306.446	6.6		6300000	3100000	0.032	High	88	0.00885579	26.26	2	Medium	221	0.0254843	4.54587	2
767956728	23196	FAM120A	constitutive coactivator of PPAR-gamma-like protein 1 isoform X1 [Homo sapiens]	1.13	XP_011516714.1	5.93368	4	12	4	1	6.76	1146	125.192	9		9500000	8500000	0.32	High	0	0	196.76	4	High	39	0.00760827	21.9742	4
4503685	2224	FDPS	farnesyl pyrophosphate synthase isoform a [Homo sapiens]	1.12	NP_001995.1	4.29594	1	2	1	1		419	48.245	6.15		9200000	8200000	0.129	High	10	0.00131562	64.93	1	Medium	193	0.0223898	4.68404	1
4503841	2547	XRCC6	X-ray repair cross-complementing protein 6 isoform 1 [Homo sapiens]	1.12	NP_001460.1	42.5287	26	402	26	1	5.32	609	69.799	6.64		140000000	130000000	199.923	High	0	0	6352.01	26	High	0	0	720.022	26
4505531	5007	OSBP	oxysterol-binding protein 1 [Homo sapiens]	1.12	NP_002547.1	6.56753	4	12	4	1	15.56	807	89.365	7.3		11000000	10000000	0.174	High	0	0	136.37	4	High	39	0.00760827	21.8429	4
4506681	6205	RPS11	40S ribosomal protein S11 [Homo sapiens]	1.12	NP_001006.1	45.5696	8	40	8	1	20.7	158	18.419	10.3		27000000	20000000	38.811	High	0	0	487.041	8	High	5	0.00151653	57.3883	8
4506901	6428	SRSF3	serine/arginine-rich splicing factor 3 [Homo sapiens]	1.12	NP_003008.1	48.1707	11	191	10	1	4.69	164	19.318	11.65	Acetyl [N-Term]; Phospho [S5]	81000000	72000000	19306	High	0	0	1873.58	10	High	0	0	353.738	11
4557495	1479	CSTF3	cleavage stimulation factor subunit 3 isoform 1 [Homo sapiens]	1.12	NP_001317.1	25.523	13	76	13	1	16.13	717	82.869	8.12		22000000	19000000	4.796	High	0	0	1057.26	13	High	0	0	152.09	13
4757880	9184	BUB3	mitotic checkpoint protein BUB3 isoform a [Homo sapiens]	1.12	NP_004716.1	41.1585	11	122	11	1	4.44	328	37.131	6.84		67000000	59000000	49.802	High	0	0	1728.68	11	High	0	0	282.849	11
4758484	9446	GSTO1	glutathione S-transferase omega-1 isoform 1 [Homo sapiens]	1.12	NP_004823.1	13.6929	3	10	3	1	10.97	241	27.548	6.6		11000000	9100000	1.054	High	8	0.00106852	68.3124	3	High	61	0.00989778	13.2322	3
4826649	740	MRPL49	39S ribosomal protein L49, mitochondrial [Homo sapiens]	1.12	NP_004918.1	34.9398	5	26	5	1	31.73	166	19.186	9.45		17000000	13000000	11.328	High	0	0	467.26	5	High	5	0.00151653	44.5487	5
5174741	7347	UCHL3	ubiquitin carboxyl-terminal hydrolase isozyme L3 isoform 2 [Homo sapiens]	1.12	NP_005993.1	35.6522	6	32	6	1	9.27	230	26.166	4.92		15000000	14000000	14.199	High	0	0	528.173	6	High	5	0.00151653	72.6041	6
5730027	10657	KHDRBS1	KH domain-containing, RNA-binding, signal transduction-associated protein 1 isoform 1 [Homo sapiens]	1.12	NP_006550.1	30.0226	12	285	12	1	3.97	443	48.197	8.66	Phospho [S20(100)]	160000000	140000000	1583.89	High	0	0	3310.71	12	High	0	0	510.935	12
5803181	10963	STIP1	stress-induced-phosphoprotein 1 isoform b [Homo sapiens]	1.12	NP_006810.1	34.07	17	62	17	1	17.1	543	62.599	6.8	Acetyl [N-Term]	21000000	18000000	4.367	High	0	0	917.418	16	High	0	0	127.577	17
5901896	514	ATP5E	ATP synthase subunit epsilon, mitochondrial [Homo sapiens]	1.12	NP_008817.1	15.6863	1	2	1	1		51	5.776	9.92		26000000	23000000	1.154	High	59	0.00625331	35.31	1	Low	904	0.0830119	1.74226	1
6005926	11338	U2AF2	splicing factor U2AF 65 kDa subunit isoform a [Homo sapiens]	1.12	NP_009210.1	41.2632	12	142	12	1	7.73	475	53.467	9.09		66000000	59000000	214.443	High	0	0	1988.2	12	High	0	0	315.296	12
16753207	29978	UBQLN2	ubiquilin-2 [Homo sapiens]	1.12	NP_038472.2	14.9038	6	20	3	1		624	65.655	5.22		7900000	7800000	2.594	High	0	0	403.768	6	High	18	0.00415512	41.6667	6
18426973	10589	DRAP1	dr1-associated corepressor [Homo sapiens]	1.12	NP_006433.2	4.87805	1	4	1	1		205	22.336	5.17		22000000	20000000	0.585	High	67	0.00697771	33.62	1	Medium	163	0.0192398	5.17152	1
23510448	4174	MCM5	DNA replication licensing factor MCM5 [Homo sapiens]	1.12	NP_006730.2	24.2507	13	48	13	1	8.37	734	82.233	8.37		26000000	19000000	2.075	High	0	0	491.498	13	High	5	0.00151653	86.2056	13
24432106	57805	CCAR2	cell cycle and apoptosis regulator protein 2 [Homo sapiens]	1.12	NP_066997.3	14.3012	10	50	10	1	12.28	923	102.838	5.22		21000000	19000000	1.358	High	0	0	564.704	10	High	5	0.00151653	79.0852	10
25188179	7419	VDAC3	voltage-dependent anion-selective channel protein 3 isoform 1 [Homo sapiens]	1.12	NP_005653.3	38.5159	8	63	7	1	19.64	283	30.639	8.66		23000000	27000000	10.659	High	0	0	867.279	8	High	5	0.00151653	101.477	8
26667171	28977	MRPL42	39S ribosomal protein L42, mitochondrial precursor [Homo sapiens]	1.12	NP_751917.1	10.5634	1	4	1	1		142	16.65	8.35		48000000	42000000	1.512	High	22	0.00259312	48.51	1	Medium	90	0.012045	7.74782	1
46593007	7384	UQCRC1	cytochrome b-c1 complex subunit 1, mitochondrial precursor [Homo sapiens]	1.12	NP_003356.2	44.7917	15	131	15	1	11.08	480	52.612	6.37		59000000	53000000	38.811	High	0	0	2160.57	15	High	0	0	281.233	15
50658084	587	BCAT2	branched-chain-amino-acid aminotransferase, mitochondrial isoform a precursor [Homo sapiens]	1.12	NP_001181.2	20.6633	7	25	7	1	5.52	392	44.259	8.65		31000000	26000000	2.548	High	0	0	392.684	7	High	5	0.00151653	45.3667	7
52487191	23071	ERP44	endoplasmic reticulum resident protein 44 precursor [Homo sapiens]	1.12	NP_055866.1	27.5862	9	42	8	1	18.71	406	46.941	5.26		25000000	26000000	4.78	High	0	0	374.616	9	High	5	0.00151653	65.4243	9
58331173	10693	CCT6B	T-complex protein 1 subunit zeta-2 isoform 1 [Homo sapiens]	1.12	NP_006575.2	3.58491	2	3	1	0		530	57.785	7.24		14000000	12000000	0.086	High	48	0.00519481	38.31	1	Medium	163	0.0192398	5.07008	2
61743952	55326	AGPAT5	1-acyl-sn-glycerol-3-phosphate acyltransferase epsilon [Homo sapiens]	1.12	NP_060831.2	3.2967	1	4	1	1		364	42.045	9.1		9900000	8800000	0.274	High	79	0.00811838	30.42	1	Medium	295	0.0327924	3.90136	1
115387094	6390	SDHB	succinate dehydrogenase [ubiquinone] iron-sulfur subunit, mitochondrial precursor [Homo sapiens]	1.12	NP_002991.2	37.8571	10	44	10	1	10.6	280	31.609	8.76		20000000	17000000	6.743	High	0	0	605.026	10	High	5	0.00151653	73.2171	10
119703746	2110	ETFDH	electron transfer flavoprotein-ubiquinone oxidoreductase, mitochondrial isoform 1 precursor [Homo sapiens]	1.12	NP_004444.2	5.02431	2	6	2	1		617	68.452	7.55		1500000	790000	0.218	High	1	0.000156079	104.743	2	Medium	70	0.0101611	9.96385	2
147904340	80335	WDR82	WD repeat-containing protein 82 [Homo sapiens]	1.12	NP_079498.2	37.6997	11	56	11	1	3.42	313	35.056	7.69		18000000	19000000	21.539	High	0	0	689.979	10	High	5	0.00151653	100.427	11
155030216	23244	PDS5A	sister chromatid cohesion protein PDS5 homolog A isoform 1 [Homo sapiens]	1.12	NP_001093869.1	10.3216	10	34	9	1	8.36	1337	150.734	7.91	Acetyl [N-Term]	10000000	8800000	0.624	High	0	0	432.549	9	High	5	0.00151653	60.1915	10
222831590	55278	QRSL1	glutamyl-tRNA(Gln) amidotransferase subunit A, mitochondrial [Homo sapiens]	1.12	NP_060762.3	8.14394	3	8	3	1	8.47	528	57.424	5.68		23000000	20000000	0.374	High	1	0.000156079	103.16	3	High	59	0.00982515	14.2235	3
300192933	10939	AFG3L2	AFG3-like protein 2 [Homo sapiens]	1.12	NP_006787.2	15.6838	11	51	11	1	10.58	797	88.528	8.66		18000000	14000000	2.014	High	0	0	827.731	11	High	5	0.00151653	95.0967	10
530369990	220988	HNRNPA3	heterogeneous nuclear ribonucleoprotein A3 isoform X1 [Homo sapiens]	1.12	XP_005246437.1	53.4392	30	841	5	1	14.37	378	39.571	9.01	Acetyl [N-Term]; Phospho [S14; S358(100)]	460000000	420000000	446683	High	0	0	12099.1	28	High	0	0	1780.22	30
530425723	3420	IDH3B	isocitrate dehydrogenase [NAD] subunit beta, mitochondrial isoform X1 [Homo sapiens]	1.12	XP_005260773.1	45.478	15	79	15	1	6.23	387	42.384	8.46		27000000	27000000	17.738	High	0	0	1472	15	High	0	0	180.265	15
546231677	9585	KIF20B	kinesin-like protein KIF20B isoform 1 [Homo sapiens]	1.12	NP_001271188.1	1.0989	2	6	2	1	7.57	1820	210.5	5.67		14000000	12000000	0.069	High	11	0.00140953	63.1667	2	Medium	98	0.0128074	7.31296	2
683524009	388753	COA6	cytochrome c oxidase assembly factor 6 homolog isoform 2 [Homo sapiens]	1.12	NP_001193570.2	18.7097	3	18	3	1	3.81	155	17.995	10.1		77000000	68000000	6.197	High	0	0	319.216	3	High	18	0.00415512	36.1733	3
740086846	47	ACLY	ATP-citrate synthase isoform 3 [Homo sapiens]	1.12	NP_001290203.1	9.78355	10	28	10	1	7.75	1155	126.138	8.18		22000000	15000000	0.607	High	0	0	489.179	10	High	5	0.00151653	49.4043	10
767905042	553115	PEF1	peflin isoform X1 [Homo sapiens]	1.12	XP_011540046.1	14.5833	4	8	4	1	3.95	288	30.802	5.6		25000000	23000000	2.162	High	0	0	134.54	4	High	63	0.00991307	12.761	4
767910091	5993	RFX5	DNA-binding protein RFX5 isoform X1 [Homo sapiens]	1.12	XP_011508149.1	14.1234	5	11	5	1	13.82	616	65.283	9.29		7200000	10000000	0.438	High	0	0	153.5	4	High	25	0.00547285	24.5853	5
767949097	95681	CEP41	centrosomal protein of 41 kDa isoform X1 [Homo sapiens]	1.12	XP_011515010.1	4.38144	1	2	1	1		388	42.89	8.41		410000	370000	0.122	High	11	0.00140953	60.79	1	Medium	145	0.01743	5.39462	1
4503727	2287	FKBP3	peptidyl-prolyl cis-trans isomerase FKBP3 [Homo sapiens]	1.11	NP_002004.1	33.9286	6	29	6	1	2.71	224	25.161	9.28		89000000	110000000	9	High	0	0	309.31	6	High	5	0.00151653	54.3389	5
4503937	2631	GBAS	protein NipSnap homolog 2 isoform 1 [Homo sapiens]	1.11	NP_001474.1	16.4336	4	24	4	1	11.03	286	33.721	9.36		24000000	27000000	2.981	High	0	0	199.53	4	High	18	0.00415512	39.7416	4
4504523	3336	HSPE1	10 kDa heat shock protein, mitochondrial [Homo sapiens]	1.11	NP_002148.1	60.7843	7	249	3	1	15.62	102	10.925	8.92		370000000	340000000	176.828	High	0	0	2900.55	7	High	0	0	350.778	7
4505067	4085	MAD2L1	mitotic spindle assembly checkpoint protein MAD2A [Homo sapiens]	1.11	NP_002349.1	17.0732	3	14	3	1	13.62	205	23.495	5.08		7900000	7100000	1.683	High	0	0	217.44	3	High	39	0.00760827	23.3733	3
4507847	7392	USF2	upstream stimulatory factor 2 isoform 1 [Homo sapiens]	1.11	NP_003358.1	14.1618	4	12	3	1	22.55	346	36.932	5.1		10000000	9000000	1.894	High	0	0	141.42	4	High	48	0.00889054	18.7426	4
4758556	9129	PRPF3	U4/U6 small nuclear ribonucleoprotein Prp3 [Homo sapiens]	1.11	NP_004689.1	3.66032	2	4	2	1		683	77.481	9.5		34000000	30000000	0.145	High	22	0.00259312	48.6	2	Medium	100	0.0128074	6.91843	2
5031873	3998	LMAN1	protein ERGIC-53 precursor [Homo sapiens]	1.11	NP_005561.1	20	5	19	5	1	7.86	510	57.513	6.77		35000000	37000000	1.089	High	0	0	151.53	5	High	18	0.00415512	34.6368	5
5729779	10920	COPS8	COP9 signalosome complex subunit 8 isoform 1 [Homo sapiens]	1.11	NP_006701.1	7.17703	1	4	1	1		209	23.211	5.38		1600000	1400000	0.668	High	85	0.00864085	28.61	1	Medium	176	0.0205896	4.87104	1
5803167	10946	SF3A3	splicing factor 3A subunit 3 [Homo sapiens]	1.11	NP_006793.1	41.517	20	121	20	1	8.34	501	58.812	5.38	Acetyl [N-Term]	42000000	55000000	45.416	High	0	0	1555.85	18	High	0	0	229.894	20
11415028	8115	TCL1A	T-cell leukemia/lymphoma protein 1A [Homo sapiens]	1.11	NP_068801.1	13.1579	2	5	2	1	2.29	114	13.451	5.11		43000000	40000000	2.162	High	76	0.00783586	31.26	2	Medium	115	0.0146032	6.55446	2
18699732	51150	SDF4	45 kDa calcium-binding protein isoform 2 precursor [Homo sapiens]	1.11	NP_057260.2	6.90608	2	4	2	1		362	41.78	4.86		3200000	2900000	0.292	High	87	0.00881191	27.14	2	Medium	98	0.0128074	7.23491	2
21361497	28976	ACAD9	acyl-CoA dehydrogenase family member 9, mitochondrial [Homo sapiens]	1.11	NP_054768.2	27.5362	16	71	16	1	10.45	621	68.717	7.96		29000000	27000000	5.813	High	0	0	858.49	15	High	0	0	119.732	16
21735415	1059	CENPB	major centromere autoantigen B [Homo sapiens]	1.11	NP_001801.1	15.025	6	20	6	1	39.26	599	65.132	4.55	Phospho [S156(100)]	18000000	18000000	1.848	High	0	0	390.896	6	High	18	0.00415512	37.8949	6
22547125	124995	MRPL10	39S ribosomal protein L10, mitochondrial isoform b [Homo sapiens]	1.11	NP_683685.1	3.69004	1	2	1	1		271	30.288	9.25		10000000	9000000	0.233	High	31	0.0034633	43.75	1	Medium	389	0.0403067	3.20498	1
22748747	124801	LSM12	protein LSM12 homolog [Homo sapiens]	1.11	NP_689557.1	13.8462	2	6	2	1	0.04	195	21.687	7.74		5800000	5300000	1.371	High	3	0.000435414	96.52	2	High	65	0.00991307	11.3594	2
23503295	1460	CSNK2B	casein kinase II subunit beta isoform 1 [Homo sapiens]	1.11	NP_001311.3	26.0465	4	24	4	1	5.72	215	24.926	5.55		47000000	44000000	5.579	High	0	0	432.757	4	High	5	0.00151653	44.7094	4
25777713	6500	SKP1	S-phase kinase-associated protein 1 isoform b [Homo sapiens]	1.11	NP_733779.1	30.6748	6	30	6	1	4.13	163	18.646	4.54		25000000	21000000	14.849	High	0	0	258.806	6	High	5	0.00151653	53.9161	6
26638659	64976	MRPL40	39S ribosomal protein L40, mitochondrial [Homo sapiens]	1.11	NP_003767.2	7.76699	1	8	1	1	1.76	206	24.475	9.63		3200000	2800000	0.585	High	2	0.000309645	100.356	1	High	59	0.00982515	14.2044	1
30581135	8243	SMC1A	structural maintenance of chromosomes protein 1A isoform 1 [Homo sapiens]	1.11	NP_006297.2	43.5523	46	216	46	1	4.85	1233	143.144	7.64		36000000	32000000	18.759	High	0	0	2307.68	45	High	0	0	370.491	45
32129199	84324	SARNP	SAP domain-containing ribonucleoprotein [Homo sapiens]	1.11	NP_149073.1	40.4762	9	106	9	1	8.63	210	23.656	6.42		79000000	65000000	49.119	High	0	0	1956.24	9	High	0	0	177.503	9
33356547	4171	MCM2	DNA replication licensing factor MCM2 [Homo sapiens]	1.11	NP_004517.2	26.6593	16	77	16	1	8.13	904	101.832	5.52	Phospho [S27(100); S139(100)]	27000000	23000000	3.642	High	0	0	969.261	15	High	0	0	147.313	16
33386683	138241	C9orf85	uncharacterized protein C9orf85 [Homo sapiens]	1.11	NP_872311.2	10.828	1	2	1	1		157	18.252	8.56		110000	100000	0.389	High	102	0.00985086	19.39	1	Low	973	0.0867898	0	1
41281885	29796	UQCR10	cytochrome b-c1 complex subunit 9 isoform a [Homo sapiens]	1.11	NP_037519.2	26.9841	1	8	1	1		63	7.304	9.47		21000000	19000000	9	High	0	0	202.84	1	High	59	0.00982515	16.0688	1
41327764	8574	AKR7A2	aflatoxin B1 aldehyde reductase member 2 [Homo sapiens]	1.11	NP_003680.2	20.8914	5	16	5	1	16.24	359	39.564	7.17		12000000	10000000	1.637	High	0	0	289.85	5	High	18	0.00415512	31.553	5
47933379	8775	NAPA	alpha-soluble NSF attachment protein [Homo sapiens]	1.11	NP_003818.2	58.9831	13	57	13	1	6.68	295	33.211	5.36		23000000	25000000	26.826	High	0	0	956.569	13	High	0	0	120.076	13
50978624	283459	GATC	glutamyl-tRNA(Gln) amidotransferase subunit C, mitochondrial [Homo sapiens]	1.11	NP_789788.1	52.9412	5	12	5	1	22.76	136	15.077	5.05		14000000	15000000	3.642	High	0	0	212.312	5	High	25	0.00547285	25.2312	5
52630449	84196	USP48	ubiquitin carboxyl-terminal hydrolase 48 isoform a [Homo sapiens]	1.11	NP_115612.4	11.1111	9	25	9	1	9.46	1035	118.956	6.05		22000000	15000000	0.668	High	0	0	200.417	8	High	18	0.00415512	34.8188	9
53832003	205	AK4	adenylate kinase 4, mitochondrial [Homo sapiens]	1.11	NP_001005353.1	23.3184	4	13	4	1	5.12	223	25.252	8.4		19000000	18000000	2.162	High	4	0.00055687	77.3333	4	High	48	0.00889054	18.766	3
63162572	7203	CCT3	T-complex protein 1 subunit gamma isoform a [Homo sapiens]	1.11	NP_005989.3	38.5321	16	67	16	1	14.2	545	60.495	6.49	Acetyl [N-Term]	28000000	28000000	6.499	High	0	0	1017.97	15	High	0	0	132.275	16
186928854	10240	MRPS31	28S ribosomal protein S31, mitochondrial [Homo sapiens]	1.11	NP_005821.2	17.7215	5	16	5	1	8.58	395	45.29	9.29		23000000	21000000	1.31	High	0	0	291.125	5	High	18	0.00415512	28.3332	5
226958412	3712	IVD	isovaleryl-CoA dehydrogenase, mitochondrial isoform 1 precursor [Homo sapiens]	1.11	NP_002216.2	29.108	10	36	10	1	12.98	426	46.621	8.05		50000000	48000000	4.109	High	0	0	356.152	10	High	5	0.00151653	58.4352	10
260763955	51079	NDUFA13	NADH dehydrogenase [ubiquinone] 1 alpha subcomplex subunit 13 [Homo sapiens]	1.11	NP_057049.5	22.9167	3	8	3	1		144	16.688	8.43		26000000	24000000	2.162	High	78	0.008028	30.71	3	High	59	0.00982515	13.9534	3
321267469	6294	SAFB	scaffold attachment factor B1 isoform 1 [Homo sapiens]	1.11	NP_001188267.1	29.4438	26	256	16	1	32.45	917	102.793	5.49	Phospho [S383(91.4); S604(100)]	48000000	43000000	32.497	High	0	0	2676.6	26	High	0	0	468.2	25
530378682	133686	NADK2	NAD kinase 2, mitochondrial isoform X2 [Homo sapiens]	1.11	XP_005248298.1	14.2241	5	14	5	1	8.94	464	51.86	8.43		8900000	8200000	0.817	High	0	0	298.979	5	High	22	0.00497738	26.3555	5
530386126	5439	POLR2J	DNA-directed RNA polymerase II subunit RPB11-a isoform X1 [Homo sapiens]	1.11	XP_005250509.1	33.9623	3	10	3	1	8.45	159	17.236	5.82	Acetyl [N-Term]	18000000	17000000	3.217	High	0	0	154.43	2	High	18	0.00415512	30.1326	3
767997965	9984	THOC1	THO complex subunit 1 isoform X1 [Homo sapiens]	1.11	XP_011524074.1	21.8373	13	38	13	1	13.29	664	76.406	5		18000000	17000000	1.894	High	0	0	455.449	12	High	5	0.00151653	63.9082	12
768003374	5989	RFX1	MHC class II regulatory factor RFX1 isoform X1 [Homo sapiens]	1.11	XP_011526469.1	3.58127	2	6	2	1		1089	116.605	6.54		21000000	19000000	0.184	High	2	0.000309645	100.033	2	High	63	0.00991307	12.4375	2
768039038	23157	2015-09-06	septin-6 isoform X2 [Homo sapiens]	1.11	XP_011529619.1	21.673	8	28	8	1	5.54	526	59.924	7.37		26000000	23000000	2.311	High	0	0	491.329	8	High	5	0.00151653	54.0733	8
815891001	125988	C19orf70	protein QIL1 isoform 1 [Homo sapiens]	1.11	NP_001295169.1	19.2857	2	12	2	1		140	15.426	9.03		52000000	45000000	2.728	High	0	0	240.742	2	High	39	0.00760827	23.4609	2
4503253	1603	DAD1	dolichyl-diphosphooligosaccharide--protein glycosyltransferase subunit DAD1 [Homo sapiens]	1.1	NP_001335.1	19.469	2	8	2	1	3.03	113	12.489	7.08		50000000	45000000	2.162	High	0	0	156.33	2	High	63	0.00991307	12.7777	2
4505641	5111	PCNA	proliferating cell nuclear antigen [Homo sapiens]	1.1	NP_002583.1	47.1264	10	112	10	1	6.97	261	28.75	4.69		90000000	83000000	37.747	High	0	0	1656.56	10	High	0	0	211.892	10
4506005	5500	PPP1CB	serine/threonine-protein phosphatase PP1-beta catalytic subunit isoform 1 [Homo sapiens]	1.1	NP_002700.1	35.474	12	95	4	1	4.71	327	37.163	6.19		34000000	30000000	51.75	High	0	0	1548.71	12	High	0	0	200.334	12
4506619	6152	RPL24	60S ribosomal protein L24 [Homo sapiens]	1.1	NP_000977.1	19.7452	3	10	3	1	27.37	157	17.768	11.25		35000000	30000000	2.594	High	0	0	112.43	3	High	59	0.00982515	14.5829	3
4506701	6228	RPS23	40S ribosomal protein S23 [Homo sapiens]	1.1	NP_001016.1	16.0839	2	8	2	1	0.27	143	15.798	10.49		3100000	2800000	3.642	High	3	0.000435414	97.572	2	High	59	0.00982515	15.5065	2
4507311	6827	SUPT4H1	transcription elongation factor SPT4 [Homo sapiens]	1.1	NP_003159.1	21.3675	2	8	2	1	2.67	117	13.185	8.06		18000000	16000000	2.162	High	5	0.000687474	73.77	2	Medium	68	0.0101611	10.5067	2
4758152	1678	TIMM8A	mitochondrial import inner membrane translocase subunit Tim8 A isoform 1 [Homo sapiens]	1.1	NP_004076.1	52.5773	3	14	3	1	4.97	97	10.991	5.16	Acetyl [N-Term]	57000000	53000000	20.544	High	0	0	146.196	2	High	18	0.00415512	35.5773	3
4826852	4706	NDUFAB1	acyl carrier protein, mitochondrial precursor [Homo sapiens]	1.1	NP_004994.1	23.7179	6	89	6	1	7.85	156	17.406	4.93		57000000	51000000	748.894	High	0	0	1152.8	6	High	0	0	156.024	6
5174419	8192	CLPP	ATP-dependent Clp protease proteolytic subunit, mitochondrial precursor [Homo sapiens]	1.1	NP_006003.1	33.935	8	30	8	1	2.96	277	30.161	8.09		35000000	26000000	4.08	High	0	0	230.213	8	High	5	0.00151653	51.091	8
6005721	11160	ERLIN2	erlin-2 isoform 1 [Homo sapiens]	1.1	NP_009106.1	23.0088	7	20	5	1	39.97	339	37.815	5.62		8600000	8800000	1.994	High	0	0	307.952	7	High	18	0.00415512	33.508	7
13376331	79944	L2HGDH	L-2-hydroxyglutarate dehydrogenase, mitochondrial precursor [Homo sapiens]	1.1	NP_079160.1	10.3672	4	12	4	1	11.27	463	50.284	8.15		16000000	15000000	0.738	High	1	0.000156079	110.97	4	High	54	0.00972798	16.5388	4
14591902	5965	RECQL	ATP-dependent DNA helicase Q1 [Homo sapiens]	1.1	NP_116559.1	27.1186	13	45	13	1	12.85	649	73.41	7.88		20000000	17000000	3.084	High	0	0	332.956	12	High	5	0.00151653	76.1052	13
15826852	64746	ACBD3	Golgi resident protein GCP60 [Homo sapiens]	1.1	NP_073572.2	11.1742	4	10	4	1	11.39	528	60.556	5.06		4900000	5600000	0.688	High	0	0	218.66	4	High	39	0.00760827	20.5329	4
26667180	817	CAMK2D	calcium/calmodulin-dependent protein kinase type II subunit delta isoform 3 [Homo sapiens]	1.1	NP_001212.2	48.8978	18	114	14	1	7.33	499	56.334	7.25	Phospho [S330(97.8)]	39000000	30000000	19.309	High	0	0	2015.87	18	High	0	0	232.905	18
40254986	84263	HSDL2	hydroxysteroid dehydrogenase-like protein 2 isoform 1 [Homo sapiens]	1.1	NP_115679.2	17.2249	5	20	5	1	6.99	418	45.366	7.99		13000000	12000000	0.931	High	0	0	270.268	5	High	18	0.00415512	41.566	5
40806190	387522	TMEM189-UBE2V1	TMEM189-UBE2V1 fusion protein [Homo sapiens]	1.1	NP_954673.1	16.2162	6	24	2	1		370	42.182	6.61		16000000	7900000	1.994	High	0	0	139.105	6	High	18	0.00415512	27.2915	6
50345984	498	ATP5A1	ATP synthase subunit alpha, mitochondrial isoform a precursor [Homo sapiens]	1.1	NP_001001937.1	49.0054	24	453	24	1	8.83	553	59.714	9.13		370000000	330000000	150.991	High	0	0	8167.41	24	High	0	0	823.941	24
54633312	2734	GLG1	Golgi apparatus protein 1 isoform 1 precursor [Homo sapiens]	1.1	NP_036333.2	4.5719	4	14	4	1	12.09	1203	137.132	6.9		17000000	15000000	0.277	High	0	0	176.5	4	High	25	0.00547285	23.8537	4
58082085	135293	PM20D2	peptidase M20 domain-containing protein 2 [Homo sapiens]	1.1	NP_001010853.1	17.8899	6	19	6	1	21.96	436	47.746	5.85		14000000	12000000	1.994	High	0	0	157.833	5	High	18	0.00415512	27.2653	6
66347828	54832	VPS13C	vacuolar protein sorting-associated protein 13C isoform 2A [Homo sapiens]	1.1	NP_065872.1	0.612843	2	6	2	1	6.29	3753	422.124	6.83		4200000	4000000	0.034	High	0	0	112.95	2	Medium	87	0.012045	8.53621	2
94681057	51067	YARS2	tyrosine--tRNA ligase, mitochondrial precursor [Homo sapiens]	1.1	NP_001035526.1	17.8197	6	23	6	1	6.78	477	53.166	8.98		16000000	15000000	1.555	High	0	0	454.1	6	High	5	0.00151653	48.4303	6
146134388	56252	YLPM1	YLP motif-containing protein 1 [Homo sapiens]	1.1	NP_062535.2	27.726	47	213	47	1	5.99	2146	241.495	6.55	Phospho [S829(99.9)]	36000000	34000000	8.228	High	0	0	2349.05	47	High	0	0	412.218	47
189491675	84908	FAM136A	protein FAM136A [Homo sapiens]	1.1	NP_116211.2	18.1159	3	14	3	1	13.88	138	15.631	7.61		59000000	73000000	1.848	High	5	0.000687474	75.3067	3	High	65	0.00991307	11.9089	3
195963398	10910	SUGT1	suppressor of G2 allele of SKP1 homolog isoform SGT1B [Homo sapiens]	1.1	NP_001124384.1	27.9452	7	18	7	1	20.77	365	40.998	5.16		21000000	19000000	1.565	High	0	0	177.121	7	High	18	0.00415512	30.8052	7
217035105	55735	DNAJC11	dnaJ homolog subfamily C member 11 [Homo sapiens]	1.1	NP_060668.2	10.7335	5	20	5	1	8.9	559	63.239	8.4		24000000	22000000	0.887	High	0	0	333.87	5	High	18	0.00415512	29.0583	5
271398350	55706	NDC1	nucleoporin NDC1 isoform 1 [Homo sapiens]	1.1	NP_060557.3	4.59941	2	4	2	1	8.59	674	76.255	9.09		670000	600000	0.179	High	4	0.00055687	79.05	2	Medium	163	0.0192398	5.07247	2
530397444	8301	PICALM	phosphatidylinositol-binding clathrin assembly protein isoform X1 [Homo sapiens]	1.1	XP_005274379.1	2.18659	1	2	1	1		686	74.287	7.44		1100000	980000	0.083	High	12	0.00150451	58.9	1	Medium	176	0.0205896	4.90484	1
578799959	8458	TTF2	transcription termination factor 2 isoform X1 [Homo sapiens]	1.1	XP_006711043.1	2.30967	2	3	2	1		1169	130.29	8.37		6000000	5500000	0.034	High	17	0.00206813	52.82	2	Medium	98	0.0128074	7.43807	1
767946115	989	2015-09-07	septin-7 isoform X1 [Homo sapiens]	1.1	XP_011513958.1	18.913	7	23	7	1	13.49	460	52.605	8.68		13000000	12000000	2.162	High	0	0	276.82	6	High	18	0.00415512	42.7186	7
767967876	26007	DAK	bifunctional ATP-dependent dihydroxyacetone kinase/FAD-AMP lyase (cyclizing) isoform X1 [Homo sapiens]	1.1	XP_011543213.1	3.48653	1	2	1	1		631	65.358	8.91		5200000	4700000	0.075	High	4	0.00055687	75.75	1	Medium	163	0.0192398	5.13056	1
767994920	4905	NSF	vesicle-fusing ATPase isoform X2 [Homo sapiens]	1.1	XP_011523165.1	31.9896	24	116	24	1	6.58	769	85.081	7.62		31000000	28000000	5.494	High	0	0	1459.53	24	High	0	0	185.11	23
4502205	378	ARF4	ADP-ribosylation factor 4 [Homo sapiens]	1.09	NP_001651.1	25	4	13	3	1	0.71	180	20.498	7.14		97000000	77000000	3.329	High	0	0	164.567	4	High	22	0.00497738	25.4548	4
4504259	8340	HIST1H2BL	histone H2B type 1-L [Homo sapiens]	1.09	NP_003510.1	58.7302	9	561	3	1	10.77	126	13.944	10.32		570000000	610000000	19306	High	0	0	8875.85	9	High	0	0	839.262	9
5031569	10121	ACTR1A	alpha-centractin [Homo sapiens]	1.09	NP_005727.1	15.4255	4	11	2	1		376	42.587	6.64		31000000	29000000	1.069	High	0	0	192.43	4	High	39	0.00760827	20.7567	3
5174613	4676	NAP1L4	nucleosome assembly protein 1-like 4 [Homo sapiens]	1.09	NP_005960.1	9.86667	3	22	2	1	6.5	375	42.797	4.69		46000000	32000000	1.955	High	0	0	329.285	3	High	18	0.00415512	39.3264	3
5802974	10935	PRDX3	thioredoxin-dependent peroxide reductase, mitochondrial isoform a precursor [Homo sapiens]	1.09	NP_006784.1	40.625	9	98	9	1	6.8	256	27.675	7.78		140000000	200000000	18.307	High	0	0	1359.89	9	High	0	0	212.075	9
6912486	25804	LSM4	U6 snRNA-associated Sm-like protein LSm4 isoform 1 [Homo sapiens]	1.09	NP_036453.1	25.1799	4	18	4	1	4.68	139	15.34	9.99		33000000	31000000	6.743	High	0	0	168.174	4	High	18	0.00415512	33.4863	4
7106299	25814	ATXN10	ataxin-10 isoform 1 [Homo sapiens]	1.09	NP_037368.1	12.4211	4	14	4	1	15.18	475	53.455	5.25		5500000	4900000	0.778	High	0	0	218.898	4	High	22	0.00497738	26.3909	4
7657257	9804	TOMM20	mitochondrial import receptor subunit TOM20 homolog [Homo sapiens]	1.09	NP_055580.1	8.27586	1	6	1	1		145	16.288	8.6		52000000	47000000	1.154	High	41	0.00447354	39.98	1	Medium	90	0.012045	7.7371	1
13775200	83443	SF3B5	splicing factor 3B subunit 5 [Homo sapiens]	1.09	NP_112577.1	55.814	4	70	4	1	5.01	86	10.129	6.35		69000000	64000000	3980.07	High	0	0	808.459	4	High	0	0	129.302	4
14043026	8673	VAMP8	vesicle-associated membrane protein 8 [Homo sapiens]	1.09	NP_003752.2	23	2	8	2	1	2.44	100	11.431	7.34		53000000	49000000	3.642	High	0	0	120.067	2	High	59	0.00982515	14.4751	2
14110420	3184	HNRNPD	heterogeneous nuclear ribonucleoprotein D0 isoform a [Homo sapiens]	1.09	NP_112738.1	43.3803	20	428	18	1	9.56	355	38.41	7.81	Phospho [S82(98.6); S87(99.6)]	350000000	330000000	29285.4	High	0	0	5208.4	20	High	0	0	740.278	20
15487670	10482	NXF1	nuclear RNA export factor 1 isoform 1 [Homo sapiens]	1.09	NP_006353.2	22.7787	11	36	11	1	8.74	619	70.139	8.51		7600000	6200000	2.808	High	0	0	342.828	11	High	5	0.00151653	60.2006	11
17921985	1355	COX15	cytochrome c oxidase assembly protein COX15 homolog isoform 1 [Homo sapiens]	1.09	NP_510870.1	6.09756	2	4	2	1	25.77	410	46	9.82		21000000	21000000	0.245	High	12	0.00150451	60.05	2	Medium	115	0.0146032	6.63238	2
20070158	8428	STK24	serine/threonine-protein kinase 24 isoform a precursor [Homo sapiens]	1.09	NP_003567.2	19.4131	7	22	5	1	18.87	443	49.277	5.69		25000000	25000000	2.02	High	0	0	323.885	6	High	18	0.00415512	41.5584	7
20070197	1650	DDOST	dolichyl-diphosphooligosaccharide--protein glycosyltransferase 48 kDa subunit precursor [Homo sapiens]	1.09	NP_005207.2	16.4474	7	46	7	1	4.1	456	50.67	6.4		37000000	34000000	2.325	High	0	0	438.229	7	High	5	0.00151653	69.6842	7
20270303	89941	RHOT2	mitochondrial Rho GTPase 2 [Homo sapiens]	1.09	NP_620124.1	22.0065	9	32	8	1	10.06	618	68.075	5.86		22000000	20000000	2.562	High	0	0	613.44	9	High	5	0.00151653	66.7094	9
39725636	54732	TMED9	transmembrane emp24 domain-containing protein 9 precursor [Homo sapiens]	1.09	NP_059980.2	8.51064	2	8	2	1	6.55	235	27.26	8.02		35000000	32000000	1.031	High	15	0.00185071	54.9637	2	High	61	0.00989778	13.1815	2
39780588	55720	TSR1	pre-rRNA-processing protein TSR1 homolog [Homo sapiens]	1.09	NP_060598.3	2.98507	2	6	2	1	47.49	804	91.752	7.42		13000000	12000000	0.218	High	1	0.000156079	101	2	Medium	78	0.0112733	9.40418	2
50593002	6627	SNRPA1	U2 small nuclear ribonucleoprotein A' [Homo sapiens]	1.09	NP_003081.2	41.5686	10	91	10	1	17.91	255	28.398	8.62		47000000	45000000	80.113	High	0	0	1045.53	10	High	0	0	149.656	10
66348062	81889	FAHD1	acylpyruvase FAHD1, mitochondrial isoform 1 [Homo sapiens]	1.09	NP_001018114.1	18.1452	2	8	2	1	7.29	248	27.111	7.69		11000000	9600000	0.638	High	3	0.000435414	97.4356	2	High	39	0.00760827	21.1	2
94721241	3376	IARS	isoleucine--tRNA ligase, cytoplasmic [Homo sapiens]	1.09	NP_002152.2	14.6593	14	40	14	1	14.75	1262	144.406	6.15	Acetyl [N-Term]	8300000	8400000	1.154	High	0	0	488.889	13	High	5	0.00151653	69.7043	13
114155142	7175	TPR	nucleoprotein TPR [Homo sapiens]	1.09	NP_003283.2	25.5184	44	160	44	1	5.33	2363	267.131	5.02		22000000	23000000	3.131	High	0	0	2113.24	44	High	0	0	326.997	44
148224884	114971	PTPMT1	phosphatidylglycerophosphatase and protein-tyrosine phosphatase 1 isoform 1 [Homo sapiens]	1.09	NP_783859.1	6.46766	1	4	1	1		201	22.829	9.77		1100000	1000000	0.389	High	0	0	141.285	1	Medium	100	0.0128074	7.06004	1
167234422	3059	HCLS1	hematopoietic lineage cell-specific protein isoform 1 [Homo sapiens]	1.09	NP_005326.2	17.284	5	14	5	1	2.14	486	53.995	4.81		13000000	12000000	1.154	High	0	0	269.827	5	High	18	0.00415512	36.2353	5
171846268	10102	TSFM	elongation factor Ts, mitochondrial isoform 2 precursor [Homo sapiens]	1.09	NP_005717.3	28.6154	8	46	8	1	19.12	325	35.368	8.38		29000000	29000000	6.743	High	0	0	804.675	8	High	5	0.00151653	91.1806	8
189458819	7037	TFRC	transferrin receptor protein 1 [Homo sapiens]	1.09	NP_001121620.1	8.68421	5	18	5	1	14.72	760	84.818	6.61		15000000	14000000	0.535	High	0	0	378.784	5	High	18	0.00415512	35.4207	5
193083120	10452	TOMM40	mitochondrial import receptor subunit TOM40 homolog [Homo sapiens]	1.09	NP_001122388.1	32.687	7	86	7	1	8.45	361	37.869	7.25		45000000	40000000	28.286	High	0	0	1850.74	7	High	0	0	227.601	7
217272892	9343	EFTUD2	116 kDa U5 small nuclear ribonucleoprotein component isoform a [Homo sapiens]	1.09	NP_004238.3	47.7366	34	262	33	1	2.64	972	109.366	5		60000000	54000000	22.714	High	0	0	4031.61	33	High	0	0	487.928	34
241982780	10015	PDCD6IP	programmed cell death 6-interacting protein isoform 2 [Homo sapiens]	1.09	NP_001155901.1	20.504	14	47	14	1	20.84	873	96.711	6.52		17000000	16000000	1.947	High	0	0	466.067	14	High	5	0.00151653	79.9946	13
311771583	100526664	LY75-CD302	LY75-CD302 fusion protein isoform 1 precursor [Homo sapiens]	1.09	NP_001185688.1	1.76188	2	3	2	1		1873	215.642	6.21		26000000	24000000	0.024	High	29	0.00326063	44.32	1	Medium	90	0.012045	7.96168	2
530372904	57599	WDR48	WD repeat-containing protein 48 isoform X1 [Homo sapiens]	1.09	XP_005265403.1	3.9604	2	6	2	1		707	79.161	7.06		7400000	4300000	0.212	High	11	0.00140953	63.68	2	Medium	98	0.0128074	7.20961	2
530378063	6307	MSMO1	methylsterol monooxygenase 1 isoform X1 [Homo sapiens]	1.09	XP_005263233.1	4.77816	1	2	1	1		293	35.193	7.23		16000000	15000000	0.233	High	4	0.00055687	83.6	1	Medium	283	0.0319919	4.20308	1
530402186	23091	ZC3H13	zinc finger CCCH domain-containing protein 13 isoform X2 [Homo sapiens]	1.09	XP_005266358.1	2.47496	3	14	3	1	14.07	1697	199.558	9.41		4500000	1700000	0.179	High	0	0	188.09	3	High	18	0.00415512	30.0413	3
530413053	9043	SPAG9	C-Jun-amino-terminal kinase-interacting protein 4 isoform X1 [Homo sapiens]	1.09	XP_005257824.1	1.12108	1	2	1	1		1338	147.995	5.21		1300000	1200000	0.033	High	93	0.00926849	23.51	1	Medium	486	0.0476891	2.53639	1
578825783	3895	KTN1	kinectin isoform X1 [Homo sapiens]	1.09	XP_006720201.1	14.3699	16	42	16	1	10.09	1357	156.179	5.64		18000000	15000000	0.841	High	0	0	417.397	15	High	5	0.00151653	70.6542	15
578826098	7443	VRK1	serine/threonine-protein kinase VRK1 isoform X2 [Homo sapiens]	1.09	XP_006720310.1	25	8	44	8	1	45.67	420	47.985	8.65		18000000	15000000	4.337	High	0	0	460.893	8	High	5	0.00151653	76.0906	8
578826542	10066	SCAMP2	secretory carrier-associated membrane protein 2 isoform X1 [Homo sapiens]	1.09	XP_006720432.1	8.60215	2	6	2	1		372	41.523	6.98		2800000	2600000	0.778	High	0	0	253.835	2	High	48	0.00889054	17.3076	2
578836860	10762	NUP50	nuclear pore complex protein Nup50 isoform X1 [Homo sapiens]	1.09	XP_006724166.1	42.3077	14	61	14	1	20.35	468	50.113	7.06		25000000	24000000	6.667	High	0	0	998.02	14	High	0	0	118.007	14
756140861	55177	RMDN3	regulator of microtubule dynamics protein 3 [Homo sapiens]	1.09	NP_001291731.1	7.23404	2	8	2	1	13.74	470	52.086	5.1		8900000	7900000	0.492	High	0	0	175.04	2	High	54	0.00972798	16.8057	2
767923236	4134	MAP4	microtubule-associated protein 4 isoform X5 [Homo sapiens]	1.09	XP_011532009.1	7.82459	13	46	13	1	6.58	2326	248.229	6.23	Phospho [S1961(99.2)]	22000000	19000000	0.362	High	0	0	629.781	13	High	5	0.00151653	83.106	12
767927428	6596	HLTF	helicase-like transcription factor isoform X1 [Homo sapiens]	1.09	XP_011511394.1	12.1422	8	19	8	1	15.01	1013	114.275	8.6		11000000	9400000	0.438	High	0	0	246.722	7	High	18	0.00415512	36.5639	8
767965963	4928	NUP98	nuclear pore complex protein Nup98-Nup96 isoform X1 [Homo sapiens]	1.09	XP_011518436.1	22.1794	26	108	26	1	10.59	1817	197.457	6.4		26000000	22000000	2.957	High	0	0	1483.34	26	High	0	0	203.37	26
768000519	10212	DDX39A	ATP-dependent RNA helicase DDX39A isoform X1 [Homo sapiens]	1.09	XP_011525922.1	42.3888	17	315	6	1	9.66	427	49.098	5.68		110000000	100000000	109.53	High	0	0	3771.69	17	High	0	0	529.794	17
768007010	160	AP2A1	AP-2 complex subunit alpha-1 isoform X1 [Homo sapiens]	1.09	XP_011524858.1	1.50905	1	2	1	1		994	109.598	6.55		1000000	920000	0.042	High	107	0.00985086	0	1	Medium	308	0.0333477	3.65661	1
4501867	50	ACO2	aconitate hydratase, mitochondrial precursor [Homo sapiens]	1.08	NP_001089.1	56.1538	37	352	37	1	4.62	780	85.372	7.61	Phospho [T748; T751]	78000000	77000000	256.191	High	0	0	6224.53	35	High	0	0	729.775	37
4502985	1340	COX6B1	cytochrome c oxidase subunit 6B1 [Homo sapiens]	1.08	NP_001854.1	58.1395	6	59	6	1	10.19	86	10.186	7.05		35000000	34000000	137.95	High	0	0	631.809	6	High	0	0	112.265	6
4505117	8932	MBD2	methyl-CpG-binding domain protein 2 isoform 1 [Homo sapiens]	1.08	NP_003918.1	9.24574	3	8	3	1	20.25	411	43.228	10.04		7900000	6800000	0.585	High	0	0	246.88	3	High	59	0.00982515	15.3221	3
4506783	8819	SAP30	histone deacetylase complex subunit SAP30 [Homo sapiens]	1.08	NP_003855.1	13.6364	2	12	2	1	12.86	220	23.292	9.17		24000000	22000000	1.512	High	0	0	166	2	High	39	0.00760827	21.6118	2
4507491	7064	THOP1	thimet oligopeptidase [Homo sapiens]	1.08	NP_003240.1	7.40203	3	6	3	1	19.64	689	78.789	6.05		7600000	4700000	0.194	High	1	0.000156079	110.597	3	High	59	0.00982515	15.7133	3
4758762	4677	NARS	asparagine--tRNA ligase, cytoplasmic [Homo sapiens]	1.08	NP_004530.1	15.8759	8	29	8	1	26.96	548	62.903	6.25		11000000	11000000	2.02	High	0	0	396.703	8	High	18	0.00415512	41.4008	8
4758894	5188	GATB	glutamyl-tRNA(Gln) amidotransferase subunit B, mitochondrial precursor [Homo sapiens]	1.08	NP_004555.1	1.43627	1	3	1	1		557	61.825	8.63		27000000	25000000	0.166	High	107	0.00985086	0	1	Low	818	0.0758039	1.90374	1
5031737	10202	DHRS2	dehydrogenase/reductase SDR family member 2, mitochondrial isoform 2 [Homo sapiens]	1.08	NP_005785.1	74.2857	17	554	17	1	4.52	280	29.908	9.01		330000000	310000000	1332.52	High	0	0	8206.72	17	High	0	0	980.018	17
5032069	10262	SF3B4	splicing factor 3B subunit 4 [Homo sapiens]	1.08	NP_005841.1	8.96226	2	16	2	1	2.2	424	44.357	8.56		47000000	44000000	1.031	High	0	0	445.06	2	High	18	0.00415512	42.2659	2
5032087	10291	SF3A1	splicing factor 3A subunit 1 [Homo sapiens]	1.08	NP_005868.1	35.6873	26	272	26	1	18.89	793	88.831	5.22		67000000	61000000	64.432	High	0	0	3435.95	26	High	0	0	520.698	25
5453549	10549	PRDX4	peroxiredoxin-4 precursor [Homo sapiens]	1.08	NP_006397.1	48.3395	9	48	8	1	5.38	271	30.521	6.29		16000000	15000000	10.659	High	0	0	604.775	9	High	5	0.00151653	90.8556	9
5453603	10576	CCT2	T-complex protein 1 subunit beta isoform 1 [Homo sapiens]	1.08	NP_006422.1	28.4112	12	62	12	1	13.92	535	57.452	6.46		16000000	15000000	5.043	High	0	0	932.066	12	High	0	0	119.548	12
5803029	10978	CLP1	polyribonucleotide 5'-hydroxyl-kinase Clp1 isoform 1 [Homo sapiens]	1.08	NP_006822.1	10.8235	4	11	4	1	12.65	425	47.615	6.62		12000000	11000000	0.995	High	73	0.00753976	31.67	3	Medium	70	0.0101611	9.76306	4
5902076	6426	SRSF1	serine/arginine-rich splicing factor 1 isoform 1 [Homo sapiens]	1.08	NP_008855.1	57.6613	20	443	19	1	14.52	248	27.728	10.36	Phospho [S199(100)]	150000000	140000000	3454.11	High	0	0	5108.59	20	High	0	0	753.814	20
6005764	11337	GABARAP	gamma-aminobutyric acid receptor-associated protein [Homo sapiens]	1.08	NP_009209.1	9.40171	1	2	1	1		117	13.909	8.79		4900000	4600000	0.778	High	14	0.0017439	56.3	1	Medium	181	0.0210907	4.76145	1
7706339	51645	PPIL1	peptidyl-prolyl cis-trans isomerase-like 1 [Homo sapiens]	1.08	NP_057143.1	26.506	4	25	4	1	7.73	166	18.225	7.99		18000000	17000000	20.544	High	0	0	281.303	4	High	5	0.00151653	44.2817	4
8922328	55696	RBM22	pre-mRNA-splicing factor RBM22 [Homo sapiens]	1.08	NP_060517.1	20	7	38	7	1	8.25	420	46.865	8.54		28000000	24000000	3.062	High	0	0	436.054	7	High	5	0.00151653	70.1026	7
8923930	55847	CISD1	CDGSH iron-sulfur domain-containing protein 1 [Homo sapiens]	1.08	NP_060934.1	36.1111	4	28	4	1	5.15	108	12.191	9.09		66000000	61000000	45.416	High	0	0	226.4	4	High	5	0.00151653	45.5041	4
9910382	56993	TOMM22	mitochondrial import receptor subunit TOM22 homolog [Homo sapiens]	1.08	NP_064628.1	33.8028	3	54	3	1	11.68	142	15.512	4.34		48000000	44000000	18.307	High	0	0	1159.16	3	High	0	0	108.584	3
11056044	5464	PPA1	inorganic pyrophosphatase [Homo sapiens]	1.08	NP_066952.1	46.0208	8	36	7	1	8.53	289	32.639	5.86		14000000	13000000	5.813	High	0	0	621.566	8	High	5	0.00151653	81.8875	8
14043072	3181	HNRNPA2B1	heterogeneous nuclear ribonucleoproteins A2/B1 isoform B1 [Homo sapiens]	1.08	NP_112533.1	88.6686	33	1310	28	1	4.13	353	37.407	8.95	Phospho [S259(100); S341(100); S344(100)]	980000000	890000000	354812	High	0	0	22679.6	33	High	0	0	2724.36	33
14165270	28998	MRPL13	39S ribosomal protein L13, mitochondrial [Homo sapiens]	1.08	NP_054797.2	31.4607	5	19	5	1	7.25	178	20.679	9.16		22000000	20000000	3.924	High	0	0	116.997	5	High	25	0.00547285	24.594	5
18379349	10493	VAT1	synaptic vesicle membrane protein VAT-1 homolog [Homo sapiens]	1.08	NP_006364.2	3.05344	1	4	1	1		393	41.893	6.29		9200000	8600000	0.311	High	9	0.00118781	66.21	1	Medium	100	0.0128074	6.95444	1
21396489	9361	LONP1	lon protease homolog, mitochondrial isoform 1 precursor [Homo sapiens]	1.08	NP_004784.2	39.3118	31	223	31	1	5.47	959	106.422	6.39		63000000	58000000	26.826	High	0	0	3030.81	30	High	0	0	411.782	31
23618867	94081	SFXN1	sideroflexin-1 [Homo sapiens]	1.08	NP_073591.2	45.9627	12	131	12	1	5.89	322	35.596	9.07		82000000	73000000	76.426	High	0	0	1943.23	12	High	0	0	215.356	12
24308049	23398	PPWD1	peptidylprolyl isomerase domain and WD repeat-containing protein 1 isoform 1 [Homo sapiens]	1.08	NP_056157.1	3.56037	2	3	2	1		646	73.528	7.15		18000000	17000000	0.133	High	8	0.00106852	68.14	1	Medium	141	0.0171554	5.68435	2
28173554	128312	HIST3H2BB	histone H2B type 3-B [Homo sapiens]	1.08	NP_778225.1	53.1746	8	511	3	0	17.14	126	13.9	10.32		280000000	230000000	9999	High	0	0	8458.43	8	High	0	0	788.441	8
51317370	4700	NDUFA6	NADH dehydrogenase [ubiquinone] 1 alpha subcomplex subunit 6 [Homo sapiens]	1.08	NP_002481.2	7.14286	1	4	1	1		154	17.859	10.14		22000000	21000000	0.668	High	29	0.00326063	45.83	1	Medium	90	0.012045	7.84866	1
115298678	718	C3	complement C3 precursor [Homo sapiens]	1.08	NP_000055.2	0.420926	1	5	1	1	2.21	1663	187.03	6.4		39000000	36000000	0.024	High	55	0.00586166	37.02	1	Medium	294	0.0327924	3.96863	1
125988409	3550	IK	protein Red [Homo sapiens]	1.08	NP_006074.2	31.0592	13	55	13	1	9.52	557	65.562	6.64		21000000	18000000	9	High	0	0	507.767	12	High	5	0.00151653	93.4989	13
148596961	79966	SCD5	stearoyl-CoA desaturase 5 isoform a [Homo sapiens]	1.08	NP_001032671.2	5.45455	1	3	1	1		330	37.586	9.61		6800000	6300000	0.425	High	107	0.00985086	0	1	Medium	121	0.0150704	6.30299	1
156105687	4285	MIPEP	mitochondrial intermediate peptidase [Homo sapiens]	1.08	NP_005923.2	6.31136	3	8	3	1	28.91	713	80.559	7.05		7200000	8600000	0.222	High	11	0.00140953	64.27	3	High	61	0.00989778	12.8326	3
183076548	653604	HIST2H3D	histone H3.2 [Homo sapiens]	1.08	NP_001116847.1	19.8529	3	54	3	1	18.45	136	15.379	11.27		99000000	87000000	24.119	High	0	0	335.951	3	High	5	0.00151653	67.8488	3
183396804	23248	RPRD2	regulation of nuclear pre-mRNA domain-containing protein 2 isoform 1 [Homo sapiens]	1.08	NP_056018.2	23.3402	19	59	19	1	9.87	1461	155.924	7.42	Phospho [S730; T732; S925; S928; S930; S932; S936]	10000000	8700000	1.512	High	0	0	577.31	18	High	0	0	108.376	18
223718097	5018	OXA1L	mitochondrial inner membrane protein OXA1L [Homo sapiens]	1.08	NP_005006.3	3.63636	2	6	2	1		495	55.234	9.69		36000000	33000000	0.35	High	29	0.00326063	44.65	2	Medium	120	0.0150704	6.53424	2
314122177	813	CALU	calumenin isoform c precursor [Homo sapiens]	1.08	NP_001186600.1	29.1022	7	41	7	1	19.01	323	38.027	4.63	Phospho [S52(100)]	37000000	32000000	9	High	0	0	524.052	7	High	5	0.00151653	66.9069	7
394582093	4172	MCM3	DNA replication licensing factor MCM3 isoform 1 [Homo sapiens]	1.08	NP_002379.3	25.2052	19	111	19	1	6.61	853	95.848	5.77		35000000	32000000	3.707	High	0	0	994.184	19	High	0	0	172.656	19
530367888	57504	MTA3	metastasis-associated protein MTA3 isoform X1 [Homo sapiens]	1.08	XP_005264513.1	21.3805	11	48	5	1	13.94	594	67.461	8.57		35000000	27000000	3.329	High	0	0	772.465	9	High	5	0.00151653	87.7047	11
530411491	1213	CLTC	clathrin heavy chain 1 isoform X1 [Homo sapiens]	1.08	XP_005257069.1	29.2509	42	257	42	1	6.08	1682	192.276	5.69		37000000	34000000	8.261	High	0	0	3632.38	40	High	0	0	526.115	42
565324225	695	BTK	tyrosine-protein kinase BTK isoform 3 [Homo sapiens]	1.08	NP_001274273.1	1.5873	1	2	1	1		693	79.886	7.46		14000000	13000000	0.053	High	88	0.00885579	26.63	1	Medium	448	0.0450025	2.80988	1
574280236	5589	PRKCSH	glucosidase 2 subunit beta isoform 3 precursor [Homo sapiens]	1.08	NP_001276033.1	34.2056	12	93	12	1	7.49	535	60.154	4.41		58000000	51000000	13.925	High	0	0	1603	12	High	0	0	178.261	12
578804380	4735	2015-09-02	septin-2 isoform X2 [Homo sapiens]	1.08	XP_006712610.1	29.078	8	30	8	1	5.22	423	48.768	7.17		14000000	13000000	3.062	High	0	0	525.207	8	High	5	0.00151653	57.8477	8
578827048	51103	NDUFAF1	complex I intermediate-associated protein 30, mitochondrial isoform X1 [Homo sapiens]	1.08	XP_006720618.1	5.8104	2	8	2	1	7.84	327	37.74	7.64		13000000	12000000	0.668	High	1	0.000156079	104.29	2	High	65	0.00991307	11.1383	2
767902686	1503	CTPS1	CTP synthase 1 isoform X2 [Homo sapiens]	1.08	XP_011539123.1	8.3612	4	12	4	1	8.05	598	67.434	6.71		14000000	16000000	0.54	High	0	0	114.48	4	High	61	0.00989778	13.7524	4
767906468	84950	PRPF38A	pre-mRNA-splicing factor 38A isoform X1 [Homo sapiens]	1.08	XP_011540617.1	17.8683	6	28	6	1	6.94	319	38.265	9.94		35000000	28000000	4.179	High	0	0	437.124	6	High	5	0.00151653	46.5301	6
767926533	2960	GTF2E1	general transcription factor IIE subunit 1 isoform X1 [Homo sapiens]	1.08	XP_011511047.1	6.37813	2	6	2	1		439	49.421	4.82		1500000	1300000	0.369	High	7	0.000939723	68.8564	2	High	61	0.00989778	13.7849	2
767937686	23438	HARS2	probable histidine--tRNA ligase, mitochondrial isoform X1 [Homo sapiens]	1.08	XP_011535921.1	5.85938	3	8	3	1	10.58	512	57.495	8.02		6700000	6100000	0.389	High	7	0.000939723	68.6212	3	Medium	70	0.0101611	9.93624	3
767944776	10643	IGF2BP3	insulin-like growth factor 2 mRNA-binding protein 3 isoform X1 [Homo sapiens]	1.08	XP_011513391.1	36.6438	16	125	13	1	5.45	584	64.21	8.94		23000000	21000000	15.548	High	0	0	2210.28	16	High	0	0	226.745	15
767978873	3843	IPO5	importin-5 isoform X1 [Homo sapiens]	1.08	XP_011519391.1	26.1883	22	76	22	1	20.97	1115	125.464	4.92		13000000	12000000	2.831	High	0	0	1243.38	22	High	0	0	151.189	22
768000711	11316	COPE	coatomer subunit epsilon isoform X1 [Homo sapiens]	1.08	XP_011525957.1	22.3565	5	20	5	1	7.25	331	36.901	5.16		16000000	14000000	3.642	High	0	0	543.051	5	High	18	0.00415512	42.7129	4
768032765	79135	APOO	apolipoprotein O isoform X1 [Homo sapiens]	1.08	XP_011543886.1	13.3663	2	4	2	1		202	22.765	9.26		7200000	6700000	0.585	High	14	0.0017439	56.0997	2	Medium	89	0.012045	8.28947	2
4503269	1633	DCK	deoxycytidine kinase [Homo sapiens]	1.07	NP_000779.1	20.7692	5	20	5	1	13.59	260	30.499	5.21		20000000	12000000	2.728	High	0	0	343.535	5	High	18	0.00415512	34.7271	5
4503515	8667	EIF3H	eukaryotic translation initiation factor 3 subunit H [Homo sapiens]	1.07	NP_003747.1	17.0455	5	20	5	1	10.31	352	39.905	6.54		27000000	29000000	1.818	High	0	0	150.739	5	High	18	0.00415512	31.2193	5
4506661	6130	RPL7A	60S ribosomal protein L7a [Homo sapiens]	1.07	NP_000963.1	37.9699	10	49	10	1	40.88	266	29.977	10.61		13000000	18000000	78.433	High	0	0	639.25	10	High	5	0.00151653	89.7331	10
4557817	5019	OXCT1	succinyl-CoA:3-ketoacid coenzyme A transferase 1, mitochondrial precursor [Homo sapiens]	1.07	NP_000427.1	24.0385	11	51	11	1	6.91	520	56.122	7.46		33000000	36000000	5.629	High	0	0	1036.67	11	High	0	0	105.726	11
4759160	6634	SNRPD3	small nuclear ribonucleoprotein Sm D3 [Homo sapiens]	1.07	NP_004166.1	47.619	4	138	4	1	13.04	126	13.907	10.32		110000000	100000000	4640.59	High	0	0	2196.1	4	High	0	0	287.432	4
4885413	3094	HINT1	histidine triad nucleotide-binding protein 1 [Homo sapiens]	1.07	NP_005331.1	5.55556	1	3	1	1		126	13.793	6.95		22000000	20000000	0.778	High	83	0.00845731	28.9	1	Low	940	0.0858604	1.68319	1
4885649	10054	UBA2	SUMO-activating enzyme subunit 2 [Homo sapiens]	1.07	NP_005490.1	5.9375	4	14	4	1	22.39	640	71.179	5.29		7600000	3700000	0.45	High	0	0	168.885	4	High	18	0.00415512	28.7061	3
5031777	3419	IDH3A	isocitrate dehydrogenase [NAD] subunit alpha, mitochondrial precursor [Homo sapiens]	1.07	NP_005521.1	32.5137	11	115	11	1	8.02	366	39.566	6.92		80000000	72000000	12.895	High	0	0	1340.93	11	High	0	0	190.286	11
5454064	10432	RBM14	RNA-binding protein 14 isoform 1 [Homo sapiens]	1.07	NP_006319.1	36.3229	22	298	22	1	6.68	669	69.449	9.67	Phospho [T572(96.8)]	99000000	92000000	139.653	High	0	0	4027.43	22	High	0	0	597.187	22
6041669	4710	NDUFB4	NADH dehydrogenase [ubiquinone] 1 beta subcomplex subunit 4 isoform 1 [Homo sapiens]	1.07	NP_004538.2	21.7054	2	6	2	1		129	15.199	9.85		10000000	7400000	2.162	High	0	0	178.524	2	High	65	0.00991307	12.3334	2
13376259	79902	NUP85	nuclear pore complex protein Nup85 isoform 1 [Homo sapiens]	1.07	NP_079120.1	17.6829	8	25	8	1	14.76	656	74.971	5.55	Acetyl [N-Term]	8700000	7700000	1.477	High	0	0	412.326	7	High	5	0.00151653	50.8716	8
20070125	5034	P4HB	protein disulfide-isomerase precursor [Homo sapiens]	1.07	NP_000909.2	39.1732	21	175	21	1	5.55	508	57.081	4.87		63000000	59000000	32.711	High	0	0	2189.63	21	High	0	0	295.637	21
20149633	51295	ECSIT	evolutionarily conserved signaling intermediate in Toll pathway, mitochondrial isoform 1 precursor [Homo sapiens]	1.07	NP_057665.2	27.3782	7	28	7	1	11.83	431	49.117	6.29		8700000	8400000	2.675	High	0	0	541.961	7	High	5	0.00151653	67.299	7
29826282	5496	PPM1G	protein phosphatase 1G [Homo sapiens]	1.07	NP_817092.1	20.8791	7	23	7	1	8.15	546	59.235	4.36		18000000	17000000	1.783	High	0	0	305.913	7	High	18	0.00415512	41.2146	7
31542947	3329	HSPD1	60 kDa heat shock protein, mitochondrial [Homo sapiens]	1.07	NP_002147.2	63.3508	40	1010	40	1	2.49	573	61.016	5.87		600000000	560000000	5335.7	High	0	0	18402.8	40	High	0	0	2102.06	40
32307148	8473	OGT	UDP-N-acetylglucosamine--peptide N-acetylglucosaminyltransferase 110 kDa subunit isoform 1 [Homo sapiens]	1.07	NP_858058.1	8.1262	6	16	6	1	8.02	1046	116.85	6.7		8300000	7700000	0.407	High	0	0	293.98	6	High	18	0.00415512	30.5961	6
34222121	79023	NUP37	nucleoporin Nup37 [Homo sapiens]	1.07	NP_076962.2	32.8221	8	27	8	1	11.11	326	36.684	5.92		20000000	18000000	4.817	High	0	0	357.68	8	High	5	0.00151653	46.4276	8
37594464	11164	NUDT5	ADP-sugar pyrophosphatase [Homo sapiens]	1.07	NP_054861.2	5.93607	1	2	1	1		219	24.312	4.94		19000000	18000000	0.233	High	31	0.0034633	43.16	1	Medium	163	0.0192398	5.09637	1
38373693	6670	SP3	transcription factor Sp3 isoform 1 [Homo sapiens]	1.07	NP_003102.1	2.1767	2	6	2	1		781	81.876	5.26		13000000	12000000	0.778	High	0	0	186.957	2	High	59	0.00982515	15.6791	2
40556376	84656	GLYR1	putative oxidoreductase GLYR1 [Homo sapiens]	1.07	NP_115958.2	26.5823	10	44	10	1	7.53	553	60.509	9.17		26000000	21000000	3.894	High	0	0	906.761	10	High	5	0.00151653	83.5603	10
61743971	81929	SEH1L	nucleoporin SEH1 isoform 1 [Homo sapiens]	1.07	NP_001013455.1	40.1425	11	40	11	1	7.28	421	46.549	7.9		18000000	16000000	3.507	High	0	0	591.084	11	High	5	0.00151653	82.1935	11
133925811	3842	TNPO1	transportin-1 isoform 1 [Homo sapiens]	1.07	NP_002261.3	18.5969	13	37	13	1	9.69	898	102.289	4.98		11000000	10000000	1.748	High	0	0	567.419	12	High	5	0.00151653	70.2685	12
156523968	142	PARP1	poly [ADP-ribose] polymerase 1 [Homo sapiens]	1.07	NP_001609.2	42.3077	45	436	45	1	4.62	1014	113.012	8.88		96000000	88000000	329.003	High	0	0	5745.1	45	High	0	0	902.165	45
167614506	3936	LCP1	plastin-2 [Homo sapiens]	1.07	NP_002289.2	60.2871	34	277	34	1	14.12	627	70.244	5.43		58000000	52000000	150.178	High	0	0	4167.72	34	High	0	0	502.862	34
222352151	5093	PCBP1	poly(rC)-binding protein 1 [Homo sapiens]	1.07	NP_006187.2	48.5955	11	185	9	1	9.37	356	37.474	7.09		60000000	57000000	39.842	High	0	0	3044.33	11	High	0	0	359.489	11
238776833	10189	ALYREF	THO complex subunit 4 [Homo sapiens]	1.07	NP_005773.3	34.0909	6	39	6	1	5.69	264	27.541	11.05		44000000	47000000	10.659	High	0	0	579.265	6	High	5	0.00151653	83.8507	6
290542345	51441	YTHDF2	YTH domain-containing family protein 2 isoform 1 [Homo sapiens]	1.07	NP_001166599.1	20.7254	8	31	5	1	14.35	579	62.296	8.79		14000000	14000000	4.623	High	0	0	440.857	8	High	5	0.00151653	49.762	8
325910836	100534599	ISY1-RAB43	ISY1-RAB43 protein [Homo sapiens]	1.07	NP_001191819.1	17.2205	5	26	5	1	11.67	331	37.543	5.78		19000000	14000000	3.437	High	0	0	343.93	5	High	5	0.00151653	48.427	5
333470719	9689	BZW1	basic leucine zipper and W2 domain-containing protein 1 isoform 2 [Homo sapiens]	1.07	NP_001193997.1	13.3038	7	16	5	1	11.65	451	51.249	6.62		17000000	20000000	0.978	High	4	0.00055687	76.28	7	High	59	0.00982515	14.8153	7
530386029	51593	SRRT	serrate RNA effector molecule homolog isoform X1 [Homo sapiens]	1.07	XP_005250462.1	28.3126	25	168	25	1	12.13	883	101.333	5.96	Phospho [S500(100); T551(100)]	46000000	44000000	18.449	High	0	0	1698.43	25	High	0	0	297.888	25
530388906	26986	PABPC1	polyadenylate-binding protein 1 isoform X1 [Homo sapiens]	1.07	XP_005250918.1	41.6667	26	161	19	1	21.31	636	70.626	9.5		39000000	37000000	31.745	High	0	0	2555.76	25	High	0	0	305.329	26
530404806	8812	CCNK	cyclin-K isoform X1 [Homo sapiens]	1.07	XP_005268211.1	6.03448	2	16	2	1	10.36	580	64.199	8.41		49000000	46000000	1.015	High	0	0	205.647	2	High	18	0.00415512	35.0383	2
530419885	25828	TXN2	thioredoxin, mitochondrial isoform X2 [Homo sapiens]	1.07	XP_005261565.1	18.7817	2	8	2	1	11.31	197	21.811	8.57		9100000	8400000	1.783	High	0	0	215.103	2	High	39	0.00760827	20.5306	2
530432835	100996747	LOC100996747	40S ribosomal protein S26 [Homo sapiens]	1.07	XP_003846586.2	26.6667	3	11	1	1		135	15.098	11.14		1200000	1100000	3.642	High	0	0	116.74	3	High	54	0.00972798	16.8531	3
578810573	831	CAST	calpastatin isoform X2 [Homo sapiens]	1.07	XP_006714759.1	1.64349	1	2	1	1		791	84.891	5.36		9100000	8500000	0.055	High	55	0.00586166	36.59	1	Medium	380	0.0399958	3.22095	1
578829413	9709	HERPUD1	homocysteine-responsive endoplasmic reticulum-resident ubiquitin-like domain member 1 protein isoform X1 [Homo sapiens]	1.07	XP_006721415.1	2.8103	1	2	1	1		427	47.644	6.25		400000	380000	0.334						Medium	240	0.0275545	4.50047	1
578834337	284361	EMC10	ER membrane protein complex subunit 10 isoform X2 [Homo sapiens]	1.07	XP_006723226.1	2.48139	1	4	1	1		403	42.913	5.41		9600000	9000000	0.274	High	20	0.00237982	50.14	1	Medium	121	0.0150704	6.24452	1
618857509	7873	MANF	mesencephalic astrocyte-derived neurotrophic factor precursor [Homo sapiens]	1.07	NP_006001.4	48.6486	10	37	10	1	13.48	185	21.13	8.92		38000000	29000000	45.416	High	0	0	337.037	10	High	5	0.00151653	67.6531	10
662033888	5976	UPF1	regulator of nonsense transcripts 1 isoform 1 [Homo sapiens]	1.07	NP_001284478.1	17.9805	14	40	14	1	10.87	1129	124.267	6.61		10000000	9300000	1.099	High	0	0	352.251	14	High	5	0.00151653	75.6922	14
767900757	102724023	LOC102724023	ES1 protein homolog, mitochondrial isoform X1 [Homo sapiens]	1.07	XP_011507206.1	45.1493	7	74	7	1	6.92	268	28.125	8.27		61000000	56000000	25.827	High	0	0	1234.79	7	High	0	0	192.818	7
767918748	55339	WDR33	pre-mRNA 3' end processing protein WDR33 isoform X1 [Homo sapiens]	1.07	XP_011509738.1	30.4641	24	103	24	1	16.69	1336	145.799	9.17	Phospho [S1210(100)]	17000000	17000000	4.736	High	0	0	1332.51	23	High	0	0	234.976	24
767936115	51752	ERAP1	endoplasmic reticulum aminopeptidase 1 isoform X3 [Homo sapiens]	1.07	XP_011541786.1	5.99369	4	14	4	1	15.1	951	108.342	6.57		3600000	3500000	0.38	High	0	0	195.093	4	High	18	0.00415512	27.887	4
767964333	9632	SEC24C	protein transport protein Sec24C isoform X1 [Homo sapiens]	1.07	XP_011538682.1	4.11817	3	10	3	1	10.66	1117	120.854	7.09		5600000	5300000	0.212	High	0	0	130.2	3	High	48	0.00889054	17.6829	3
768032583	56474	CTPS2	CTP synthase 2 isoform X2 [Homo sapiens]	1.07	XP_011543847.1	3.82166	2	4	2	1		628	70.462	7.06		12000000	10000000	0.141	High	14	0.0017439	56.13	2	Medium	100	0.0128074	6.9677	2
4502491	708	C1QBP	complement component 1 Q subcomponent-binding protein, mitochondrial precursor [Homo sapiens]	1.06	NP_001203.1	33.6879	8	98	8	1	16.84	282	31.343	4.84		130000000	120000000	42.94	High	0	0	2361.81	8	High	0	0	232.728	8
4502685	973	CD79A	B-cell antigen receptor complex-associated protein alpha chain isoform 1 precursor [Homo sapiens]	1.06	NP_001774.1	9.73451	1	2	1	1		226	25.022	5		12000000	11000000	0.292	High	3	0.000435414	87.37	1	Medium	268	0.0306847	4.41052	1
4504111	2885	GRB2	growth factor receptor-bound protein 2 isoform 1 [Homo sapiens]	1.06	NP_002077.1	29.0323	6	22	6	1	13.89	217	25.19	6.32		22000000	21000000	5.105	High	0	0	287.142	6	High	18	0.00415512	39.0517	6
4758086	1465	CSRP1	cysteine and glycine-rich protein 1 isoform 1 [Homo sapiens]	1.06	NP_004069.1	20.2073	2	4	2	1		193	20.554	8.57		15000000	14000000	0.233	High	55	0.00586166	36.77	1	Medium	68	0.0101611	10.4556	2
4826972	9939	RBM8A	RNA-binding protein 8A [Homo sapiens]	1.06	NP_005096.1	27.0115	5	46	5	1	15.11	174	19.877	5.72		24000000	21000000	41.17	High	0	0	492.312	5	High	5	0.00151653	82.2461	5
4885399	9126	SMC3	structural maintenance of chromosomes protein 3 [Homo sapiens]	1.06	NP_005436.1	42.3172	45	243	45	1	4.38	1217	141.454	7.18	Phospho [S1067(97.3)]	44000000	41000000	21.586	High	0	0	3943.89	45	High	0	0	457.856	44
5803040	11018	TMED1	transmembrane emp24 domain-containing protein 1 precursor [Homo sapiens]	1.06	NP_006849.1	11.4537	2	6	2	1		227	25.19	4.48		23000000	21000000	1.154	High	5	0.000687474	73.31	2	High	59	0.00982515	15.2291	2
7661678	5908	RAP1B	ras-related protein Rap-1b isoform 1 precursor [Homo sapiens]	1.06	NP_056461.1	27.1739	5	30	5	1	16.6	184	20.812	5.78		30000000	28000000	14.849	High	0	0	359.114	5	High	5	0.00151653	45.2014	5
7706657	51362	CDC40	pre-mRNA-processing factor 17 [Homo sapiens]	1.06	NP_056975.1	27.1157	10	30	10	1	15.68	579	65.479	7.06		18000000	16000000	1.297	High	0	0	410.72	10	High	5	0.00151653	47.8534	9
8922331	55110	MAGOHB	protein mago nashi homolog 2 isoform 1 [Homo sapiens]	1.06	NP_060518.1	46.6216	7	46	7	1	8.44	148	17.265	6.39		70000000	62000000	30.623	High	0	0	1008.48	7	High	5	0.00151653	94.1798	7
10863925	5441	POLR2L	DNA-directed RNA polymerases I, II, and III subunit RPABC5 [Homo sapiens]	1.06	NP_066951.1	13.4328	1	2	1	1		67	7.64	7.77		5700000	5400000	1.154	High	67	0.00697771	33.29	1	Medium	394	0.0407952	3.14243	1
13259510	1639	DCTN1	dynactin subunit 1 isoform 1 [Homo sapiens]	1.06	NP_004073.2	7.90297	7	21	7	1	22.2	1278	141.607	5.81		15000000	16000000	0.505	High	0	0	406.035	7	High	18	0.00415512	40.0591	7
14141166	5094	PCBP2	poly(rC)-binding protein 2 isoform b [Homo sapiens]	1.06	NP_114366.1	48.0663	10	183	8	1	10.47	362	38.197	6.79	Phospho [T175(100)]	51000000	47000000	20.544	High	0	0	2727.17	10	High	0	0	330.356	10
14150128	84300	UQCC2	ubiquinol-cytochrome-c reductase complex assembly factor 2 [Homo sapiens]	1.06	NP_115716.1	32.5397	3	16	3	1	4.2	126	14.865	7.37		29000000	27000000	9	High	0	0	256.853	3	High	18	0.00415512	28.4006	3
16554604	51649	MRPS23	28S ribosomal protein S23, mitochondrial [Homo sapiens]	1.06	NP_057154.2	54.2105	9	39	9	1	14.9	190	21.757	8.9		15000000	17000000	30.623	High	0	0	394.319	9	High	5	0.00151653	72.8431	9
17998700	128869	PIGU	phosphatidylinositol glycan anchor biosynthesis class U protein precursor [Homo sapiens]	1.06	NP_536724.1	4.82759	2	6	2	1	2.03	435	50.019	7.72		7900000	7400000	0.701	High	0	0	130.708	2	Medium	89	0.012045	8.42449	2
21361376	8175	SF3A2	splicing factor 3A subunit 2 [Homo sapiens]	1.06	NP_009096.2	17.0259	6	41	6	1	20.3	464	49.224	9.64	Acetyl [N-Term]	53000000	46000000	15.379	High	0	0	291.327	5	High	5	0.00151653	93.8886	6
21361745	55342	STRBP	spermatid perinuclear RNA-binding protein isoform 1 [Homo sapiens]	1.06	NP_060857.2	50.8929	32	225	26	1	5.32	672	73.606	8.72		29000000	28000000	48.032	High	0	0	2317.95	32	High	0	0	391.731	32
23097240	222229	LRWD1	leucine-rich repeat and WD repeat-containing protein 1 [Homo sapiens]	1.06	NP_690852.1	16.3833	8	28	8	1	4.61	647	70.816	7.21	Phospho [S212(100)]	26000000	24000000	1.477	High	0	0	309.212	8	High	5	0.00151653	50.7424	8
24497453	4927	NUP88	nuclear pore complex protein Nup88 [Homo sapiens]	1.06	NP_002523.2	18.2186	9	32	9	1	11.35	741	83.489	5.69		16000000	12000000	1.412	High	0	0	292.199	9	High	5	0.00151653	63.0863	9
26667177	26589	MRPL46	39S ribosomal protein L46, mitochondrial [Homo sapiens]	1.06	NP_071446.2	27.5986	6	22	6	1	14.17	279	31.685	7.05		33000000	33000000	3.217	High	0	0	361.155	6	High	18	0.00415512	36.1386	6
27545315	51204	TACO1	translational activator of cytochrome c oxidase 1 [Homo sapiens]	1.06	NP_057444.2	15.4882	3	13	3	1		297	32.457	8.13		30000000	72000000	1.512	High	0	0	168.957	3	High	18	0.00415512	28.0801	3
31542652	55702	CCDC94	coiled-coil domain-containing protein 94 [Homo sapiens]	1.06	NP_060544.2	12.6935	3	6	3	1	15.24	323	37.063	5.92		7800000	6700000	0.585	High	10	0.00131562	64.8367	3	High	65	0.00991307	12.0587	3
40217847	23020	SNRNP200	U5 small nuclear ribonucleoprotein 200 kDa helicase [Homo sapiens]	1.06	NP_054733.2	31.3202	56	300	56	1	4.44	2136	244.353	6.06	Phospho [S225(100)]	48000000	44000000	7.241	High	0	0	4271.46	56	High	0	0	560.405	56
41393561	51056	LAP3	cytosol aminopeptidase [Homo sapiens]	1.06	NP_056991.2	56.0694	22	149	22	1	5.01	519	56.131	7.93		35000000	34000000	24.809	High	0	0	2150.32	22	High	0	0	283.785	22
50345991	513	ATP5D	ATP synthase subunit delta, mitochondrial precursor [Homo sapiens]	1.06	NP_001001975.1	13.6905	2	42	2	1	5.23	168	17.479	5.49		190000000	170000000	3.642	High	0	0	658.909	2	High	5	0.00151653	73.9708	2
55749531	10992	SF3B2	splicing factor 3B subunit 2 [Homo sapiens]	1.06	NP_006833.2	48.2682	32	298	32	1	6.89	895	100.165	5.67		90000000	86000000	93.786	High	0	0	3464.54	32	High	0	0	565.18	32
58761500	29789	OLA1	obg-like ATPase 1 isoform 1 [Homo sapiens]	1.06	NP_037473.3	15.404	5	16	5	1	5.05	396	44.715	7.81		16000000	20000000	1.089	High	0	0	120.491	5	High	22	0.00497738	26.3583	5
62241042	2058	EPRS	bifunctional glutamate/proline--tRNA ligase [Homo sapiens]	1.06	NP_004437.2	28.9683	29	112	29	1	9.37	1512	170.483	7.33		15000000	15000000	3.329	High	0	0	1937.47	29	High	0	0	239.246	29
109948304	55234	SMU1	WD40 repeat-containing protein SMU1 [Homo sapiens]	1.06	NP_060695.2	38.5965	15	76	15	1	19.68	513	57.507	7.18		31000000	28000000	10.86	High	0	0	1047.23	15	High	0	0	153.348	15
169636418	64978	MRPL38	39S ribosomal protein L38, mitochondrial [Homo sapiens]	1.06	NP_115867.2	25.2632	7	22	7	1	11.21	380	44.568	7.53		17000000	14000000	1.994	High	0	0	323.19	7	High	5	0.00151653	46.1839	7
195927022	51719	CAB39	calcium-binding protein 39 [Homo sapiens]	1.06	NP_001124322.1	5.27859	2	6	2	1	21.06	341	39.844	6.89		3900000	4300000	0.334	High	4	0.00055687	78.33	2	Medium	79	0.0113122	9.22942	2
215490089	10284	SAP18	histone deacetylase complex subunit SAP18 [Homo sapiens]	1.06	NP_005861.2	24.4186	4	29	4	1	9.33	172	19.514	9.8		39000000	49000000	2.455	High	0	0	279.174	4	High	18	0.00415512	36.4293	4
225579127	79595	SAP130	histone deacetylase complex subunit SAP130 isoform a [Homo sapiens]	1.06	NP_001139400.1	2.95476	3	10	3	1	3.79	1083	113.896	9.91		21000000	19000000	0.365	High	6	0.00081103	72.5333	3	High	63	0.00991307	12.766	3
301129170	11083	DIDO1	death-inducer obliterator 1 isoform c [Homo sapiens]	1.06	NP_001180298.1	19.0179	27	81	27	1	37.17	2240	243.723	7.88	Phospho [S1456(100)]; Acetyl [N-Term]	17000000	25000000	1.212	High	0	0	875.683	26	High	0	0	170.389	27
530364728	4209	MEF2D	myocyte-specific enhancer factor 2D isoform X1 [Homo sapiens]	1.06	XP_005245226.1	2.11132	1	4	1	1		521	55.903	7.88		3000000	2900000	0.311	High	0	0	112.01	1	Medium	90	0.012045	8.0688	1
530369958	1781	DYNC1I2	cytoplasmic dynein 1 intermediate chain 2 isoform X2 [Homo sapiens]	1.06	XP_005246421.1	7.53846	3	10	3	1	12.33	650	72.658	5.24		19000000	18000000	0.557	High	0	0	310.7	3	High	39	0.00760827	19.9458	3
530420494	8563	THOC5	THO complex subunit 5 homolog isoform X1 [Homo sapiens]	1.06	XP_005261855.1	12.9683	8	32	8	1	4.51	694	79.706	7.05		37000000	34000000	1.783	High	0	0	398.75	8	High	5	0.00151653	52.7584	8
557948057	28989	NTMT1	N-terminal Xaa-Pro-Lys N-methyltransferase 1 isoform a [Homo sapiens]	1.06	NP_001273725.1	6.72646	1	4	1	1		223	25.371	5.52		12000000	12000000	0.52	High	0	0	155.21	1	Medium	89	0.012045	8.42378	1
578836093	57446	NDRG3	protein NDRG3 isoform X3 [Homo sapiens]	1.06	XP_006723900.1	2.57732	1	3	1	1		388	42.823	5.33		11000000	10000000	0.311	High	29	0.00326063	45.49	1	Medium	240	0.0275545	4.4996	1
578837061	23543	RBFOX2	RNA binding protein fox-1 homolog 2 isoform X5 [Homo sapiens]	1.06	XP_006724250.1	17.2566	4	19	4	1	9.56	452	47.353	7.03		15000000	16000000	1.581	High	0	0	597.359	4	High	5	0.00151653	45.8559	4
742670570	8880	FUBP1	far upstream element-binding protein 1 isoform 1 [Homo sapiens]	1.06	NP_001290362.1	39.5489	19	198	2	1		665	69.821	7.36		59000000	56000000	29.539	High	0	0	2734.26	19	High	0	0	357.242	19
746816135	7411	VBP1	prefoldin subunit 3 isoform 2 [Homo sapiens]	1.06	NP_001290472.1	3.00429	1	2	1	1		233	26.519	9.01		8900000	8400000	0.155	High	107	0.00985086	0	1	Low	973	0.0867898	0	1
767936777	9555	H2AFY	core histone macro-H2A.1 isoform X2 [Homo sapiens]	1.06	XP_011542031.1	37.9032	10	93	10	1	6.36	372	39.592	9.79	Phospho [T178(100)]	31000000	33000000	23.484	High	0	0	1788.31	10	High	0	0	226.362	10
768002764	5300	PIN1	peptidyl-prolyl cis-trans isomerase NIMA-interacting 1 isoform X1 [Homo sapiens]	1.06	XP_011526370.1	41.6667	5	22	5	1	8.84	168	18.813	8.84		16000000	16000000	11.915	High	0	0	485.235	5	High	5	0.00151653	52.433	5
768054000	6203	RPS9	40S ribosomal protein S9 isoform X1 [Homo sapiens]	1.06	XP_011546661.1	25.2577	6	22	6	1	9.3	194	22.578	10.65		31000000	27000000	7.111	High	0	0	132.167	6	High	22	0.00497738	25.6245	4
4505901	8834	TMEM11	transmembrane protein 11, mitochondrial [Homo sapiens]	1.05	NP_003867.1	17.7083	3	14	3	1	25.65	192	21.527	7.36		20000000	17000000	2.981	High	0	0	125.703	3	High	39	0.00760827	23.4093	3
4506725	6191	RPS4X	40S ribosomal protein S4, X isoform X isoform [Homo sapiens]	1.05	NP_000998.1	44.1065	12	77	12	1	8.05	263	29.579	10.15		21000000	21000000	33.145	High	0	0	1012.99	12	High	0	0	124.064	12
4758302	2079	ERH	enhancer of rudimentary homolog [Homo sapiens]	1.05	NP_004441.1	30.7692	3	91	3	1	5.75	104	12.251	5.92		220000000	210000000	99	High	0	0	1735.7	3	High	0	0	192.658	3
5901926	11051	NUDT21	cleavage and polyadenylation specificity factor subunit 5 [Homo sapiens]	1.05	NP_008937.1	33.0396	8	94	8	1	16.69	227	26.211	8.82		83000000	82000000	36.276	High	0	0	1455.86	8	High	0	0	174.709	8
6005862	11222	MRPL3	39S ribosomal protein L3, mitochondrial [Homo sapiens]	1.05	NP_009139.1	6.03448	2	4	2	1	13.46	348	38.608	9.48		4300000	4400000	0.292	High	72	0.0074511	32.47	2	Medium	141	0.0171554	5.5711	2
6912676	22938	SNW1	SNW domain-containing protein 1 [Homo sapiens]	1.05	NP_036377.1	6.71642	3	8	3	1	13.86	536	61.456	9.52		4300000	4400000	0.318	High	3	0.000435414	92.49	3	Medium	70	0.0101611	10.3541	3
7706326	51639	SF3B6	splicing factor 3B subunit 6 [Homo sapiens]	1.05	NP_057131.1	39.2	4	38	4	1	6.64	125	14.576	9.38		59000000	55000000	16.783	High	0	0	611.787	4	High	5	0.00151653	71.7706	4
7706427	51692	CPSF3	cleavage and polyadenylation specificity factor subunit 3 [Homo sapiens]	1.05	NP_057291.1	26.462	13	62	13	1	10.12	684	77.436	5.6		28000000	26000000	4.367	High	0	0	774.268	13	High	0	0	113.859	13
14165469	6210	RPS15A	40S ribosomal protein S15a [Homo sapiens]	1.05	NP_001010.2	25.3846	4	34	4	1	13.87	130	14.83	10.13		35000000	33000000	6.743	High	0	0	236.136	4	High	18	0.00415512	40.012	4
16554616	64968	MRPS6	28S ribosomal protein S6, mitochondrial [Homo sapiens]	1.05	NP_115865.1	33.6	5	12	5	1	14.87	125	14.218	9.26		15000000	14000000	4.623	High	0	0	150.44	5	High	48	0.00889054	18.4852	5
19743813	3688	ITGB1	integrin beta-1 isoform 1A precursor [Homo sapiens]	1.05	NP_002202.2	11.7794	8	22	8	1	19.9	798	88.357	5.39		16000000	15000000	0.833	High	1	0.000156079	106.187	8	High	18	0.00415512	27.3007	8
19923796	51068	NMD3	60S ribosomal export protein NMD3 [Homo sapiens]	1.05	NP_057022.2	1.78926	1	2	1	1		503	57.566	7.14		19000000	18000000	0.089	High	107	0.00985086	0	1	Low	643	0.0609652	2.16898	1
21327701	8148	TAF15	TATA-binding protein-associated factor 2N isoform 1 [Homo sapiens]	1.05	NP_631961.1	39.3581	15	146	13	1	4.23	592	61.793	8.02		160000000	100000000	14.199	High	0	0	1931.18	15	High	0	0	290.006	14
21361337	1983	EIF5	eukaryotic translation initiation factor 5 [Homo sapiens]	1.05	NP_001960.2	23.2019	9	52	9	1	7.58	431	49.192	5.58		37000000	35000000	4.484	High	0	0	372.507	9	High	5	0.00151653	71.1054	9
24307965	23190	UBXN4	UBX domain-containing protein 4 [Homo sapiens]	1.05	NP_055422.1	13.5827	3	12	3	1	23.32	508	56.743	6.38		2300000	2000000	0.668	High	0	0	272.69	3	High	18	0.00415512	33.8223	3
24308039	23376	UFL1	E3 UFM1-protein ligase 1 [Homo sapiens]	1.05	NP_056138.1	16.8766	10	25	10	1	17.7	794	89.54	6.79		11000000	12000000	0.866	High	0	0	283.405	9	High	15	0.00415512	43.6164	10
24430149	9631	NUP155	nuclear pore complex protein Nup155 isoform 1 [Homo sapiens]	1.05	NP_705618.1	29.5471	27	146	27	1	9.1	1391	155.1	6.16		25000000	21000000	5.69	High	0	0	2828.58	26	High	0	0	313.625	26
27477134	23225	NUP210	nuclear pore membrane glycoprotein 210 precursor [Homo sapiens]	1.05	NP_079199.2	17.5411	26	108	26	1	16.97	1887	204.983	6.81		28000000	26000000	2.036	High	0	0	1466.6	26	High	0	0	199.863	26
27477136	56829	ZC3HAV1	zinc finger CCCH-type antiviral protein 1 isoform 1 [Homo sapiens]	1.05	NP_064504.2	10.1996	6	22	6	1	8.56	902	101.367	8.4		6300000	6100000	0.448	High	0	0	494.199	6	High	5	0.00151653	46.6598	6
29568103	6625	SNRNP70	U1 small nuclear ribonucleoprotein 70 kDa isoform 1 [Homo sapiens]	1.05	NP_003080.2	33.6384	13	184	13	1	24.24	437	51.526	9.94	Phospho [S226(100)]	76000000	73000000	145.78	High	0	0	1739.41	13	High	0	0	344.773	13
31543164	79228	THOC6	THO complex subunit 6 homolog isoform 1 [Homo sapiens]	1.05	NP_077315.2	32.2581	8	28	8	1	13.96	341	37.511	7.43		19000000	18000000	3.281	High	0	0	419.868	8	High	5	0.00151653	53.5409	8
33469966	23256	SCFD1	sec1 family domain-containing protein 1 isoform a [Homo sapiens]	1.05	NP_057190.2	19.4704	7	24	7	1	4.14	642	72.334	6.27		11000000	11000000	1.31	High	0	0	806.283	7	High	5	0.00151653	57.6333	7
38016914	25939	SAMHD1	deoxynucleoside triphosphate triphosphohydrolase SAMHD1 [Homo sapiens]	1.05	NP_056289.2	3.83387	2	4	2	1		626	72.155	7.14		14000000	14000000	0.136	High	85	0.00864085	28.32	2	Medium	181	0.0210907	4.74782	2
46852388	55749	CCAR1	cell division cycle and apoptosis regulator protein 1 isoform a [Homo sapiens]	1.05	NP_060707.2	21.5652	20	100	20	1	9.26	1150	132.739	5.76		30000000	28000000	5.758	High	0	0	1344.85	19	High	0	0	171.271	20
54859722	23279	NUP160	nuclear pore complex protein Nup160 [Homo sapiens]	1.05	NP_056046.1	10.5153	12	47	12	1	14.05	1436	162.017	5.5		22000000	20000000	1.009	High	0	0	660.314	11	High	5	0.00151653	75.2122	12
55770906	56949	XAB2	pre-mRNA-splicing factor SYF1 [Homo sapiens]	1.05	NP_064581.2	14.152	10	29	10	1	7.38	855	99.946	6.23		13000000	12000000	0.968	High	0	0	377.99	10	High	5	0.00151653	46.4815	10
91208426	10594	PRPF8	pre-mRNA-processing-splicing factor 8 [Homo sapiens]	1.05	NP_006436.3	29.2934	54	249	54	1	6.31	2335	273.427	8.84		28000000	27000000	5.732	High	0	0	2835.76	54	High	0	0	439.529	54
98986457	3054	HCFC1	host cell factor 1 [Homo sapiens]	1.05	NP_005325.2	21.2285	26	117	26	1	4.78	2035	208.602	7.46		36000000	40000000	3.404	High	0	0	1518.83	24	High	0	0	234.515	26
100913206	1660	DHX9	ATP-dependent RNA helicase A [Homo sapiens]	1.05	NP_001348.2	43.1496	45	497	45	1	4.63	1270	140.869	6.84		150000000	140000000	60.808	High	0	0	7465.44	45	High	0	0	913.919	45
103472001	4701	NDUFA7	NADH dehydrogenase [ubiquinone] 1 alpha subcomplex subunit 7 [Homo sapiens]	1.05	NP_004992.2	24.7788	2	6	2	1	19.62	113	12.544	10.18		18000000	18000000	1.683	High	0	0	151.29	2	Medium	70	0.0101611	10.353	2
115298668	9410	SNRNP40	U5 small nuclear ribonucleoprotein 40 kDa protein [Homo sapiens]	1.05	NP_004805.2	52.381	13	105	13	1	6.29	357	39.286	8.1		56000000	53000000	76.426	High	0	0	1881.8	13	High	0	0	273.639	13
162417971	9789	SPCS2	signal peptidase complex subunit 2 [Homo sapiens]	1.05	NP_055567.2	19.469	3	10	3	1	10.92	226	24.987	8.47		12000000	12000000	1.154	High	0	0	210.91	3	High	25	0.00547285	23.6209	3
167466177	996	CDC27	cell division cycle protein 27 homolog isoform 1 [Homo sapiens]	1.05	NP_001107563.1	7.3494	4	16	4	1	8.43	830	92.554	7.12		16000000	16000000	0.52	High	0	0	162.247	4	High	18	0.00415512	29.7541	4
195972890	23353	SUN1	SUN domain-containing protein 1 isoform a [Homo sapiens]	1.05	NP_001124437.1	1.52866	1	2	1	1		785	87.055	6.93		9000000	8500000	0.055	High	4	0.00055687	77.18	1	Medium	366	0.0392788	3.45422	1
208973246	5860	QDPR	dihydropteridine reductase isoform 1 [Homo sapiens]	1.05	NP_000311.2	6.55738	1	2	1	1		244	25.773	7.37		9200000	8700000	0.179	High	11	0.00140953	61.89	1	Medium	302	0.0330741	3.70467	1
530370740	617	BCS1L	mitochondrial chaperone BCS1 isoform X1 [Homo sapiens]	1.05	XP_005246804.1	3.57995	1	2	1	1		419	47.504	8.5		5500000	5300000	0.101	High	107	0.00985086	0	1	Medium	406	0.0415264	3.01129	1
578837252	51386	EIF3L	eukaryotic translation initiation factor 3 subunit L isoform X1 [Homo sapiens]	1.05	XP_006724323.1	21.7241	10	47	10	1	2.71	580	67.54	6.55		25000000	25000000	4.412	High	0	0	764.62	10	High	5	0.00151653	79.0296	10
701165620	97	ACYP1	acylphosphatase-1 isoform c precursor [Homo sapiens]	1.05	NP_001289546.1	6.97674	1	2	1	1		129	14.116	9.7		4900000	4700000	0.259	High	107	0.00985086	0	1	Medium	453	0.045359	2.77001	1
767910855	9181	ARHGEF2	rho guanine nucleotide exchange factor 2 isoform X4 [Homo sapiens]	1.05	XP_011508441.1	16.3301	16	54	16	1	10.57	1139	127.704	7.42		12000000	12000000	1.444	High	0	0	621.88	16	High	5	0.00151653	77.1428	15
767911065	9898	UBAP2L	ubiquitin-associated protein 2-like isoform X2 [Homo sapiens]	1.05	XP_011508514.1	11.7489	7	34	7	1	15.6	1115	117.616	7.12	Phospho [S620(96.9)]	14000000	12000000	1.031	High	0	0	617.423	7	High	5	0.00151653	72.3262	7
767945521	4967	OGDH	2-oxoglutarate dehydrogenase, mitochondrial isoform X1 [Homo sapiens]	1.05	XP_011513710.1	35.2601	29	149	29	1	8.58	1038	117.59	6.92		50000000	47000000	10.898	High	0	0	2045.84	27	High	0	0	292.908	29
767974361	4673	NAP1L1	nucleosome assembly protein 1-like 1 isoform X2 [Homo sapiens]	1.05	XP_011536692.1	13.8958	4	26	3	1	6.21	403	46.803	4.46		38000000	38000000	2.981	High	0	0	620.105	4	High	5	0.00151653	49.5949	4
768001232	1994	ELAVL1	ELAV-like protein 1 isoform X1 [Homo sapiens]	1.05	XP_011526079.1	41.9263	13	226	13	1	12.5	353	38.972	9.45		120000000	110000000	358.381	High	0	0	3390.94	13	High	0	0	468.289	13
4505145	4200	ME2	NAD-dependent malic enzyme, mitochondrial isoform 1 precursor [Homo sapiens]	1.04	NP_002387.1	38.1849	16	82	16	1	4.74	584	65.402	7.61		34000000	42000000	11.496	High	0	0	1115.28	16	High	0	0	144.995	16
4505941	5431	POLR2B	DNA-directed RNA polymerase II subunit RPB2 isoform 1 [Homo sapiens]	1.04	NP_000929.1	20.3578	16	52	16	1	7.16	1174	133.811	6.87		24000000	23000000	1.626	High	0	0	661.697	15	High	0	0	107.3	16
4506289	5770	PTPN1	tyrosine-protein phosphatase non-receptor type 1 isoform 1 [Homo sapiens]	1.04	NP_002818.1	36.3218	12	38	12	1	15.24	435	49.935	6.27	Acetyl [N-Term]	12000000	11000000	3.771	High	0	0	716.345	10	High	5	0.00151653	79.2571	12
4507129	6635	SNRPE	small nuclear ribonucleoprotein E isoform 1 [Homo sapiens]	1.04	NP_003085.1	25	2	57	2	1	5.64	92	10.797	9.44		22000000	21000000	16.783	High	0	0	736.365	2	High	5	0.00151653	85.6124	2
4885457	4089	SMAD4	mothers against decapentaplegic homolog 4 [Homo sapiens]	1.04	NP_005350.1	3.62319	1	2	1	1		552	60.401	6.99		8600000	8200000	0.11	High	6	0.00081103	70.65	1	Medium	125	0.0154131	5.95158	1
5031653	10286	BCAS2	pre-mRNA-splicing factor SPF27 [Homo sapiens]	1.04	NP_005863.1	50.2222	9	56	9	1	8.18	225	26.115	5.66		35000000	33000000	33.551	High	0	0	651.675	9	High	0	0	108.664	9
7706254	51602	NOP58	nucleolar protein 58 [Homo sapiens]	1.04	NP_057018.1	13.6106	5	18	5	1	6.04	529	59.541	8.92		16000000	14000000	1.291	High	0	0	446.129	5	High	18	0.00415512	39.6211	5
10863909	10653	SPINT2	kunitz-type protease inhibitor 2 isoform a precursor [Homo sapiens]	1.04	NP_066925.1	4.7619	1	2	1	1		252	28.21	8.29		5500000	5300000	0.194	High	11	0.00140953	63.88	1	Medium	300	0.0329634	3.79388	1
14043070	3178	HNRNPA1	heterogeneous nuclear ribonucleoprotein A1 isoform b [Homo sapiens]	1.04	NP_112420.1	63.4409	31	1307	1	1	2.37	372	38.723	9.13	Phospho [S6(100); S338(97.7); S364(99.9)]	84000000	83000000	5.62341e+06	High	0	0	19869.6	31	High	0	0	2839.58	31
14269586	64949	MRPS26	28S ribosomal protein S26, mitochondrial [Homo sapiens]	1.04	NP_110438.1	29.2683	7	22	7	1	6.61	205	24.197	10.39		15000000	14000000	5.813	High	0	0	254.97	7	High	18	0.00415512	31.7814	7
19923191	8888	MCM3AP	germinal-center associated nuclear protein [Homo sapiens]	1.04	NP_003897.2	1.51515	2	6	2	1	10.61	1980	218.267	6.39		9700000	8800000	0.087	High	0	0	156.487	2	High	61	0.00989778	13.0399	2
21359867	1537	CYC1	cytochrome c1, heme protein, mitochondrial precursor [Homo sapiens]	1.04	NP_001907.2	16	5	44	5	1	25.96	325	35.367	9		37000000	28000000	2.594	High	0	0	262.794	5	High	5	0.00151653	67.1259	5
24308436	92935	MARS2	methionine--tRNA ligase, mitochondrial precursor [Homo sapiens]	1.04	NP_612404.1	15.5143	5	17	5	1	9	593	66.549	8.09		7100000	6600000	0.951	High	0	0	278.631	5	High	18	0.00415512	38.6068	5
34101288	53981	CPSF2	cleavage and polyadenylation specificity factor subunit 2 [Homo sapiens]	1.04	NP_059133.1	25.1918	17	77	17	1	11.32	782	88.431	5.11		30000000	28000000	3.985	High	0	0	1194.98	16	High	0	0	135.305	17
41327771	9416	DDX23	probable ATP-dependent RNA helicase DDX23 [Homo sapiens]	1.04	NP_004809.2	8.65854	6	15	6	1	6.78	820	95.524	9.55		12000000	13000000	0.535	High	1	0.000156079	106.358	5	High	39	0.00760827	22.4341	6
45439306	1615	DARS	aspartate--tRNA ligase, cytoplasmic isoform 1 [Homo sapiens]	1.04	NP_001340.2	39.3214	16	75	16	1	11.36	501	57.1	6.55		20000000	21000000	5.078	High	0	0	968.963	16	High	0	0	132.376	15
54112117	23451	SF3B1	splicing factor 3B subunit 1 isoform 1 [Homo sapiens]	1.04	NP_036565.2	50.3067	51	361	51	1	6.74	1304	145.738	7.09		59000000	55000000	88.615	High	0	0	4802.14	51	High	0	0	737.287	51
56676371	29894	CPSF1	cleavage and polyadenylation specificity factor subunit 1 [Homo sapiens]	1.04	NP_037423.2	20.4435	23	104	23	1	7.01	1443	160.782	6.4		20000000	20000000	2.932	High	0	0	1592.15	22	High	0	0	195.088	23
148727341	11171	STRAP	serine-threonine kinase receptor-associated protein [Homo sapiens]	1.04	NP_009109.3	37.7143	9	30	9	1	22.77	350	38.414	5.12		18000000	15000000	3.329	High	0	0	608.706	9	High	5	0.00151653	55.5562	9
187607323	8890	EIF2B4	translation initiation factor eIF-2B subunit delta isoform 1 [Homo sapiens]	1.04	NP_751945.2	4.78821	1	2	1	1		543	59.578	9.42		4000000	3900000	0.096	High	17	0.00206813	53.66	1	Medium	145	0.01743	5.37637	1
188528628	87178	PNPT1	polyribonucleotide nucleotidyltransferase 1, mitochondrial precursor [Homo sapiens]	1.04	NP_149100.2	33.2056	24	122	24	1	6.64	783	85.897	7.77		25000000	24000000	10.659	High	0	0	1173.8	24	High	0	0	197.768	24
189083844	1075	CTSC	dipeptidyl peptidase 1 isoform a preproprotein [Homo sapiens]	1.04	NP_001805.3	8.85529	2	4	2	1	11.15	463	51.808	6.99		1500000	1500000	0.222	High	1	0.000156079	101.21	2	High	65	0.00991307	11.0514	2
190014623	22894	DIS3	exosome complex exonuclease RRP44 isoform a [Homo sapiens]	1.04	NP_055768.3	9.81211	7	28	7	1	8.39	958	108.934	7.14		14000000	13000000	0.905	High	0	0	359.661	7	High	5	0.00151653	50.086	7
219555707	1984	EIF5A	eukaryotic translation initiation factor 5A-1 isoform A [Homo sapiens]	1.04	NP_001137232.1	29.8913	9	110	9	1	14.48	184	20.157	7.01		100000000	84000000	1583.89	High	0	0	1132.21	9	High	0	0	233.509	9
253970500	2130	EWSR1	RNA-binding protein EWS isoform 1 [Homo sapiens]	1.04	NP_053733.2	16.0363	8	148	1	1	2.02	661	68.923	9.29		400000000	370000000	39.842	High	0	0	2429.6	8	High	0	0	320.888	8
283837866	100131801	PET100	protein PET100 homolog, mitochondrial [Homo sapiens]	1.04	NP_001164626.1	13.6986	1	2	1	1		73	9.108	6.77		11000000	11000000	1.154	High	55	0.00586166	36.57	1	Medium	389	0.0403067	3.18453	1
296179427	3033	HADH	hydroxyacyl-coenzyme A dehydrogenase, mitochondrial isoform 1 precursor [Homo sapiens]	1.04	NP_001171634.2	34.139	9	95	9	1	6.49	331	36.013	8.53		26000000	26000000	41.17	High	0	0	1471.73	9	High	0	0	196.164	9
384871581	55795	PCID2	PCI domain-containing protein 2 isoform 2 [Homo sapiens]	1.04	NP_001245141.1	9.93377	4	14	4	1	7.31	453	52.066	8.47		14000000	15000000	0.63	High	0	0	197.28	4	High	39	0.00760827	21.966	4
481026557	253943	YTHDF3	YTH domain-containing family protein 3 isoform b [Homo sapiens]	1.04	NP_001264743.1	9.18367	5	23	2	1	13.72	588	64.454	8.24		11000000	10000000	2.162	High	0	0	182.85	5	High	25	0.00547285	24.5407	5
530382972	10492	SYNCRIP	heterogeneous nuclear ribonucleoprotein Q isoform X1 [Homo sapiens]	1.04	XP_005248694.1	50.7223	26	311	21	1	11.1	623	69.56	8.59		50000000	49000000	122.285	High	0	0	3773.86	26	High	0	0	539.936	26
530415584	11100	HNRNPUL1	heterogeneous nuclear ribonucleoprotein U-like protein 1 isoform X2 [Homo sapiens]	1.04	XP_005258516.1	31.2933	22	173	22	1	6.88	866	96.825	6.92		49000000	46000000	35.946	High	0	0	2211.64	22	High	0	0	319.361	22
544186032	10130	PDIA6	protein disulfide-isomerase A6 isoform a [Homo sapiens]	1.04	NP_001269633.1	26.8293	11	98	11	1	10.86	492	53.867	5.33		81000000	71000000	14.849	High	0	0	1940.75	11	High	0	0	201.562	11
578799563	6301	SARS	serine--tRNA ligase, cytoplasmic isoform X1 [Homo sapiens]	1.04	XP_006710876.1	4.29104	2	6	2	1	14.53	536	61.274	7.06		9600000	8700000	0.269	High	0	0	178.19	2	Medium	68	0.0101611	10.7918	2
578817539	51116	MRPS2	28S ribosomal protein S2, mitochondrial isoform X1 [Homo sapiens]	1.04	XP_006717199.1	21.6301	7	27	7	1	10.85	319	35.53	8.94		26000000	24000000	2.728	High	0	0	184.656	7	High	18	0.00415512	32.1559	7
578831479	80347	COASY	bifunctional coenzyme A synthase isoform X2 [Homo sapiens]	1.04	XP_006722179.1	6.23946	3	6	3	1	6.78	593	65.299	7.64		11000000	11000000	0.334	High	1	0.000156079	102.793	3	High	65	0.00991307	11.9542	3
578836355	102724594	LOC102724594	splicing factor U2AF 35 kDa subunit isoform X1 [Homo sapiens]	1.04	XP_006723991.1	43.75	9	93	9	1	21.15	240	27.854	8.81		54000000	50000000	64.793	High	0	0	1297.41	9	High	0	0	166.805	9
735997436	39	ACAT2	acetyl-CoA acetyltransferase, cytosolic isoform 2 [Homo sapiens]	1.04	NP_001290182.1	6.33803	1	4	1	1	8.77	426	44.614	8.46		2200000	2100000	0.122	High	11	0.00140953	62.98	1	High	61	0.00989778	13.2194	1
767923734	55193	PBRM1	protein polybromo-1 isoform X1 [Homo sapiens]	1.04	XP_011532204.1	11.4203	16	44	16	1	13.13	1725	196.905	7.23		16000000	15000000	0.767	High	0	0	420.489	16	High	5	0.00151653	70.1582	16
767937496	10915	TCERG1	transcription elongation regulator 1 isoform X1 [Homo sapiens]	1.04	XP_011535847.1	25.7778	28	134	28	1	8.69	1125	126.982	8.94		25000000	24000000	19.06	High	0	0	1156.03	26	High	0	0	235.273	28
767945997	8662	EIF3B	eukaryotic translation initiation factor 3 subunit B isoform X1 [Homo sapiens]	1.04	XP_011513901.1	31.8182	21	62	21	1	14.18	814	92.424	5	Acetyl [N-Term]	27000000	25000000	4.223	High	0	0	562.435	19	High	5	0.00151653	91.7407	21
768017454	55245	UQCC1	ubiquinol-cytochrome-c reductase complex assembly factor 1 isoform X1 [Homo sapiens]	1.04	XP_011527179.1	2.8754	1	4	1	1		313	36.225	8.65		440000	420000	0.359	High	5	0.000687474	75.36	1	Medium	125	0.0154131	5.77434	1
4503483	1938	EEF2	elongation factor 2 [Homo sapiens]	1.03	NP_001952.1	43.1235	36	392	35	1	11.11	858	95.277	6.83		99000000	89000000	77.274	High	0	0	4763.53	35	High	0	0	692.871	35
4503509	8661	EIF3A	eukaryotic translation initiation factor 3 subunit A [Homo sapiens]	1.03	NP_003741.1	20.2605	27	106	27	1	9.86	1382	166.468	6.79		16000000	15000000	3.587	High	0	0	1217.55	26	High	0	0	182.548	27
4505185	4282	MIF	macrophage migration inhibitory factor [Homo sapiens]	1.03	NP_002406.1	17.3913	2	18	2	1		115	12.468	7.88		8000000	8500000	5.31	High	0	0	241.092	2	High	59	0.00982515	14.4685	1
4506663	6132	RPL8	60S ribosomal protein L8 [Homo sapiens]	1.03	NP_000964.1	10.8949	3	16	3	1	8.84	257	28.007	11.03		70000000	71000000	2.511	High	0	0	234.615	3	High	18	0.00415512	28.0443	3
4758384	2289	FKBP5	peptidyl-prolyl cis-trans isomerase FKBP5 isoform 1 [Homo sapiens]	1.03	NP_004108.1	22.9759	8	29	8	1	12.72	457	51.18	5.9		14000000	14000000	2.433	High	0	0	348.375	7	High	5	0.00151653	54.3547	8
4758862	9521	EEF1E1	eukaryotic translation elongation factor 1 epsilon-1 isoform 1 [Homo sapiens]	1.03	NP_004271.1	36.2069	5	18	5	1	15.19	174	19.798	8.54		16000000	16000000	4.623	High	0	0	219.988	5	High	18	0.00415512	29.1618	5
4885417	3093	UBE2K	ubiquitin-conjugating enzyme E2 K isoform 1 [Homo sapiens]	1.03	NP_005330.1	7.5	1	2	1	1		200	22.393	5.44		1500000	1500000	0.212	High	78	0.008028	30.6	1	Medium	300	0.0329634	3.77627	1
5453555	5901	RAN	GTP-binding nuclear protein Ran isoform 1 [Homo sapiens]	1.03	NP_006316.1	40.2778	10	108	10	1	7.42	216	24.408	7.49		73000000	68000000	99	High	0	0	1339.72	10	High	0	0	199.154	10
6715568	5530	PPP3CA	serine/threonine-protein phosphatase 2B catalytic subunit alpha isoform isoform 1 [Homo sapiens]	1.03	NP_000935.1	4.22265	2	5	2	1	34.35	521	58.65	5.86		5100000	6000000	0.202	High	4	0.00055687	78.61	2	Medium	89	0.012045	8.34286	2
7019415	29927	SEC61A1	protein transport protein Sec61 subunit alpha isoform 1 [Homo sapiens]	1.03	NP_037468.1	8.19328	4	11	4	1	17.98	476	52.231	8.06		12000000	13000000	0.778	High	9	0.00118781	66.07	3	High	65	0.00991307	11.2404	4
7019477	27429	HTRA2	serine protease HTRA2, mitochondrial isoform 1 preproprotein [Homo sapiens]	1.03	NP_037379.1	4.80349	2	6	2	1	9.97	458	48.811	10.07		7700000	7300000	0.334	High	19	0.00229496	52.07	2	Medium	145	0.01743	5.4653	2
7657176	10330	CNPY2	protein canopy homolog 2 isoform 1 precursor [Homo sapiens]	1.03	NP_055070.1	36.2637	5	22	5	1	12.15	182	20.639	4.92		12000000	17000000	4.337	High	0	0	427.67	5	High	15	0.00415512	44.2155	5
7662238	22985	ACIN1	apoptotic chromatin condensation inducer in the nucleus isoform 1 [Homo sapiens]	1.03	NP_055792.1	20.0597	18	89	18	1	12.25	1341	151.797	6.43		19000000	19000000	2.219	High	0	0	1601.17	18	High	0	0	187.421	18
7705855	51144	HSD17B12	very-long-chain 3-oxoacyl-CoA reductase [Homo sapiens]	1.03	NP_057226.1	21.4744	5	14	5	1	13.14	312	34.302	9.32		16000000	15000000	1.738	High	0	0	173.055	5	High	39	0.00760827	23.4697	5
7706333	51642	MRPL48	39S ribosomal protein L48, mitochondrial [Homo sapiens]	1.03	NP_057139.1	21.6981	4	10	4	1	13.03	212	23.92	8.98		15000000	12000000	1.848	High	0	0	160.02	4	High	54	0.00972798	16.6029	4
9966881	57122	NUP107	nuclear pore complex protein Nup107 [Homo sapiens]	1.03	NP_065134.1	19.4595	13	52	13	1	5.81	925	106.307	5.43		22000000	22000000	1.649	High	0	0	569.086	13	High	5	0.00151653	88.2582	13
12408675	5202	PFDN2	prefoldin subunit 2 [Homo sapiens]	1.03	NP_036526.2	7.79221	1	2	1	1		154	16.638	6.58		2000000	2000000	0.259	High	15	0.00185071	55.68	1	Medium	308	0.0333477	3.64907	1
13124873	865	CBFB	core-binding factor subunit beta isoform 2 [Homo sapiens]	1.03	NP_001746.1	23.6264	4	17	4	1	3.88	182	21.495	6.6		11000000	10000000	4.995	High	0	0	386.497	4	High	18	0.00415512	35.4307	4
13376617	80142	PTGES2	prostaglandin E synthase 2 isoform 1 [Homo sapiens]	1.03	NP_079348.1	19.0981	5	18	5	1	3.4	377	41.917	9.16		7700000	7500000	1.154	High	0	0	283.147	5	High	18	0.00415512	37.5853	5
14043022	4141	MARS	methionine--tRNA ligase, cytoplasmic [Homo sapiens]	1.03	NP_004981.2	18.8889	11	35	11	1	18.63	900	101.052	6.16		9500000	8500000	1.356	High	0	0	447.995	11	High	5	0.00151653	75.723	11
15011916	54433	GAR1	H/ACA ribonucleoprotein complex subunit 1 [Homo sapiens]	1.03	NP_127460.1	16.5899	3	16	3	1	8.32	217	22.334	10.92		28000000	22000000	1.61	High	76	0.00783586	31.35	3	High	25	0.00547285	24.3617	3
17149828	80155	NAA15	N-alpha-acetyltransferase 15, NatA auxiliary subunit [Homo sapiens]	1.03	NP_476516.1	3.11778	3	8	3	1		866	101.208	7.42		14000000	15000000	0.194	High	101	0.00985086	19.63	3	Medium	293	0.0327301	4.02517	3
17158044	6194	RPS6	40S ribosomal protein S6 [Homo sapiens]	1.03	NP_001001.2	12.8514	3	14	3	1	10.87	249	28.663	10.84		28000000	27000000	2.594	High	0	0	221.36	3	High	39	0.00760827	21.8119	3
19923748	1743	DLST	dihydrolipoyllysine-residue succinyltransferase component of 2-oxoglutarate dehydrogenase complex, mitochondrial isoform 1 precursor [Homo sapiens]	1.03	NP_001924.2	38.4106	12	69	12	1	14.28	453	48.724	8.95		48000000	44000000	10.053	High	0	0	1129.54	12	High	0	0	139.896	12
19923855	94056	SYAP1	synapse-associated protein 1 [Homo sapiens]	1.03	NP_116185.2	4.26136	1	2	1	1		352	39.909	4.53		1100000	1000000	0.166	High	18	0.00218208	52.17	1	Medium	421	0.0423541	2.87182	1
21265080	29074	MRPL18	39S ribosomal protein L18, mitochondrial [Homo sapiens]	1.03	NP_054880.2	14.4444	3	8	3	1		180	20.564	9.54		12000000	18000000	2.162	High	9	0.00118781	67.1213	3	High	63	0.00991307	12.5598	3
21265096	54534	MRPL50	39S ribosomal protein L50, mitochondrial [Homo sapiens]	1.03	NP_061924.1	36.0759	4	13	4	1	13.31	158	18.313	7.88		13000000	12000000	4.995	High	0	0	218.55	3	High	25	0.00547285	25.2737	4
21704261	4149	MAX	protein max isoform a [Homo sapiens]	1.03	NP_002373.3	31.25	4	20	4	1	8.85	160	18.264	6.3		49000000	48000000	5.31	High	0	0	197.38	4	High	18	0.00415512	31.3079	4
23397429	10480	EIF3M	eukaryotic translation initiation factor 3 subunit M isoform 1 [Homo sapiens]	1.03	NP_006351.2	20.5882	6	16	6	1	8.15	374	42.476	5.63		13000000	12000000	1.637	High	0	0	275.715	6	High	18	0.00415512	30.126	6
24234747	3608	ILF2	interleukin enhancer-binding factor 2 isoform 1 [Homo sapiens]	1.03	NP_004506.2	59.7436	17	180	17	1	10.84	390	43.035	5.26		51000000	49000000	126.427	High	0	0	3137.34	17	High	0	0	361.727	17
24497605	23636	NUP62	nuclear pore glycoprotein p62 [Homo sapiens]	1.03	NP_057637.2	9.96169	3	10	3	1		522	53.222	5.31		8100000	7500000	1.61	High	0	0	179.559	3	High	22	0.00497738	25.7448	3
28460688	200081	TXLNA	alpha-taxilin [Homo sapiens]	1.03	NP_787048.1	12.4542	4	15	4	1	37.39	546	61.853	6.52		3600000	3800000	1.031	High	0	0	140.094	3	High	18	0.00415512	31.7761	4
31077081	2395	FXN	frataxin, mitochondrial isoform 1 preproprotein [Homo sapiens]	1.03	NP_000135.2	13.8095	2	12	2	1	4.86	210	23.121	8.69		35000000	34000000	1.848	High	0	0	191.59	2	High	22	0.00497738	25.5614	2
34101286	51663	ZFR	zinc finger RNA-binding protein [Homo sapiens]	1.03	NP_057191.2	15.1769	11	39	11	1	13.66	1074	116.939	9.04		19000000	19000000	1.61	High	0	0	713.673	11	High	5	0.00151653	71.9047	11
40807485	24148	PRPF6	pre-mRNA-processing factor 6 [Homo sapiens]	1.03	NP_036601.2	31.0308	25	94	25	1	4.86	941	106.858	8.25		23000000	20000000	4.092	High	0	0	1163.05	25	High	0	0	156.124	25
42716275	23019	CNOT1	CCR4-NOT transcription complex subunit 1 isoform a [Homo sapiens]	1.03	NP_057368.3	5.00842	11	33	11	1	9.69	2376	266.768	7.11		11000000	10000000	0.297	High	0	0	397.89	10	High	5	0.00151653	49.987	11
50726968	4236	MFAP1	microfibrillar-associated protein 1 [Homo sapiens]	1.03	NP_005917.2	17.7677	6	28	6	1	8.48	439	51.927	4.98		18000000	17000000	3.281	High	0	0	540.388	6	High	5	0.00151653	63.2357	6
54112121	23450	SF3B3	splicing factor 3B subunit 3 [Homo sapiens]	1.03	NP_036558.3	37.387	37	322	37	1	11.94	1217	135.492	5.26		80000000	75000000	15.963	High	0	0	5526.69	37	High	0	0	596.495	37
56699409	27316	RBMX	RNA-binding motif protein, X chromosome isoform 1 [Homo sapiens]	1.03	NP_002130.2	48.0818	19	241	6	1	17.29	391	42.306	10.05	Phospho [S88(100); S208(100); S251(95.1); S277(100)]; Acetyl [N-Term]	32000000	25000000	154.707	High	0	0	2887.24	18	High	0	0	421.473	19
109948285	645974	PABPC1L2B	polyadenylate-binding protein 1-like 2 [Homo sapiens]	1.03	NP_001035971.1	10	2	22	2	0	3.79	200	22.785	9.1		42000000	41000000	1.512	High	0	0	412.239	2	High	18	0.00415512	30.7991	2
167234419	9967	THRAP3	thyroid hormone receptor-associated protein 3 [Homo sapiens]	1.03	NP_005110.2	3.4555	2	4	2	1		955	108.601	10.15		12000000	9300000	0.113	High	17	0.00206813	53.81	2	Medium	90	0.012045	8.06983	2
171543895	6311	ATXN2	ataxin-2 [Homo sapiens]	1.03	NP_002964.3	3.80807	3	10	3	1	6.73	1313	140.196	9.57		4000000	3800000	0.271	High	0	0	139.99	3	High	48	0.00889054	18.7298	3
194272210	3735	KARS	lysine--tRNA ligase isoform 1 [Homo sapiens]	1.03	NP_001123561.1	19.36	11	46	11	1	13.84	625	71.451	6.81		16000000	16000000	3.642	High	0	0	540.259	11	High	5	0.00151653	81.4205	11
208609990	9688	NUP93	nuclear pore complex protein Nup93 isoform 1 [Homo sapiens]	1.03	NP_055484.3	36.7521	24	98	24	1	12.03	819	93.43	5.72		28000000	26000000	3.971	High	0	0	1404.68	23	High	0	0	178.058	24
221136866	55135	WRAP53	telomerase Cajal body protein 1 [Homo sapiens]	1.03	NP_001137464.1	3.28467	1	4	1	1		548	59.272	4.58		4400000	4300000	0.212	High	3	0.000435414	90.28	1	Medium	70	0.0101611	10.0835	1
260436862	162	AP1B1	AP-1 complex subunit beta-1 isoform a [Homo sapiens]	1.03	NP_001118.3	7.58693	6	22	2	1	5.38	949	104.54	5.06		22000000	21000000	0.65	High	0	0	217.15	6	High	18	0.00415512	30.9179	6
302699245	1981	EIF4G1	eukaryotic translation initiation factor 4 gamma 1 isoform 6 [Homo sapiens]	1.03	NP_001181875.1	16.9988	18	74	18	1	5.91	1606	176.098	5.34		18000000	14000000	1.659	High	0	0	1104.4	18	High	0	0	132.702	18
313569822	100526842	RPL17-C18orf32	RPL17-C18orf32 protein isoform 1 [Homo sapiens]	1.03	NP_001186284.1	34.2105	6	21	6	1	24.35	228	26.356	10.1		17000000	18000000	5.813	High	0	0	230.615	5	High	18	0.00415512	35.8955	6
392307007	5788	PTPRC	receptor-type tyrosine-protein phosphatase C isoform 1 precursor [Homo sapiens]	1.03	NP_002829.3	3.2925	4	7	4	1	23.87	1306	147.394	6.15		9200000	9700000	0.147	High	12	0.00150451	59.22	3	Medium	68	0.0101611	10.5012	4
530372179	23395	LARS2	probable leucine--tRNA ligase, mitochondrial isoform X1 [Homo sapiens]	1.03	XP_005265063.1	11.6279	8	23	8	1	11.3	903	101.911	8.22		9200000	7800000	0.758	High	0	0	200.528	8	High	18	0.00415512	33.412	8
530382073	4594	MUT	methylmalonyl-CoA mutase, mitochondrial isoform X1 [Homo sapiens]	1.03	XP_005249200.1	7.33333	4	10	4	1	9.7	750	83.082	6.93		18000000	18000000	0.343	High	0	0	167.81	4	High	59	0.00982515	15.4229	4
578815676	55156	ARMC1	armadillo repeat-containing protein 1 isoform X1 [Homo sapiens]	1.03	XP_006716521.1	18.4397	3	14	3	1	12.53	282	31.261	5.74	Acetyl [N-Term]	18000000	17000000	1.424	High	3	0.000435414	93.35	2	High	39	0.00760827	23.3787	3
578825752	3183	HNRNPC	heterogeneous nuclear ribonucleoproteins C1/C2 isoform X2 [Homo sapiens]	1.03	XP_006720188.1	61.4334	26	551	26	1	2.27	293	32.318	5.08	Phospho [S228(100); S286(100)]	480000000	460000000	9999	High	0	0	6612.49	26	High	0	0	923.444	26
612407827	26993	AKAP8L	A-kinase anchor protein 8-like isoform 1 [Homo sapiens]	1.03	NP_055186.3	15.0155	7	24	7	1	6.87	646	71.595	5.05		20000000	19000000	1.683	High	0	0	365.027	7	High	5	0.00151653	44.7692	7
767918974	5757	PTMA	prothymosin alpha isoform X1 [Homo sapiens]	1.03	XP_011509820.1	9.12548	3	14	3	1	23.45	263	27.944	4.83		15000000	13000000	1.424	High	0	0	273.603	3	High	25	0.00547285	23.5489	3
767927346	60678	EEFSEC	selenocysteine-specific elongation factor isoform X1 [Homo sapiens]	1.03	XP_011511365.1	4.48223	2	6	2	1	25.88	647	70.721	8.57		3200000	3300000	0.225	High	0	0	166.11	2	High	54	0.00972798	16.7339	2
767946728	10898	CPSF4	cleavage and polyadenylation specificity factor subunit 4 isoform X3 [Homo sapiens]	1.03	XP_011514059.1	43.9516	9	42	9	1	8.38	248	27.905	8.22	Acetyl [N-Term]	19000000	18000000	24.119	High	0	0	403.628	8	High	5	0.00151653	89.4995	9
767962262	23063	WAPAL	wings apart-like protein homolog isoform X2 [Homo sapiens]	1.03	XP_011537850.1	13.5452	10	34	10	1	15.36	1196	133.489	5.44		11000000	10000000	0.764	High	0	0	514.84	10	High	5	0.00151653	68.7912	10
767965289	10658	CELF1	CUGBP Elav-like family member 1 isoform X4 [Homo sapiens]	1.03	XP_011518154.1	28.5992	12	94	1	1		514	55.107	8.38		3200000	3100000	58.948	High	0	0	1023.27	12	High	0	0	173.446	12
767984831	57519	STARD9	stAR-related lipid transfer protein 9 isoform X1 [Homo sapiens]	1.03	XP_011520133.1	0.148778	1	2	1	1		4705	516.503	6.32		12000000	12000000	0.009	High	107	0.00985086	0	1	Low	755	0.0708987	2.06785	1
768002636	51073	MRPL4	39S ribosomal protein L4, mitochondrial isoform X1 [Homo sapiens]	1.03	XP_011526347.1	5.32213	1	4	1	1		357	39.563	10.59		25000000	24000000	0.389	High	0	0	184.85	1	Medium	70	0.0101611	9.63934	1
768017580	55738	ARFGAP1	ADP-ribosylation factor GTPase-activating protein 1 isoform X1 [Homo sapiens]	1.03	XP_011527203.1	3.60577	1	2	1	1		416	45.875	5.78		6100000	5900000	0.122	High	22	0.00259312	48.62	1	Medium	317	0.034119	3.53286	1
4503513	8668	EIF3I	eukaryotic translation initiation factor 3 subunit I [Homo sapiens]	1.02	NP_003748.1	46.7692	10	46	10	1	13.12	325	36.479	5.64		29000000	28000000	10.22	High	0	0	604.267	9	High	5	0.00151653	94.3668	10
4506903	8683	SRSF9	serine/arginine-rich splicing factor 9 [Homo sapiens]	1.02	NP_003760.1	56.1086	16	181	15	1	6.3	221	25.526	8.65	Phospho [S211(100); S216(100)]	75000000	70000000	463.159	High	0	0	1639.65	16	High	0	0	274.306	16
4758304	9601	PDIA4	protein disulfide-isomerase A4 precursor [Homo sapiens]	1.02	NP_004902.1	44.031	25	143	25	1	9.69	645	72.887	5.07		29000000	28000000	16.252	High	0	0	1755.72	25	High	0	0	225.783	25
5729790	10664	CTCF	transcriptional repressor CTCF isoform 1 [Homo sapiens]	1.02	NP_006556.1	4.5392	2	6	2	1	3.06	727	82.732	6.96		8600000	8400000	0.25	High	10	0.00131562	65.4233	2	Medium	68	0.0101611	10.6595	2
6005860	11224	RPL35	60S ribosomal protein L35 [Homo sapiens]	1.02	NP_009140.1	17.8862	2	6	2	1	4.87	123	14.543	11.05		16000000	16000000	4.623	High	88	0.00885579	26.53	2	Medium	90	0.012045	8.24758	2
7661832	29101	SSU72	RNA polymerase II subunit A C-terminal domain phosphatase SSU72 [Homo sapiens]	1.02	NP_054907.1	20.1031	3	14	3	1	10.58	194	22.56	5.33		16000000	16000000	1.61	High	0	0	146.09	3	High	25	0.00547285	24.9081	3
13129092	79073	TMEM109	transmembrane protein 109 precursor [Homo sapiens]	1.02	NP_076997.1	4.93827	1	4	1	1		243	26.194	10.48		140000000	140000000	0.585	High	3	0.000435414	91.43	1	Medium	141	0.0171554	5.61298	1
16950603	60488	MRPS35	28S ribosomal protein S35, mitochondrial isoform 1 precursor [Homo sapiens]	1.02	NP_068593.2	27.5542	6	28	6	1	9.8	323	36.821	8.24		14000000	14000000	2.981	High	0	0	288.34	6	High	5	0.00151653	65.0217	6
21071032	51428	DDX41	probable ATP-dependent RNA helicase DDX41 [Homo sapiens]	1.02	NP_057306.2	9.96785	5	16	5	1	16.7	622	69.793	6.84		13000000	13000000	0.551	High	0	0	192.627	5	High	25	0.00547285	24.7213	5
21265070	51069	MRPL2	39S ribosomal protein L2, mitochondrial isoform 1 [Homo sapiens]	1.02	NP_057034.2	11.4754	2	8	2	1	5.52	305	33.28	11.3		4200000	4100000	0.585	High	0	0	111.71	2	High	39	0.00760827	20.6857	2
31377697	79709	COLGALT1	procollagen galactosyltransferase 1 precursor [Homo sapiens]	1.02	NP_078932.2	5.78778	3	10	3	1	2.64	622	71.59	7.31		170000000	14000000	0.389	High	12	0.00150451	57.56	3	High	65	0.00991307	11.4554	3
33636698	9874	TLK1	serine/threonine-protein kinase tousled-like 1 isoform 1 [Homo sapiens]	1.02	NP_036422.3	2.48042	1	2	1	1		766	86.646	8.72		680000	670000	0.068	High	13	0.00162338	56.58	1	Medium	125	0.0154131	5.90743	1
33636719	10469	TIMM44	mitochondrial import inner membrane translocase subunit TIM44 [Homo sapiens]	1.02	NP_006342.2	26.7699	11	70	11	1	4.89	452	51.323	8.32		31000000	30000000	6.279	High	0	0	1166.4	11	High	0	0	130.402	11
34147498	54968	TMEM70	transmembrane protein 70, mitochondrial isoform a [Homo sapiens]	1.02	NP_060336.3	15.7692	3	10	3	1	1.78	260	28.951	8.91		6700000	6800000	1.424	High	0	0	145.14	3	High	39	0.00760827	20.3459	3
38327625	1431	CS	citrate synthase, mitochondrial precursor [Homo sapiens]	1.02	NP_004068.2	24.4635	11	140	11	1	6.32	466	51.68	8.32		79000000	76000000	11.217	High	0	0	1378.73	11	High	0	0	192.008	11
41872389	80308	FLAD1	FAD synthase isoform 1 [Homo sapiens]	1.02	NP_079483.3	2.21465	1	4	1	1		587	65.224	6.93		1200000	1200000	0.15	High	18	0.00218208	52.46	1	Medium	125	0.0154131	5.80824	1
48255933	3150	HMGN1	non-histone chromosomal protein HMG-14 [Homo sapiens]	1.02	NP_004956.5	37	6	19	6	1		100	10.653	9.6	Phospho [S86(100)]	23000000	28000000	99	High	0	0	391.664	6	High	5	0.00151653	58.4881	6
51243055	51537	MTFP1	mitochondrial fission process protein 1 isoform a [Homo sapiens]	1.02	NP_057582.2	14.4578	2	8	2	1		166	17.999	9.31		13000000	17000000	1.783	High	8	0.00106852	67.94	2	High	63	0.00991307	12.7769	2
51477700	51586	MED15	mediator of RNA polymerase II transcription subunit 15 isoform a [Homo sapiens]	1.02	NP_001003891.1	3.4264	2	4	2	1		788	86.699	9.42		7200000	7100000	0.222	High	67	0.00697771	33.38	2	Medium	100	0.0128074	7.02256	2
66277202	5420	PODXL	podocalyxin isoform 1 precursor [Homo sapiens]	1.02	NP_001018121.1	2.32975	1	4	1	1		558	58.599	5.49		17000000	17000000	0.202	High	18	0.00218208	52.59	1	Medium	145	0.01743	5.47885	1
72534670	9373	PLAA	phospholipase A-2-activating protein [Homo sapiens]	1.02	NP_001026859.1	6.03774	4	8	4	1		795	87.101	6.37		5700000	6100000	0.284	High	0	0	222.297	2	High	48	0.00889054	17.2904	4
94538354	9512	PMPCB	mitochondrial-processing peptidase subunit beta precursor [Homo sapiens]	1.02	NP_004270.2	32.7198	14	75	14	1	14.42	489	54.331	6.83		44000000	42000000	6.814	High	0	0	1367.84	13	High	0	0	135.87	14
109452587	283742	FAM98B	protein FAM98B [Homo sapiens]	1.02	NP_775882.2	19.8614	6	31	5	1	5.59	433	45.519	8.69		34000000	34000000	2.511	High	0	0	337.935	6	High	5	0.00151653	56.9758	6
161702986	7430	EZR	ezrin [Homo sapiens]	1.02	NP_001104547.1	39.7611	23	151	17	1	11.8	586	69.37	6.27		39000000	32000000	21.022	High	0	0	1410.25	23	High	0	0	248.025	23
189027129	201626	PDE12	2',5'-phosphodiesterase 12 [Homo sapiens]	1.02	NP_808881.3	6.89655	3	8	3	1	20.55	609	67.309	6.57		11000000	12000000	0.389	High	0	0	121.367	3	High	59	0.00982515	14.4509	3
217035154	92241	RCSD1	capZ-interacting protein [Homo sapiens]	1.02	NP_443094.3	3.84615	1	4	1	1		416	44.477	5.4		2100000	2100000	0.245	High	17	0.00206813	54.5	1	Medium	125	0.0154131	5.90939	1
221316632	1315	COPB1	coatomer subunit beta [Homo sapiens]	1.02	NP_001137534.1	26.2329	16	61	16	1	6.95	953	107.074	6.05		17000000	17000000	2.467	High	0	0	865.087	15	High	0	0	127.453	16
530380592	54439	RBM27	RNA-binding protein 27 isoform X1 [Homo sapiens]	1.02	XP_005268523.1	11.4043	8	37	6	1	8.54	1061	118.744	9.19		15000000	16000000	1.565	High	0	0	550.094	8	High	5	0.00151653	69.6652	8
530381854	3017	HIST1H2BD	histone H2B type 1-D isoform X1 [Homo sapiens]	1.02	XP_005249096.1	49.3333	9	595	3	0	7.02	150	16.347	10.32		380000000	410000000	7497.94	High	0	0	9003.51	9	High	0	0	861.688	9
530396818	4728	NDUFS8	NADH dehydrogenase [ubiquinone] iron-sulfur protein 8, mitochondrial isoform X1 [Homo sapiens]	1.02	XP_005274070.1	18.5714	3	8	3	1	3.98	210	23.69	6.34		15000000	15000000	0.931	High	0	0	136.917	3	High	65	0.00991307	12.1884	3
530416988	6158	RPL28	60S ribosomal protein L28 isoform X1 [Homo sapiens]	1.02	XP_005259189.1	15.8824	3	10	3	1	14.98	170	19.06	11.46		37000000	31000000	1.61	High	0	0	127.84	3	High	65	0.00991307	11.8967	3
533868883	11194	ABCB8	ATP-binding cassette sub-family B member 8, mitochondrial isoform a [Homo sapiens]	1.02	NP_001269220.1	4.62585	3	10	3	1	9.09	735	79.938	8.98		9500000	9500000	0.315	High	0	0	142.269	3	High	59	0.00982515	14.4065	3
557948106	29945	ANAPC4	anaphase-promoting complex subunit 4 isoform 1 [Homo sapiens]	1.02	NP_001273685.1	1.97775	1	2	1	1		809	92.157	5.53		310000	300000	0.062	High	1	0.000156079	102.16	1	Medium	125	0.0154131	5.82714	1
767952715	22827	PUF60	poly(U)-binding-splicing factor PUF60 isoform X2 [Homo sapiens]	1.02	XP_011515232.1	45.4231	20	181	20	1	9.37	579	62.318	5.53		45000000	45000000	47.939	High	0	0	2866.26	20	High	0	0	407.225	20
767966354	66005	CHID1	chitinase domain-containing protein 1 isoform X3 [Homo sapiens]	1.02	XP_011518601.1	4.39331	2	6	2	1	8.14	478	53.404	8.32		18000000	17000000	0.318	High	105	0.00985086	17.6	2	Medium	90	0.012045	7.88661	2
767993263	10801	2015-09-09	septin-9 isoform X3 [Homo sapiens]	1.02	XP_011522506.1	8.2658	4	15	4	1	6.03	617	68.635	8.97		21000000	18000000	0.413	High	3	0.000435414	89.9833	4	High	39	0.00760827	19.9082	4
4503521	3646	EIF3E	eukaryotic translation initiation factor 3 subunit E [Homo sapiens]	1.01	NP_001559.1	26.9663	10	35	10	1	24.44	445	52.187	6.04		13000000	12000000	2.433	High	0	0	370.323	9	High	5	0.00151653	56.3445	10
4504317	8368	HIST1H4L	histone H4 [Homo sapiens]	1.01	NP_003537.1	54.3689	10	271	10	1	10.4	103	11.36	11.36		330000000	330000000	146779	High	0	0	3772.41	9	High	0	0	439.881	10
4505621	5037	PEBP1	phosphatidylethanolamine-binding protein 1 preproprotein [Homo sapiens]	1.01	NP_002558.1	57.2193	6	28	6	1	23.19	187	21.044	7.53		37000000	32000000	14.199	High	0	0	668.841	6	High	5	0.00151653	70.7975	6
4506753	8607	RUVBL1	ruvB-like 1 [Homo sapiens]	1.01	NP_003698.1	54.6053	20	161	20	1	8.92	456	50.196	6.42		30000000	29000000	150.991	High	0	0	2298.65	20	High	0	0	315.968	20
4507127	6631	SNRPC	U1 small nuclear ribonucleoprotein C [Homo sapiens]	1.01	NP_003084.1	24.5283	3	62	3	1	6.1	159	17.381	9.67		320000000	320000000	2153.43	High	0	0	1671.99	3	High	0	0	141.146	3
4557014	847	CAT	catalase [Homo sapiens]	1.01	NP_001743.1	36.8121	14	52	14	1	17.91	527	59.719	7.39		23000000	22000000	5.813	High	0	0	886.136	14	High	5	0.00151653	99.6018	14
4557493	1478	CSTF2	cleavage stimulation factor subunit 2 isoform 2 [Homo sapiens]	1.01	NP_001316.1	28.4229	11	75	6	1	2.1	577	60.92	6.83	Phospho [S524(96)]	38000000	42000000	4.754	High	0	0	932.522	11	High	0	0	112.077	11
4557719	3978	LIG1	DNA ligase 1 isoform 1 [Homo sapiens]	1.01	NP_000225.1	1.74102	1	4	1	1		919	101.673	5.62		10000000	9800000	0.094	High	4	0.00055687	75.8244	1	Medium	121	0.0150704	6.2714	1
4759158	6633	SNRPD2	small nuclear ribonucleoprotein Sm D2 isoform 1 [Homo sapiens]	1.01	NP_004588.1	55.9322	9	168	9	1	14.7	118	13.518	9.91	Phospho [T12(100)]	150000000	150000000	3161.28	High	0	0	2425.26	9	High	0	0	318.877	9
4809279	310	ANXA7	annexin A7 isoform 2 [Homo sapiens]	1.01	NP_004025.1	3.27869	1	2	1	1		488	52.706	5.68		17000000	17000000	0.129	High	90	0.00900901	25.04	1	Medium	295	0.0327924	3.92584	1
5453994	5885	RAD21	double-strand-break repair protein rad21 homolog [Homo sapiens]	1.01	NP_006256.1	29.794	13	54	13	1	13.83	631	71.645	4.65		27000000	25000000	4.412	High	0	0	799.647	13	High	5	0.00151653	94.3545	13
7706425	51691	LSM8	LSM8 homolog, U6 small nuclear RNA associated [Homo sapiens]	1.01	NP_057284.1	43.75	4	21	4	1	6.12	96	10.396	4.48		59000000	58000000	9	High	0	0	223.785	4	High	18	0.00415512	31.7786	4
8923450	54949	SDHAF2	succinate dehydrogenase assembly factor 2, mitochondrial [Homo sapiens]	1.01	NP_060311.1	8.43373	1	4	1	1		166	19.587	6.8		11000000	11000000	0.585	High	10	0.00131562	65.24	1	Medium	87	0.012045	8.53265	1
9910460	56954	NIT2	omega-amidase NIT2 [Homo sapiens]	1.01	NP_064587.1	21.0145	4	14	4	1	6.6	276	30.589	7.21		21000000	21000000	1.448	High	0	0	376.274	4	High	18	0.00415512	26.9499	4
9910542	56681	SAR1A	GTP-binding protein SAR1a [Homo sapiens]	1.01	NP_064535.1	11.6162	2	6	2	1		198	22.353	6.68		8700000	16000000	0.874	High	3	0.000435414	98.7269	2	Medium	100	0.0128074	6.74612	2
14028877	64432	MRPS25	28S ribosomal protein S25, mitochondrial [Homo sapiens]	1.01	NP_071942.1	19.6532	3	8	3	1	12.31	173	20.103	8.82		18000000	25000000	1.783	High	3	0.000435414	94.88	3	High	65	0.00991307	12.1596	3
14249398	84844	PHF5A	PHD finger-like domain-containing protein 5A [Homo sapiens]	1.01	NP_116147.1	54.5455	5	51	5	1	5.5	110	12.397	8.41		69000000	58000000	30.623	High	0	0	756.497	5	High	5	0.00151653	83.0375	5
14702171	5432	POLR2C	DNA-directed RNA polymerase II subunit RPB3 [Homo sapiens]	1.01	NP_116558.1	41.0909	7	16	7	1	16.11	275	31.422	4.92		30000000	30000000	2.415	High	0	0	229.91	7	High	18	0.00415512	34.0292	7
21361741	51534	VTA1	vacuolar protein sorting-associated protein VTA1 homolog isoform a [Homo sapiens]	1.01	NP_057569.2	5.53746	1	2	1	1		307	33.858	6.29		19000000	19000000	0.212	High	107	0.00985086	0	1	Medium	418	0.0423541	2.91612	1
21735621	4191	MDH2	malate dehydrogenase, mitochondrial isoform 1 precursor [Homo sapiens]	1.01	NP_005909.2	63.9053	18	535	18	1	5.44	338	35.481	8.68		320000000	310000000	154.052	High	0	0	8537.67	18	High	0	0	994.185	18
28872796	1051	CEBPB	CCAAT/enhancer-binding protein beta isoform a [Homo sapiens]	1.01	NP_005185.2	5.21739	1	2	1	1		345	36.083	8.31		17000000	17000000	0.194	High	3	0.000435414	88.13	1	Medium	163	0.0192398	5.20719	1
38372901	6667	SP1	transcription factor Sp1 isoform a [Homo sapiens]	1.01	NP_612482.2	3.56688	1	2	1	1		785	80.644	7.34		6600000	6500000	0.166	High	3	0.000435414	87.69	1	Medium	99	0.0128074	7.18342	1
39930541	286257	C9orf142	protein PAXX [Homo sapiens]	1.01	NP_899064.1	9.31373	2	4	2	1		204	21.626	5.48		14000000	14000000	0.425	High	11	0.00140953	62.33	2	Medium	115	0.0146032	6.70159	2
41872368	51535	PPHLN1	periphilin-1 isoform 2 [Homo sapiens]	1.01	NP_958923.1	25.1337	10	44	10	1	7.62	374	43.371	7.68		17000000	18000000	5.579	High	0	0	355.946	10	High	5	0.00151653	51.7341	10
47419936	6732	SRPK1	SRSF protein kinase 1 [Homo sapiens]	1.01	NP_003128.3	16.1832	8	20	8	1	33.58	655	74.278	6.16		7500000	7500000	1.154	High	0	0	311.221	8	High	5	0.00151653	45.5497	8
56699456	23479	ISCU	iron-sulfur cluster assembly enzyme ISCU, mitochondrial isoform ISCU2 precursor [Homo sapiens]	1.01	NP_998760.1	21.5569	2	6	2	1		167	17.988	9.48		2100000	2200000	0.778	High	0	0	121.847	2	High	65	0.00991307	12.309	2
62865879	51651	PTRH2	peptidyl-tRNA hydrolase 2, mitochondrial isoform a [Homo sapiens]	1.01	NP_001015509.1	7.77778	1	6	1	1		180	19.312	8.73		7800000	8300000	1.371	High	5	0.000687474	73.64	1	High	65	0.00991307	11.9246	1
66392203	654364	NME1-NME2	NME1-NME2 protein [Homo sapiens]	1.01	NP_001018146.1	46.4419	8	90	1	1		267	30.118	8.92		84000000	72000000	14.849	High	0	0	1215.7	8	High	0	0	136.881	8
68509926	1665	DHX15	pre-mRNA-splicing factor ATP-dependent RNA helicase DHX15 [Homo sapiens]	1.01	NP_001349.2	34.717	26	230	25	1	8.01	795	90.875	7.46		59000000	55000000	31.523	High	0	0	3080.08	26	High	0	0	363.097	26
71773010	164	AP1G1	AP-1 complex subunit gamma-1 isoform a [Homo sapiens]	1.01	NP_001025178.1	4.12121	3	8	3	1	4.12	825	91.664	6.8		5800000	5300000	0.292	High	45	0.00489769	39.35	3	High	61	0.00989778	13.6507	3
94557305	9801	MRPL19	39S ribosomal protein L19, mitochondrial [Homo sapiens]	1.01	NP_055578.2	10.9589	2	8	2	1	26.04	292	33.514	9.5		11000000	10000000	0.585	High	3	0.000435414	94.4113	2	High	59	0.00982515	14.0211	2
114796644	1104	RCC1	regulator of chromosome condensation isoform a [Homo sapiens]	1.01	NP_001041659.1	53.5398	17	170	17	1	9.42	452	48.115	8.16	Phospho [S11(100)]	26000000	26000000	222.872	High	0	0	2692.45	16	High	0	0	383.851	17
151101292	81542	TMX1	thioredoxin-related transmembrane protein 1 precursor [Homo sapiens]	1.01	NP_110382.3	19.2857	6	25	6	1	5.96	280	31.771	4.98		40000000	39000000	9	High	0	0	284.463	5	High	18	0.00415512	38.0075	6
155030188	9443	MED7	mediator of RNA polymerase II transcription subunit 7 [Homo sapiens]	1.01	NP_001094286.1	9.44206	1	6	1	1		233	27.228	5.78		4500000	4600000	0.995	High	0	0	154.03	1	High	59	0.00982515	15.281	1
187828357	4093	SMAD9	mothers against decapentaplegic homolog 9 isoform a [Homo sapiens]	1.01	NP_001120689.1	6.20985	2	6	2	0		467	52.46	7.77		21000000	21000000	0.35	High	92	0.00918897	23.85	2	Medium	80	0.0113122	8.76193	2
195539395	5706	PSMC6	26S protease regulatory subunit 10B [Homo sapiens]	1.01	NP_002797.3	9.42928	3	8	3	1	33.95	403	45.768	7.78		26000000	23000000	0.52	High	0	0	127.007	3	High	59	0.00982515	14.519	3
211971008	80724	ACAD10	acyl-CoA dehydrogenase family member 10 isoform a [Homo sapiens]	1.01	NP_001130010.1	3.21101	3	10	3	1	9.68	1090	122.262	8.32		4400000	770000	0.201	High	0	0	266.38	3	High	57	0.00982515	16.3012	3
224028244	4841	NONO	non-POU domain-containing octamer-binding protein isoform 1 [Homo sapiens]	1.01	NP_001138880.1	50.7431	19	520	18	1	11.98	471	54.197	8.95	Phospho [T428(89.8); T450(100)]	250000000	230000000	1686.61	High	0	0	8372.36	19	High	0	0	926.782	19
224589127	55161	TMEM33	transmembrane protein 33 [Homo sapiens]	1.01	NP_060596.2	4.8583	1	6	1	1	3.24	247	27.96	9.7		6800000	6800000	0.468	High	0	0	115.88	1	Medium	78	0.0112733	9.47035	1
251831114	4537	ND3	NADH dehydrogenase subunit 3 [Homo sapiens]	1.01	YP_003024033.1	13.0435	1	2	1	1		115	13.177	4.44		4800000	4700000	1.154	High	12	0.00150451	58.72	1	Medium	370	0.0395553	3.34537	1
294832006	5520	PPP2R2A	serine/threonine-protein phosphatase 2A 55 kDa regulatory subunit B alpha isoform isoform 2 [Homo sapiens]	1.01	NP_001171062.1	4.814	2	6	2	1		457	52.966	6.49		16000000	15000000	0.369	High	6	0.00081103	71.24	2	Medium	90	0.012045	8.21546	2
315259111	100528064	NEDD8-MDP1	NEDD8-MDP1 protein [Homo sapiens]	1.01	NP_001186752.1	7.25389	1	4	1	1		193	22.014	6.37		1400000	1400000	0.468	High	11	0.00140953	62.43	1	Medium	89	0.012045	8.32739	1
530376839	81608	FIP1L1	pre-mRNA 3'-end-processing factor FIP1 isoform X1 [Homo sapiens]	1.01	XP_005265825.1	20.9571	8	50	8	1	27.38	606	67.73	5.64	Phospho [S259(100)]	24000000	23000000	2.981	High	0	0	946.38	8	High	5	0.00151653	98.9642	8
530395869	84364	ARFGAP2	ADP-ribosylation factor GTPase-activating protein 2 isoform X1 [Homo sapiens]	1.01	XP_005253223.1	1.96429	1	2	1	1		560	60.867	7.71		15000000	15000000	0.083	High	107	0.00985086	0	1	Low	587	0.0562584	2.3095	1
555943918	3163	HMOX2	heme oxygenase 2 isoform a [Homo sapiens]	1.01	NP_001273196.1	2.43243	1	2	1	1		370	41.643	5.44		4700000	4600000	0.122	High	55	0.00586166	36.8	1	Medium	421	0.0423541	2.86026	1
578808829	152926	PPM1K	protein phosphatase 1K, mitochondrial isoform X1 [Homo sapiens]	1.01	XP_006714174.1	3.76344	1	2	1	1		372	40.972	6.74		9100000	8900000	0.122	High	9	0.00118781	66.86	1	Medium	290	0.0325587	4.11303	1
767945185	26173	INTS1	integrator complex subunit 1 isoform X1 [Homo sapiens]	1.01	XP_011513562.1	2.13636	4	10	4	1	12.17	2200	245.023	6.1		5200000	6800000	0.102	High	0	0	159.639	4	High	59	0.00982515	15.1345	4
767953793	92140	MTDH	protein LYRIC isoform X1 [Homo sapiens]	1.01	XP_011515669.1	8.33333	4	10	4	1	11.09	612	66.868	9.28		13000000	11000000	0.487	High	0	0	143.07	4	High	54	0.00972798	16.6648	4
767994739	3980	LIG3	DNA ligase 3 isoform X1 [Homo sapiens]	1.01	XP_011523099.1	16.7932	13	36	13	1	25.38	1054	117.467	8.94	Phospho [S219]	14000000	12000000	0.995	High	0	0	438.599	13	High	5	0.00151653	69.7772	13
4503095	1457	CSNK2A1	casein kinase II subunit alpha isoform a [Homo sapiens]	1	NP_001886.1	35.0384	10	40	10	1	8.13	391	45.115	7.74		18000000	18000000	9	High	0	0	569.199	10	High	5	0.00151653	85.1129	9
4503471	1915	EEF1A1	elongation factor 1-alpha 1 [Homo sapiens]	1	NP_001393.1	50	17	373	17	1	4.78	462	50.109	9.01		260000000	270000000	298.358	High	0	0	4903.8	17	High	0	0	762.506	17
4503499	1964	EIF1AX	eukaryotic translation initiation factor 1A, X-chromosomal [Homo sapiens]	1	NP_001403.1	30.5556	5	14	5	1	13.62	144	16.45	5.24		20000000	21000000	9	High	0	0	118.673	5	High	39	0.00760827	20.218	5
4504245	8334	HIST1H2AC	histone H2A type 1-C [Homo sapiens]	1	NP_003503.1	40.7692	7	356	1	1		130	14.097	11.05		21000000	21000000	629.957	High	0	0	3617.98	7	High	0	0	619.253	7
4506243	5725	PTBP1	polypyrimidine tract-binding protein 1 isoform a [Homo sapiens]	1	NP_002810.1	50.2693	18	265	17	1	7.3	557	59.596	9.16	Acetyl [N-Term]	120000000	110000000	89.852	High	0	0	5367.27	16	High	0	0	649.578	18
4506645	6169	RPL38	60S ribosomal protein L38 [Homo sapiens]	1	NP_000990.1	35.7143	3	18	3	1	3.89	70	8.213	10.1		21000000	23000000	463.159	High	0	0	345.382	3	High	18	0.00415512	34.6694	3
4506679	6204	RPS10	40S ribosomal protein S10 [Homo sapiens]	1	NP_001005.1	29.0909	5	43	5	1	9.45	165	18.886	10.15		18000000	19000000	24.119	High	0	0	494.187	5	High	5	0.00151653	69.7588	5
4507133	6637	SNRPG	small nuclear ribonucleoprotein G [Homo sapiens]	1	NP_003087.1	26.3158	3	21	3	1	13.76	76	8.49	8.88		14000000	12000000	55.234	High	0	0	345.095	3	High	18	0.00415512	38.4894	3
5031645	10063	COX17	cytochrome c oxidase copper chaperone [Homo sapiens]	1	NP_005685.1	63.4921	3	23	3	1	1.35	63	6.91	7.24		29000000	28000000	30.623	High	0	0	696.177	3	High	54	0.00972798	16.6274	2
7661936	9667	SAFB2	scaffold attachment factor B2 [Homo sapiens]	1	NP_055464.1	24.7639	21	164	11	1	15.61	953	107.408	6.16		28000000	27000000	9.537	High	0	0	1935.64	21	High	0	0	356.18	20
8922764	55257	MRGBP	MRG/MORF4L-binding protein [Homo sapiens]	1	NP_060740.1	18.1373	3	14	3	1	16.42	204	22.403	5.83		4700000	5100000	2.981	High	0	0	256.111	3	High	25	0.00547285	23.9795	3
8923001	55347	ABHD10	mycophenolic acid acyl-glucuronide esterase, mitochondrial isoform 1 precursor [Homo sapiens]	1	NP_060864.1	48.0392	11	78	11	1	5.95	306	33.911	8.57		43000000	45000000	37.747	High	0	0	1161.1	11	High	0	0	181.498	11
11067747	988	CDC5L	cell division cycle 5-like protein [Homo sapiens]	1	NP_001244.1	40.399	23	111	23	1	9.53	802	92.194	8.18		21000000	19000000	16.508	High	0	0	1631.62	23	High	0	0	208.762	23
11415026	6142	RPL18A	60S ribosomal protein L18a [Homo sapiens]	1	NP_000971.1	26.1364	4	28	4	1	6.69	176	20.749	10.71		49000000	49000000	9	High	0	0	287.693	4	High	5	0.00151653	49.8655	4
11596859	63875	MRPL17	39S ribosomal protein L17, mitochondrial [Homo sapiens]	1	NP_071344.1	19.4286	3	9	3	1		175	20.038	10.11		23000000	23000000	1.031	High	22	0.00259312	49.3143	3	High	63	0.00991307	12.6405	3
11641243	64146	PDF	peptide deformylase, mitochondrial precursor [Homo sapiens]	1	NP_071736.1	25.1029	4	12	4	1	16.09	243	26.996	9.16		29000000	27000000	1.894	High	0	0	201.157	4	High	39	0.00760827	22.4503	4
12056465	2091	FBL	rRNA 2'-O-methyltransferase fibrillarin [Homo sapiens]	1	NP_001427.2	47.6636	16	242	16	1	9.74	321	33.763	10.18		110000000	96000000	315.228	High	0	0	3438.44	16	High	0	0	459.843	15
14589953	5437	POLR2H	DNA-directed RNA polymerases I, II, and III subunit RPABC3 isoform 2 [Homo sapiens]	1	NP_006223.2	26.6667	3	20	3	1	2.88	150	17.132	4.68		8600000	8700000	6.743	High	0	0	545.91	3	High	18	0.00415512	42.0532	3
15011936	6231	RPS26	40S ribosomal protein S26 [Homo sapiens]	1	NP_001020.2	44.3478	4	21	2	1	9.65	115	13.007	11		20000000	20000000	38.811	High	0	0	192.627	4	High	18	0.00415512	34.0895	4
15055539	6187	RPS2	40S ribosomal protein S2 [Homo sapiens]	1	NP_002943.2	34.1297	9	79	9	1	4.03	293	31.305	10.24		64000000	73000000	15.681	High	0	0	714.358	9	High	0	0	123.063	9
15431288	4736	RPL10A	60S ribosomal protein L10a [Homo sapiens]	1	NP_009035.3	29.4931	5	20	5	1	4.06	217	24.816	9.94		21000000	30000000	5.579	High	0	0	186.377	5	High	18	0.00415512	39.9562	5
16117791	6165	RPL35A	60S ribosomal protein L35a [Homo sapiens]	1	NP_000987.2	8.18182	1	6	1	1	2.9	110	12.53	11.06		40000000	40000000	0.931	High	7	0.000939723	69.0933	1	Medium	121	0.0150704	6.16711	1
18644734	56259	CTNNBL1	beta-catenin-like protein 1 isoform 1 [Homo sapiens]	1	NP_110517.2	19.5382	11	39	11	1	8.74	563	65.132	5.05	Acetyl [N-Term]	12000000	10000000	5.31	High	0	0	408.041	10	High	5	0.00151653	65.5503	10
18765700	9844	ELMO1	engulfment and cell motility protein 1 isoform 1 [Homo sapiens]	1	NP_055615.8	18.9821	8	32	8	1	8.52	727	83.776	6.28		26000000	25000000	1.154	High	0	0	485.924	8	High	5	0.00151653	74.6039	8
19923387	22916	NCBP2	nuclear cap-binding protein subunit 2 isoform 1 [Homo sapiens]	1	NP_031388.2	35.8974	6	22	6	1	10.78	156	17.99	8.21		29000000	28000000	15.681	High	0	0	192.965	6	High	18	0.00415512	33.5667	6
20911035	85313	PPIL4	peptidyl-prolyl cis-trans isomerase-like 4 [Homo sapiens]	1	NP_624311.1	6.30081	2	12	2	1	1.53	492	57.189	5.92		14000000	9600000	0.425	High	0	0	275.617	2	High	18	0.00415512	26.7696	2
21361499	26168	SENP3	sentrin-specific protease 3 [Homo sapiens]	1	NP_056485.2	8.53659	3	10	3	1	9.47	574	64.969	8.56		24000000	25000000	0.585	High	0	0	271.83	3	High	39	0.00760827	20.3805	3
24431950	9128	PRPF4	U4/U6 small nuclear ribonucleoprotein Prp4 isoform 1 [Homo sapiens]	1	NP_004688.2	36.9732	15	80	15	1	8.86	522	58.412	7.42		30000000	30000000	12.594	High	0	0	1140.33	15	High	0	0	178.887	15
25470886	26528	DAZAP1	DAZ-associated protein 1 isoform b [Homo sapiens]	1	NP_061832.2	29.484	8	116	8	1	8.25	407	43.356	8.56	Acetyl [N-Term]	130000000	130000000	122.285	High	0	0	1650.54	7	High	0	0	236.737	8
31543419	11284	PNKP	bifunctional polynucleotide phosphatase/kinase [Homo sapiens]	1	NP_009185.2	28.5988	11	34	11	1	15.3	521	57.04	8.46		6500000	6000000	2.282	High	0	0	502.581	11	High	5	0.00151653	58.3853	11
32307132	9054	NFS1	cysteine desulfurase, mitochondrial isoform a precursor [Homo sapiens]	1	NP_066923.3	17.7243	7	22	7	1	2.64	457	50.164	8.31		16000000	14000000	1.754	High	0	0	387.34	7	High	18	0.00415512	35.6601	7
38149981	6629	SNRPB2	U2 small nuclear ribonucleoprotein B'' [Homo sapiens]	1	NP_937863.1	32.4444	6	38	4	1	5.3	225	25.47	9.72	Acetyl [N-Term]	28000000	28000000	14.199	High	0	0	243.989	5	High	5	0.00151653	89.1369	6
38788372	9716	AQR	intron-binding protein aquarius [Homo sapiens]	1	NP_055506.1	6.46465	8	22	8	1	7.77	1485	171.186	6.37		35000000	15000000	0.377	High	0	0	212.727	8	High	18	0.00415512	29.4707	8
52632383	3191	HNRNPL	heterogeneous nuclear ribonucleoprotein L isoform a [Homo sapiens]	1	NP_001524.2	60.2716	28	640	27	1	5.84	589	64.092	8.22		330000000	330000000	9999	High	0	0	10776.6	28	High	0	0	1547.14	28
54607053	10985	GCN1L1	translational activator GCN1 [Homo sapiens]	1	NP_006827.1	11.3066	22	62	22	1	11.62	2671	292.524	7.43		9200000	11000000	0.505	High	0	0	921.717	21	High	0	0	109.636	21
64276486	10283	CWC27	peptidyl-prolyl cis-trans isomerase CWC27 homolog isoform 1 [Homo sapiens]	1	NP_005860.2	15.2542	4	13	4	1	5.15	472	53.814	5.8		11000000	11000000	1.239	High	0	0	266.63	3	High	18	0.00415512	31.4475	4
78486586	388962	BOLA3	bolA-like protein 3 isoform 1 [Homo sapiens]	1	NP_997717.2	14.0187	1	4	1	1		107	12.106	9.64		3800000	3800000	0.931	High	5	0.000687474	74.86	1	Medium	100	0.0128074	7.06056	1
83267879	8893	EIF2B5	translation initiation factor eIF-2B subunit epsilon [Homo sapiens]	1	NP_003898.2	11.9279	6	16	6	1	18.75	721	80.329	5.08		8900000	8500000	0.778	High	0	0	181.819	6	High	22	0.00497738	26.0247	6
116812573	51503	CWC15	spliceosome-associated protein CWC15 homolog [Homo sapiens]	1	NP_057487.2	24.4541	4	27	4	1	2.41	229	26.608	5.71		17000000	22000000	20.544	High	0	0	483.6	4	High	5	0.00151653	62.4124	4
130977756	202018	TAPT1	transmembrane anterior posterior transformation protein 1 homolog [Homo sapiens]	1	NP_699196.2	2.82187	1	2	1	1		567	64.218	8.28		7900000	7900000	0.08	High	107	0.00985086	0	1	Medium	202	0.023404	4.65377	1
209180481	79872	CBLL1	E3 ubiquitin-protein ligase Hakai isoform 1 [Homo sapiens]	1	NP_079090.2	16.4969	5	13	5	1	6.41	491	54.484	8.29	Acetyl [N-Term]	14000000	15000000	1.637	High	3	0.000435414	94.2177	3	High	18	0.00415512	31.4067	5
325651836	8467	SMARCA5	SWI/SNF-related matrix-associated actin-dependent regulator of chromatin subfamily A member 5 [Homo sapiens]	1	NP_003592.3	24.8099	25	88	25	1	15.8	1052	121.828	8.09		25000000	26000000	4.012	High	0	0	958.729	25	High	0	0	137.012	24
378548190	6188	RPS3	40S ribosomal protein S3 isoform 1 [Homo sapiens]	1	NP_001243731.1	60.4938	14	114	14	1	4.54	243	26.671	9.66		64000000	64000000	25.367	High	0	0	1246.87	14	High	0	0	205.219	14
399788586	51497	NELFCD	negative elongation factor C/D [Homo sapiens]	1	NP_945327.2	2.33723	1	3	1	1		599	67.304	5.21		16000000	16000000	0.179	High	94	0.00936628	23.29	1	Medium	380	0.0399958	3.24964	1
530365024	5546	PRCC	proline-rich protein PRCC isoform X1 [Homo sapiens]	1	XP_005245370.1	6.69216	2	6	2	1	1.72	523	55.965	5.53		15000000	15000000	0.413	High	0	0	151.646	2	High	65	0.00991307	12.2707	2
530395158	23360	FNBP4	formin-binding protein 4 isoform X1 [Homo sapiens]	1	XP_005252890.1	6.96762	5	18	5	1	34.47	1019	110.383	4.75		11000000	11000000	0.808	High	0	0	401.665	5	High	18	0.00415512	31.8088	5
530396888	51585	PCF11	pre-mRNA cleavage complex 2 protein Pcf11 isoform X1 [Homo sapiens]	1	XP_005274105.1	3.9739	4	13	4	1	17.99	1686	187.905	8.66		11000000	11000000	0.187	High	0	0	205.308	4	High	18	0.00415512	26.8353	4
530400826	79035	NABP2	SOSS complex subunit B1 isoform X2 [Homo sapiens]	1	XP_005269203.1	8.66142	1	6	1	1		254	26.308	8.82		3400000	3400000	0.585	High	0	0	135.904	1	High	39	0.00760827	21.8273	1
530410376	50628	GEMIN4	gem-associated protein 4 isoform X1 [Homo sapiens]	1	XP_005256725.1	1.03578	1	2	1	1		1062	120.397	6.04		6500000	6600000	0.043	High	9	0.00118781	66.45	1	Medium	417	0.0423541	2.93099	1
530411133	6830	SUPT6H	transcription elongation factor SPT6 isoform X1 [Homo sapiens]	1	XP_005258084.1	19.467	24	77	24	1	10.13	1726	198.949	4.91		14000000	14000000	1.598	High	0	0	1053.04	24	High	0	0	154.708	24
530414836	374882	TMEM205	transmembrane protein 205 isoform X1 [Homo sapiens]	1	XP_005259959.1	8.99471	1	4	1	1		189	21.184	8.62		37000000	37000000	0.931	High	29	0.00326063	45.89	1	Medium	100	0.0128074	6.83422	1
767919499	728294	D2HGDH	D-2-hydroxyglutarate dehydrogenase, mitochondrial isoform X1 [Homo sapiens]	1	XP_011510036.1	5.34759	2	6	2	1	12.48	561	60.536	8.16		3000000	3200000	0.292	High	4	0.00055687	77.67	2	Medium	68	0.0101611	10.7089	2
767983236	1198	CLK3	dual specificity protein kinase CLK3 isoform X2 [Homo sapiens]	1	XP_011519507.1	7.31707	4	11	4	1	1.7	656	75.188	10.13	Phospho [S157(100)]	6800000	6100000	0.354	High	0	0	133.03	3	High	59	0.00982515	15.8016	4
4502013	204	AK2	adenylate kinase 2, mitochondrial isoform a [Homo sapiens]	0.99	NP_001616.1	56.0669	10	106	10	1	6.9	239	26.461	7.81		62000000	63000000	70.969	High	0	0	1412.66	10	High	0	0	196.242	9
4505947	5436	POLR2G	DNA-directed RNA polymerase II subunit RPB7 [Homo sapiens]	0.99	NP_002687.1	34.8837	4	18	4	1	10.54	172	19.282	5.54		12000000	11000000	2.511	High	0	0	222.066	4	High	18	0.00415512	31.8262	4
4758220	9130	FAM50A	protein FAM50A [Homo sapiens]	0.99	NP_004690.1	11.2094	3	8	3	1	25.04	339	40.216	6.83		18000000	18000000	0.778	High	0	0	118.687	3	High	59	0.00982515	13.7995	3
5031755	10236	HNRNPR	heterogeneous nuclear ribonucleoprotein R isoform 2 [Homo sapiens]	0.99	NP_005817.1	38.5466	24	320	19	1	5.27	633	70.899	8.13		65000000	63000000	62.096	High	0	0	3488.23	24	High	0	0	521.903	24
6274550	4715	NDUFB9	NADH dehydrogenase [ubiquinone] 1 beta subcomplex subunit 9 isoform 1 [Homo sapiens]	0.99	NP_004996.1	22.905	4	14	4	1	6.13	179	21.817	8.38		28000000	29000000	3.642	High	4	0.00055687	82.89	4	High	39	0.00760827	20.3949	4
6912708	26519	TIMM10	mitochondrial import inner membrane translocase subunit Tim10 [Homo sapiens]	0.99	NP_036588.1	32.2222	4	14	4	1	23.61	90	10.326	6.29		7100000	7000000	9	High	0	0	290.23	4	High	22	0.00497738	26.0953	4
7657381	27339	PRPF19	pre-mRNA-processing factor 19 [Homo sapiens]	0.99	NP_055317.1	56.9444	16	210	16	1	10.45	504	55.146	6.61		95000000	87000000	89.063	High	0	0	2704.39	16	High	0	0	414.003	16
7706423	51690	LSM7	U6 snRNA-associated Sm-like protein LSm7 [Homo sapiens]	0.99	NP_057283.1	15.534	2	8	2	1	7.93	103	11.595	5.27		38000000	36000000	3.642	High	4	0.00055687	79.9897	2	Medium	100	0.0128074	7.03502	2
7706581	56647	BCCIP	BRCA2 and CDKN1A-interacting protein isoform BCCIPalpha [Homo sapiens]	0.99	NP_057651.1	7.14286	1	2	1	1		322	36.192	4.69		19000000	19000000	0.129	High	3	0.000435414	87.58	1	Medium	100	0.0128074	6.93717	1
9966827	57092	PCNP	PEST proteolytic signal-containing nuclear protein [Homo sapiens]	0.99	NP_065090.1	35.9551	5	34	5	1	7.81	178	18.913	7.49		44000000	44000000	11.115	High	0	0	741.355	5	High	5	0.00151653	59.8701	5
10863889	9092	SART1	U4/U6.U5 tri-snRNP-associated protein 1 [Homo sapiens]	0.99	NP_005137.1	34	18	54	18	1	12.75	800	90.2	6.13		17000000	16000000	2.548	High	0	0	1138.88	18	High	0	0	106.65	18
11559929	22820	COPG1	coatomer subunit gamma-1 [Homo sapiens]	0.99	NP_057212.1	15.3318	9	46	9	1	8.71	874	97.655	5.47		23000000	23000000	1.358	High	0	0	730.66	9	High	5	0.00151653	86.6577	9
11863154	372	ARCN1	coatomer subunit delta isoform 1 [Homo sapiens]	0.99	NP_001646.2	23.4834	11	52	11	1	4.8	511	57.174	6.21		26000000	26000000	4.623	High	0	0	513.098	11	High	5	0.00151653	83.0678	11
22035672	10587	TXNRD2	thioredoxin reductase 2, mitochondrial isoform 1 precursor [Homo sapiens]	0.99	NP_006431.2	5.53435	2	9	2	1		524	56.472	7.5		36000000	39000000	0.557	High	0	0	181.063	2	High	48	0.00889054	19.0308	2
27436901	6182	MRPL12	39S ribosomal protein L12, mitochondrial [Homo sapiens]	0.99	NP_002940.2	33.3333	5	53	5	1	6.35	198	21.335	8.87		42000000	50000000	20.544	High	0	0	689.27	5	High	5	0.00151653	96.4892	5
29826294	26003	GORASP2	Golgi reassembly-stacking protein 2 isoform 1 [Homo sapiens]	0.99	NP_056345.3	8.62832	2	6	2	1	16.94	452	47.116	4.82		9700000	9800000	0.585	High	2	0.000309645	100.193	2	Medium	68	0.0101611	10.9862	2
42476299	26058	GIGYF2	PERQ amino acid-rich with GYF domain-containing protein 2 isoform b [Homo sapiens]	0.99	NP_056390.2	3.00231	2	6	2	1	2.43	1299	149.978	5.54		10000000	11000000	0.134	High	0	0	123.269	2	High	54	0.00972798	16.5717	2
49574537	2653	GCSH	glycine cleavage system H protein, mitochondrial precursor [Homo sapiens]	0.99	NP_004474.2	17.341	2	11	2	1	5.33	173	18.873	4.88		44000000	43000000	2.162	High	0	0	212.52	2	High	59	0.00982515	13.949	2
54112432	2671	GFER	FAD-linked sulfhydryl oxidase ALR [Homo sapiens]	0.99	NP_005253.3	5.85366	1	4	1	1		205	23.434	7.62		9100000	9200000	0.668	High	4	0.00055687	76.04	1	Medium	161	0.0192398	5.26112	1
56699485	1939	EIF2D	eukaryotic translation initiation factor 2D isoform 1 [Homo sapiens]	0.99	NP_008824.2	10.274	3	8	3	1	13.07	584	64.666	7.65		6800000	5000000	0.346	High	0	0	170.37	3	High	59	0.00982515	15.7511	3
56788356	24144	TFIP11	tuftelin-interacting protein 11 [Homo sapiens]	0.99	NP_001008697.1	7.40741	4	10	4	1	19.53	837	96.758	5.67		5400000	5500000	0.259	High	9	0.00118781	67.7	4	High	65	0.00991307	12.1314	4
57634534	23165	NUP205	nuclear pore complex protein Nup205 [Homo sapiens]	0.99	NP_055950.1	12.4254	22	96	22	1	9.1	2012	227.775	6.21		26000000	25000000	1.727	High	0	0	1033.11	22	High	0	0	163.979	22
68303575	1452	CSNK1A1	casein kinase I isoform alpha isoform 1 [Homo sapiens]	0.99	NP_001020276.1	5.75342	1	12	1	1	1.93	365	41.91	9.6		640000	660000	0.585	High	0	0	159.357	1	Medium	70	0.0101611	10.0659	1
157817023	51755	CDK12	cyclin-dependent kinase 12 isoform 1 [Homo sapiens]	0.99	NP_057591.2	2.88591	3	5	2	1		1490	164.054	9.44		4700000	4400000	0.109	High	0	0	126.091	3	Medium	79	0.0113122	9.23843	2
203098753	8050	PDHX	pyruvate dehydrogenase protein X component, mitochondrial isoform 1 precursor [Homo sapiens]	0.99	NP_003468.2	20.1597	8	48	8	1	15.72	501	54.089	8.66		24000000	25000000	4.109	High	0	0	601.234	8	High	5	0.00151653	74.7474	8
291084742	5160	PDHA1	pyruvate dehydrogenase E1 component subunit alpha, somatic form, mitochondrial isoform 2 precursor [Homo sapiens]	0.99	NP_001166925.1	41.8224	16	212	16	1	8.28	428	47.549	8.54	Phospho [S331(100)]	63000000	65000000	58.948	High	0	0	2746.85	16	High	0	0	363.389	16
316983130	100529097	RPL36A-HNRNPH2	RPL36A-HNRNPH2 protein isoform a [Homo sapiens]	0.99	NP_001186902.1	5.84416	1	10	1	1	5.31	154	17.718	10.36		13000000	13000000	0.778	High	0	0	124.58	1	High	59	0.00982515	14.3021	1
388490152	51574	LARP7	la-related protein 7 isoform 2 [Homo sapiens]	0.99	NP_001253968.1	2.20713	1	2	1	1		589	67.612	9.54		7800000	7900000	0.077	High	6	0.00081103	70.82	1	Medium	300	0.0329634	3.79659	1
392513686	58505	OSTC	oligosaccharyltransferase complex subunit OSTC isoform 3 [Homo sapiens]	0.99	NP_001254747.1	7.01754	1	4	1	1		171	19.158	9.19		9300000	9400000	0.778	High	4	0.00055687	80.9098	1	Medium	90	0.012045	7.83596	1
511772977	253635	GPATCH11	G patch domain-containing protein 11 isoform 1 [Homo sapiens]	0.99	NP_777591.3	4.91228	1	3	1	1		285	33.257	5.86		11000000	11000000	0.359	High	55	0.00586166	37.08	1	Medium	125	0.0154131	5.80939	1
530368651	3987	LIMS1	LIM and senescent cell antigen-like-containing domain protein 1 isoform X1 [Homo sapiens]	0.99	XP_005264003.1	3.01508	1	2	1	1		398	45.763	8		19000000	19000000	0.11	High	11	0.00140953	60.62	1	Medium	421	0.0423541	2.90638	1
530381068	51121	RPL26L1	60S ribosomal protein L26-like 1 isoform X2 [Homo sapiens]	0.99	XP_005265978.1	13.7931	3	16	3	1	12.95	174	20.166	10.56		38000000	37000000	3.217	High	12	0.00150451	60.27	3	High	48	0.00889054	18.8091	3
767938666	84321	THOC3	THO complex subunit 3 isoform X1 [Homo sapiens]	0.99	XP_011532968.1	2.32019	1	4	1	1		431	47.351	7.65		2700000	2700000	0.259	High	1	0.000156079	110.22	1	Medium	141	0.0171554	5.63352	1
767957513	4686	NCBP1	nuclear cap-binding protein subunit 1 isoform X1 [Homo sapiens]	0.99	XP_011517011.1	23.2911	14	63	14	1	16.97	790	91.781	6.43		19000000	17000000	4.043	High	0	0	1087.41	14	High	0	0	129.851	14
815891093	6209	RPS15	40S ribosomal protein S15 isoform 1 [Homo sapiens]	0.99	NP_001295155.1	21.0526	3	14	3	1	0.46	152	17.712	10.39		2600000	2900000	13.678	High	0	0	247.613	3	High	18	0.00415512	31.24	3
4502899	1211	CLTA	clathrin light chain A isoform a [Homo sapiens]	0.98	NP_001824.1	24.7706	5	28	5	1	14.98	218	23.647	4.53		28000000	27000000	18.307	High	0	0	336.635	5	High	18	0.00415512	39.3643	5
4506597	6136	RPL12	60S ribosomal protein L12 [Homo sapiens]	0.98	NP_000967.1	54.5455	6	56	6	1	19.13	165	17.808	9.42		120000000	96000000	26.826	High	0	0	1150.87	6	High	0	0	117.776	6
4506631	6156	RPL30	60S ribosomal protein L30 [Homo sapiens]	0.98	NP_000980.1	51.3043	4	39	4	1	7.48	115	12.776	9.63		30000000	31000000	45.416	High	0	0	641.078	4	High	5	0.00151653	88.8802	4
4506685	6207	RPS13	40S ribosomal protein S13 [Homo sapiens]	0.98	NP_001008.1	14.5695	2	8	2	1	15.88	151	17.212	10.54		18000000	17000000	1.154	High	3	0.000435414	88.3745	2	Medium	90	0.012045	7.69836	2
4507499	7073	TIAL1	nucleolysin TIAR isoform 1 [Homo sapiens]	0.98	NP_003243.1	45.8667	12	75	8	1	10.07	375	41.564	7.74		48000000	51000000	47.697	High	0	0	1169.83	12	High	0	0	139.623	12
4758786	4720	NDUFS2	NADH dehydrogenase [ubiquinone] iron-sulfur protein 2, mitochondrial isoform 1 precursor [Homo sapiens]	0.98	NP_004541.1	13.6069	4	14	4	1	4.83	463	52.512	7.55		21000000	22000000	0.905	High	0	0	150.98	4	High	18	0.00415512	28.1172	4
5454154	10465	PPIH	peptidyl-prolyl cis-trans isomerase H [Homo sapiens]	0.98	NP_006338.1	53.1073	6	19	6	1	8.07	177	19.196	8.07		30000000	32000000	5.579	High	0	0	296.414	6	High	18	0.00415512	40.6391	5
6681764	4704	NDUFA9	NADH dehydrogenase [ubiquinone] 1 alpha subcomplex subunit 9, mitochondrial precursor [Homo sapiens]	0.98	NP_004993.1	3.44828	1	2	1	1		377	42.483	9.8		1000000	1100000	0.096	High	29	0.00326063	44.88	1	Medium	368	0.0394553	3.37949	1
6912398	9330	GTF3C3	general transcription factor 3C polypeptide 3 isoform 1 [Homo sapiens]	0.98	NP_036218.1	3.83747	2	4	2	1		886	101.208	5.07		8500000	4500000	0.108	High	0	0	160.648	2	Medium	87	0.012045	8.64227	2
7657058	8892	EIF2B2	translation initiation factor eIF-2B subunit beta [Homo sapiens]	0.98	NP_055054.1	13.1054	3	10	3	1	20.24	351	38.965	6.16		4100000	4300000	0.778	High	0	0	319.24	3	High	39	0.00760827	21.6434	3
10835073	4836	NMT1	glycylpeptide N-tetradecanoyltransferase 1 [Homo sapiens]	0.98	NP_066565.1	13.9113	5	20	5	1	16.3	496	56.77	7.8		21000000	23000000	1.848	High	0	0	293.957	5	High	18	0.00415512	36.0128	5
13128992	79002	C19orf43	uncharacterized protein C19orf43 [Homo sapiens]	0.98	NP_076943.1	22.7273	5	22	5	1	3.92	176	18.408	9.44		33000000	34000000	45.416	High	0	0	230.81	5	High	5	0.00151653	57.2993	5
17105394	6147	RPL23A	60S ribosomal protein L23a [Homo sapiens]	0.98	NP_000975.2	33.9744	6	28	6	1	7.69	156	17.684	10.45		24000000	25000000	70.969	High	0	0	295.227	6	High	18	0.00415512	42.7628	6
19923485	51747	LUC7L3	luc7-like protein 3 [Homo sapiens]	0.98	NP_057508.2	22.2222	7	28	7	1	3.05	432	51.435	9.79		12000000	14000000	2.36	High	0	0	668.118	7	High	5	0.00151653	67.4776	7
21361827	56339	METTL3	N6-adenosine-methyltransferase 70 kDa subunit [Homo sapiens]	0.98	NP_062826.2	5.86207	1	2	1	1		580	64.433	6.42		14000000	14000000	0.08	High	91	0.00909363	24.19	1	Medium	141	0.0171554	5.71224	1
24234688	3313	HSPA9	stress-70 protein, mitochondrial precursor [Homo sapiens]	0.98	NP_004125.3	49.0427	35	493	34	1	2.62	679	73.635	6.16		170000000	170000000	365.524	High	0	0	9398.03	35	High	0	0	990.522	35
24308013	23203	PMPCA	mitochondrial-processing peptidase subunit alpha isoform 1 precursor [Homo sapiens]	0.98	NP_055975.1	31.8095	14	67	14	1	15.09	525	58.216	6.92		32000000	36000000	8.261	High	0	0	808.068	13	High	0	0	119.481	14
25777721	7915	ALDH5A1	succinate-semialdehyde dehydrogenase, mitochondrial isoform 1 precursor [Homo sapiens]	0.98	NP_733936.1	33.3942	14	130	14	1	8.52	548	58.616	8.09		81000000	80000000	15.379	High	0	0	2267.95	14	High	0	0	220.822	14
38372909	51780	KDM3B	lysine-specific demethylase 3B [Homo sapiens]	0.98	NP_057688.2	3.97501	5	11	5	1	18.99	1761	191.491	7.18		6900000	6400000	0.174	High	0	0	176.3	4	High	39	0.00760827	21.0887	5
41281905	83706	FERMT3	fermitin family homolog 3 long form [Homo sapiens]	0.98	NP_848537.1	10.9445	5	13	5	1	4.4	667	75.905	6.98		12000000	12000000	0.546	High	0	0	120.805	5	High	39	0.00760827	20.7989	4
51317376	4809	NHP2L1	NHP2-like protein 1 [Homo sapiens]	0.98	NP_001003796.1	53.9062	8	127	8	1	8.75	128	14.165	8.46	Acetyl [N-Term]	200000000	170000000	420.697	High	0	0	1379.51	7	High	0	0	224.163	8
57242777	26292	MYCBP	C-Myc-binding protein [Homo sapiens]	0.98	NP_036465.2	38.835	3	9	3	1	23.6	103	11.959	5.91		9200000	8800000	3.642	High	29	0.00326063	45.6467	2	High	59	0.00982515	14.71	3
67782307	6648	SOD2	superoxide dismutase [Mn], mitochondrial isoform A precursor [Homo sapiens]	0.98	NP_001019636.1	26.1261	4	13	4	1	10.58	222	24.735	8.25		32000000	23000000	1.424	High	3	0.000435414	92.4428	4	High	18	0.00415512	27.3046	4
73486658	2806	GOT2	aspartate aminotransferase, mitochondrial isoform 1 precursor [Homo sapiens]	0.98	NP_002071.2	62.093	23	395	23	1	6.27	430	47.487	9.01		120000000	120000000	315.228	High	0	0	4764.89	23	High	0	0	736.943	23
75750480	55288	RHOT1	mitochondrial Rho GTPase 1 isoform 1 [Homo sapiens]	0.98	NP_001028740.1	5.78871	3	6	2	1	2.13	691	79.496	6.9		5500000	5700000	0.194	High	0	0	144.41	3	Medium	68	0.0101611	10.4932	3
83367083	27089	UQCRQ	cytochrome b-c1 complex subunit 8 [Homo sapiens]	0.98	NP_055217.2	25.6098	2	15	2	1	61.92	82	9.9	10.08		16000000	13000000	5.813	High	1	0.000156079	107.746	2	High	22	0.00497738	25.5394	1
93277122	5936	RBM4	RNA-binding protein 4 isoform 1 [Homo sapiens]	0.98	NP_002887.2	43.956	14	90	3	1	5.26	364	40.289	7.08		35000000	35000000	30.623	High	0	0	1062.02	14	High	0	0	167.551	14
108773797	54332	GDAP1	ganglioside-induced differentiation-associated protein 1 isoform a [Homo sapiens]	0.98	NP_061845.2	7.5419	2	10	2	1	15.68	358	41.32	8.34		9700000	9700000	1.154	High	0	0	125.44	2	High	59	0.00982515	15.6724	2
115387112	59286	UBL5	ubiquitin-like protein 5 [Homo sapiens]	0.98	NP_001041706.1	12.3288	1	3	1	1		73	8.541	8.44		11000000	11000000	2.162	High	59	0.00625331	35.56	1	Medium	169	0.019866	4.93473	1
115430233	29128	UHRF1	E3 ubiquitin-protein ligase UHRF1 isoform 2 [Homo sapiens]	0.98	NP_037414.3	19.4789	10	34	10	1	23.37	806	91.043	7.44		11000000	13000000	1.424	High	0	0	583.246	10	High	5	0.00151653	64.3585	10
124028529	8189	SYMPK	symplekin [Homo sapiens]	0.98	NP_004810.2	19.8587	16	55	16	1	12.85	1274	141.059	6.13		16000000	15000000	1.324	High	0	0	704.496	16	High	0	0	105.867	16
148470404	3185	HNRNPF	heterogeneous nuclear ribonucleoprotein F [Homo sapiens]	0.98	NP_001091674.1	44.3373	13	280	11	1	5.99	415	45.643	5.58	Acetyl [N-Term]	110000000	110000000	680.292	High	0	0	4366.33	12	High	0	0	562.82	13
148612835	7756	ZNF207	BUB3-interacting and GLEBS motif-containing protein ZNF207 isoform c [Homo sapiens]	0.98	NP_001091977.1	10.9312	5	46	5	1	11.67	494	52.659	9.1		53000000	51000000	34.938	High	0	0	312.521	5	High	5	0.00151653	72.975	5
212276121	28985	MCTS1	malignant T-cell-amplified sequence 1 isoform 2 [Homo sapiens]	0.98	NP_001131026.1	35.7143	5	22	5	1	8.61	182	20.537	8.82		40000000	48000000	11.589	High	0	0	394.224	5	High	18	0.00415512	35.4468	5
298676520	6878	TAF6	transcription initiation factor TFIID subunit 6 isoform epsilon [Homo sapiens]	0.98	NP_001177344.1	3.5014	2	8	2	1	13.51	714	76.947	8.92		6600000	6200000	0.239	High	0	0	207.13	2	High	59	0.00982515	14.9697	2
380420335	83737	ITCH	E3 ubiquitin-protein ligase Itchy homolog isoform 1 [Homo sapiens]	0.98	NP_001244066.1	1.88261	1	2	1	1		903	102.738	6.3		2300000	2400000	0.049	High	67	0.00697771	33.59	1	Medium	163	0.0192398	5.0381	1
530417532	9141	PDCD5	programmed cell death protein 5 isoform X1 [Homo sapiens]	0.98	XP_005259449.1	27.1318	3	8	3	1	5.08	129	14.988	6.93		9500000	10000000	1.783	High	0	0	163.94	3	High	59	0.00982515	14.5443	3
530419692	23523	CABIN1	calcineurin-binding protein cabin-1 isoform X1 [Homo sapiens]	0.98	XP_005261472.1	0.931264	1	10	1	1	13.09	2255	249.887	6.18		1700000	1700000	0.062	High	0	0	155.02	1	High	39	0.00760827	21.6687	1
737676317	3396	ICT1	peptidyl-tRNA hydrolase ICT1, mitochondrial isoform 2 precursor [Homo sapiens]	0.98	NP_001290194.1	8.73362	2	4	2	1	8.91	229	25.602	9.79		17000000	17000000	0.468	High	22	0.00259312	48.88	2	Medium	141	0.0171554	5.59116	2
767989318	11269	DDX19B	ATP-dependent RNA helicase DDX19B isoform X2 [Homo sapiens]	0.98	XP_011521134.1	11.5028	4	10	4	1	14.37	539	59.868	6.67		28000000	27000000	0.487	High	0	0	163.31	4	High	57	0.00982515	16.3005	4
767996032	80279	CDK5RAP3	CDK5 regulatory subunit-associated protein 3 isoform X2 [Homo sapiens]	0.98	XP_011523597.1	9.18728	5	19	5	1	13.27	566	63.68	5.21		15000000	14000000	0.812	High	0	0	176.601	5	High	18	0.00415512	28.6597	5
768014636	92667	MGME1	mitochondrial genome maintenance exonuclease 1 isoform X1 [Homo sapiens]	0.98	XP_011527696.1	38.4401	13	68	13	1	15	359	41.198	7.68		22000000	20000000	15.876	High	0	0	876.006	13	High	0	0	126.88	13
768038319	9203	ZMYM3	zinc finger MYM-type protein 3 isoform X1 [Homo sapiens]	0.98	XP_011529364.1	11.3139	13	41	12	1	22.55	1370	152.28	6.35		12000000	14000000	1.181	High	0	0	658.367	13	High	5	0.00151653	71.9292	13
4503519	8665	EIF3F	eukaryotic translation initiation factor 3 subunit F [Homo sapiens]	0.97	NP_003745.1	21.5686	6	18	6	1	18.85	357	37.54	5.45		13000000	13000000	1.955	High	0	0	211.464	6	High	18	0.00415512	29.211	6
4504243	8332	HIST1H2AL	histone H2A type 1 [Homo sapiens]	0.97	NP_003502.1	40.7692	7	381	1	1	8.85	130	14.083	10.9		620000000	430000000	3980.07	High	0	0	4190.5	7	High	0	0	678.863	7
4506439	5931	RBBP7	histone-binding protein RBBP7 isoform 2 [Homo sapiens]	0.97	NP_002884.1	36.9412	12	201	7	1	7.38	425	47.79	5.05		42000000	50000000	78.433	High	0	0	2673.01	12	High	0	0	403.58	12
4506629	6159	RPL29	60S ribosomal protein L29 [Homo sapiens]	0.97	NP_000983.1	9.43396	1	4	1	1		159	17.741	11.66		7100000	7300000	2.162	High	1	0.000156079	106.79	1	Medium	70	0.0101611	9.55977	1
4506643	6168	RPL37A	60S ribosomal protein L37a [Homo sapiens]	0.97	NP_000989.1	21.7391	2	10	2	1	3.51	92	10.268	10.43		44000000	44000000	16.783	High	1	0.000156079	106.91	2	High	59	0.00982515	15.7831	2
4506671	6181	RPLP2	60S acidic ribosomal protein P2 [Homo sapiens]	0.97	NP_000995.1	73.913	8	147	8	1	5.71	115	11.658	4.54		150000000	160000000	46414.9	High	0	0	3056.56	8	High	0	0	418.246	8
4506695	6223	RPS19	40S ribosomal protein S19 [Homo sapiens]	0.97	NP_001013.1	34.4828	7	42	7	1	7.31	145	16.051	10.32		52000000	53000000	18.953	High	0	0	407.369	7	High	5	0.00151653	64.0389	7
4506743	6202	RPS8	40S ribosomal protein S8 [Homo sapiens]	0.97	NP_001003.1	52.4038	9	45	9	1	6.35	208	24.19	10.32		49000000	50000000	49.119	High	0	0	751.845	8	High	5	0.00151653	82.1755	9
4507555	7112	TMPO	thymopoietin isoform alpha [Homo sapiens]	0.97	NP_003267.1	54.1787	28	212	21	1	4.73	694	75.446	7.66	Phospho [T74(100); T160(99.9); S351(100)]	31000000	32000000	49.432	High	0	0	3066.15	28	High	0	0	373.04	27
4759156	6626	SNRPA	U1 small nuclear ribonucleoprotein A [Homo sapiens]	0.97	NP_004587.1	24.1135	6	112	4	1	9.12	282	31.259	9.83		44000000	51000000	30.623	High	0	0	1843.88	6	High	0	0	283.991	6
7657369	4702	NDUFA8	NADH dehydrogenase [ubiquinone] 1 alpha subcomplex subunit 8 [Homo sapiens]	0.97	NP_055037.1	12.2093	2	9	2	1	0.91	172	20.092	7.65		17000000	17000000	2.162	High	29	0.00326063	44.6833	2	High	61	0.00989778	13.2949	2
8923942	55505	NOP10	H/ACA ribonucleoprotein complex subunit 3 [Homo sapiens]	0.97	NP_061118.1	59.375	4	36	4	1	1.77	64	7.701	9.99		3500000	3700000	9999	High	0	0	715.331	4	High	5	0.00151653	82.2506	4
10800140	3018	HIST1H2BB	histone H2B type 1-B [Homo sapiens]	0.97	NP_066406.1	58.7302	9	555	3	1	8.84	126	13.942	10.32		200000000	170000000	26826	High	0	0	8617.8	9	High	0	0	818.901	9
11345462	60559	SPCS3	signal peptidase complex subunit 3 [Homo sapiens]	0.97	NP_068747.1	17.7778	3	18	3	1	6.26	180	20.301	8.62		52000000	53000000	4.623	High	0	0	182.068	3	High	39	0.00760827	22.1168	3
12597661	65080	MRPL44	39S ribosomal protein L44, mitochondrial [Homo sapiens]	0.97	NP_075066.1	17.7711	4	16	4	1	0.77	332	37.512	8.4		9600000	9900000	1.512	High	0	0	323.68	4	High	18	0.00415512	29.4382	4
13128860	3065	HDAC1	histone deacetylase 1 [Homo sapiens]	0.97	NP_004955.2	40.8714	13	112	9	1	6.09	482	55.068	5.48	Phospho [S393(100)]	41000000	41000000	26.542	High	0	0	1669.11	13	High	0	0	229.496	13
13376181	79861	TUBAL3	tubulin alpha chain-like 3 isoform 1 [Homo sapiens]	0.97	NP_079079.1	8.29596	4	102	1	1		446	49.877	6.05		14000000	14000000	3.125	High	0	0	1169.25	4	High	0	0	146.321	4
13899289	83640	FAM103A1	RNMT-activating mini protein [Homo sapiens]	0.97	NP_113640.1	26.2712	3	12	3	1	0.93	118	14.373	8.94		18000000	18000000	4.623	High	0	0	116.13	3	High	49	0.00898423	16.8723	3
13994261	64983	MRPL32	39S ribosomal protein L32, mitochondrial precursor [Homo sapiens]	0.97	NP_114109.1	12.234	1	2	1	1		188	21.391	9.73		12000000	12000000	0.334	High	5	0.000687474	75.35	1	Medium	176	0.0205896	4.88904	1
14110407	9987	HNRNPDL	heterogeneous nuclear ribonucleoprotein D-like isoform a [Homo sapiens]	0.97	NP_112740.1	25.9524	12	229	10	1	6.86	420	46.409	9.57		67000000	63000000	37.986	High	0	0	3038.58	12	High	0	0	394.573	12
15277342	7923	HSD17B8	estradiol 17-beta-dehydrogenase 8 [Homo sapiens]	0.97	NP_055049.1	21.0728	4	26	4	1	12.05	261	26.957	6.54		22000000	23000000	2.728	High	0	0	421.043	4	High	5	0.00151653	47.085	4
16596694	116540	MRPL53	39S ribosomal protein L53, mitochondrial [Homo sapiens]	0.97	NP_444278.1	27.6786	3	11	3	1	16.85	112	12.099	8.76		36000000	29000000	2.162	High	0	0	128.05	3	High	63	0.00991307	12.6577	3
19923613	80153	EDC3	enhancer of mRNA-decapping protein 3 [Homo sapiens]	0.97	NP_079359.2	2.95276	1	4	1	1		508	56.042	7.11		3700000	3800000	0.166	High	0	0	114.54	1	Medium	80	0.0113122	8.75222	1
21359951	79171	RBM42	RNA-binding protein 42 [Homo sapiens]	0.97	NP_077297.2	13.75	3	10	3	1	1.12	480	50.382	9.63		17000000	12000000	0.968	High	0	0	390.34	3	High	18	0.00415512	28.5621	3
21389511	153527	ZMAT2	zinc finger matrin-type protein 2 [Homo sapiens]	0.97	NP_653324.1	10.0503	1	6	1	1		199	23.597	9.01		3300000	3400000	0.778	High	0	0	140.87	1	Medium	121	0.0150704	6.1562	1
21396487	55471	NDUFAF7	NADH dehydrogenase [ubiquinone] complex I, assembly factor 7 isoform 1 [Homo sapiens]	0.97	NP_653337.1	17.9138	5	17	5	1	2.41	441	49.206	8.34		23000000	35000000	1.031	High	0	0	230.907	5	High	18	0.00415512	33.1023	5
22208973	3159	HMGA1	high mobility group protein HMG-I/HMG-Y isoform b [Homo sapiens]	0.97	NP_665909.1	42.7083	4	50	1	1	12.48	96	10.673	10.32	Phospho [T42(100)]	24000000	19000000	99	High	0	0	468.473	4	High	0	0	107.397	4
24041020	8726	EED	polycomb protein EED isoform a [Homo sapiens]	0.97	NP_003788.2	28.3447	10	36	10	1	7.07	441	50.166	7.03		13000000	17000000	3.924	High	0	0	371.167	10	High	5	0.00151653	57.7731	10
24430146	9972	NUP153	nuclear pore complex protein Nup153 isoform 2 [Homo sapiens]	0.97	NP_005115.2	29.3559	27	98	27	1	17.1	1475	153.843	8.73		20000000	20000000	4.154	High	0	0	1299.93	27	High	0	0	179.71	27
33469964	57794	SUGP1	SURP and G-patch domain-containing protein 1 [Homo sapiens]	0.97	NP_757386.2	18.2946	7	24	7	1	18.24	645	72.425	7.61		8900000	8800000	1.207	High	0	0	513.477	7	High	5	0.00151653	53.1557	7
34098946	4904	YBX1	nuclease-sensitive element-binding protein 1 [Homo sapiens]	0.97	NP_004550.2	45.0617	11	89	7	1	5.64	324	35.903	9.88		73000000	73000000	169.125	High	0	0	1799.37	11	High	0	0	255.37	10
38150007	6628	SNRPB	small nuclear ribonucleoprotein-associated proteins B and B' isoform B' [Homo sapiens]	0.97	NP_937859.1	27.5	9	241	9	1	9.12	240	24.594	11.19		100000000	110000000	162.789	High	0	0	3012.66	9	High	0	0	417.437	9
45267832	22868	FASTKD2	FAST kinase domain-containing protein 2 [Homo sapiens]	0.97	NP_055744.2	2.39437	1	2	1	1		710	81.41	8.05		15000000	15000000	0.055	High	87	0.00881191	27.4	1	Medium	181	0.0210907	4.82466	1
49472822	8666	EIF3G	eukaryotic translation initiation factor 3 subunit G [Homo sapiens]	0.97	NP_003746.2	18.4375	5	24	5	1	7.19	320	35.589	6.13		21000000	27000000	3.437	High	0	0	259.093	5	High	5	0.00151653	49.6917	5
51477702	6604	SMARCD3	SWI/SNF-related matrix-associated actin-dependent regulator of chromatin subfamily D member 3 isoform 2 [Homo sapiens]	0.97	NP_001003801.1	7.45342	3	6	2	0		483	54.981	9.35		16000000	16000000	0.269	High	0	0	139.49	3	Medium	68	0.0101611	10.7432	3
56118234	201161	CENPV	centromere protein V [Homo sapiens]	0.97	NP_859067.2	37.8676	5	32	5	1	7.8	272	29.712	9.73		31000000	29000000	6.197	High	0	0	524.386	5	High	5	0.00151653	71.4902	5
117938314	51237	MZB1	marginal zone B- and B1-cell-specific protein precursor [Homo sapiens]	0.97	NP_057543.2	29.1005	4	16	4	1	18.1	189	20.681	5.57		5000000	5500000	4.995	High	0	0	234.1	4	High	18	0.00415512	32.489	4
124494254	5036	PA2G4	proliferation-associated protein 2G4 [Homo sapiens]	0.97	NP_006182.2	55.0761	22	335	22	1	5.32	394	43.759	6.55	Phospho [T386(97.5)]	120000000	120000000	605.19	High	0	0	4043.26	22	High	0	0	638.367	22
156151381	80145	THOC7	THO complex subunit 7 homolog isoform 1 [Homo sapiens]	0.97	NP_079351.2	30.3922	5	14	5	1		204	23.728	5.67		14000000	7700000	2.455	High	0	0	264.581	5	High	39	0.00760827	22.1684	5
171906582	57003	CCDC47	coiled-coil domain-containing protein 47 precursor [Homo sapiens]	0.97	NP_064583.2	5.17598	2	6	2	1	3.78	483	55.838	4.87		12000000	12000000	0.35	High	3	0.000435414	94.08	2	Medium	87	0.012045	8.56045	2
214010226	6229	RPS24	40S ribosomal protein S24 isoform d [Homo sapiens]	0.97	NP_001135757.1	12.1107	3	12	3	1	14.58	289	32.41	10.15	Acetyl [N-Term]	10000000	11000000	1.61	High	0	0	193.74	2	High	22	0.00497738	26.3626	3
222080062	4729	NDUFV2	NADH dehydrogenase [ubiquinone] flavoprotein 2, mitochondrial precursor [Homo sapiens]	0.97	NP_066552.2	31.3253	6	22	6	1	19.65	249	27.374	8.06		17000000	17000000	2.384	High	0	0	337.51	6	High	5	0.00151653	45.2288	6
282165810	9414	TJP2	tight junction protein ZO-2 isoform 3 [Homo sapiens]	0.97	NP_001163887.1	17.4447	15	48	15	1	10.86	1221	137.258	8.05	Phospho [S275(100)]	8900000	9000000	1.154	High	0	0	355.206	15	High	5	0.00151653	91.862	15
316983160	4719	NDUFS1	NADH-ubiquinone oxidoreductase 75 kDa subunit, mitochondrial isoform 5 [Homo sapiens]	0.97	NP_001186913.1	29.6896	15	49	15	1	6.4	741	80.945	6.64		11000000	11000000	2.34	High	0	0	572.625	13	High	5	0.00151653	93.5394	15
325120986	8241	RBM10	RNA-binding protein 10 isoform 5 [Homo sapiens]	0.97	NP_001191397.1	32.2613	23	85	21	1	21.08	995	110.299	6.28	Phospho [S154(100); S788(100)]	23000000	24000000	3.571	High	0	0	860.389	22	High	0	0	151.299	22
325301072	6748	SSR4	translocon-associated protein subunit delta isoform 1 precursor [Homo sapiens]	0.97	NP_001191455.1	29.3478	5	26	5	1	12.33	184	20.2	5.81		23000000	25000000	11.915	High	0	0	541.448	5	High	5	0.00151653	48.8456	5
384081600	25792	CIZ1	cip1-interacting zinc finger protein isoform 5 [Homo sapiens]	0.97	NP_001244904.1	5.03145	3	10	3	1	11.49	954	106.232	6.74		3300000	3700000	0.315	High	0	0	132.66	3	High	39	0.00760827	22.9042	3
530378940	7690	ZNF131	zinc finger protein 131 isoform X1 [Homo sapiens]	0.97	XP_005248418.1	4.33387	2	8	2	1		623	71.377	5.19		860000	890000	0.359	High	0	0	130.293	2	High	48	0.00889054	17.1356	2
578842211	26121	PRPF31	U4/U6 small nuclear ribonucleoprotein Prp31 isoform X1 [Homo sapiens]	0.97	XP_006726118.1	22.4449	10	54	10	1	18.93	499	55.421	5.78		16000000	19000000	4.109	High	0	0	790.521	10	High	5	0.00151653	89.2559	10
663429515	127018	LYPLAL1	lysophospholipase-like protein 1 isoform a [Homo sapiens]	0.97	NP_620149.2	3.79747	1	2	1	1		237	26.299	7.84		7600000	7800000	0.166	High	88	0.00885579	26.63	1	Medium	407	0.0415264	2.96405	1
751247014	26520	TIMM9	mitochondrial import inner membrane translocase subunit Tim9 isoform a [Homo sapiens]	0.97	NP_001291416.1	61.7978	5	44	5	1	12.13	89	10.371	7.21		48000000	45000000	463.159	High	0	0	812.68	5	High	5	0.00151653	95.4757	5
767906648	8880	FUBP1	far upstream element-binding protein 1 isoform X2 [Homo sapiens]	0.97	XP_011540694.1	34.6434	18	202	1	1	9.53	687	71.967	7.59		100000000	100000000	23.119	High	0	0	2664.26	18	High	0	0	358.745	18
767922224	114884	OSBPL10	oxysterol-binding protein-related protein 10 isoform X1 [Homo sapiens]	0.97	XP_011531625.1	1.8797	1	2	1	1		798	87.585	8.53		610000	630000	0.059	High	1	0.000156079	105.83	1	Medium	302	0.0330741	3.7291	1
767927184	56941	HMCES	embryonic stem cell-specific 5-hydroxymethylcytosine-binding protein isoform X1 [Homo sapiens]	0.97	XP_011511296.1	32.7684	8	23	8	1	30.33	354	40.549	8.15		15000000	12000000	2.325	High	0	0	307.167	8	High	5	0.00151653	45.3077	8
767970345	5519	PPP2R1B	serine/threonine-protein phosphatase 2A 65 kDa regulatory subunit A beta isoform isoform X1 [Homo sapiens]	0.97	XP_011541193.1	4.70085	2	12	1	1		702	77.348	5.33		8900000	9100000	0.205	High	0	0	181.65	2	High	39	0.00760827	20.9029	2
768000501	10147	SUGP2	SURP and G-patch domain-containing protein 2 isoform X1 [Homo sapiens]	0.97	XP_011525919.1	18.5219	15	49	15	1	21.04	1096	121.468	7.4		26000000	26000000	1.555	High	0	0	704.122	15	High	5	0.00151653	83.2566	15
768006462	126208	ZNF787	zinc finger protein 787 isoform X1 [Homo sapiens]	0.97	XP_011524747.1	3.14136	1	2	1	1		382	40.403	7.96		350000	360000	0.145	High	3	0.000435414	85.74	1	Medium	240	0.0275545	4.46597	1
768051581	112724	RDH13	retinol dehydrogenase 13 isoform X1 [Homo sapiens]	0.97	XP_011546260.1	22.3565	5	16	5	1	2.94	331	35.91	8.1		1800000	2400000	1.637	High	0	0	259.885	5	High	18	0.00415512	32.6873	5
4507379	6908	TBP	TATA-box-binding protein isoform 1 [Homo sapiens]	0.96	NP_003185.1	4.42478	1	2	1	1		339	37.674	9.79		1400000	1500000	0.259	High	36	0.00396957	41.92	1	Medium	421	0.0423541	2.88352	1
4757718	86	ACTL6A	actin-like protein 6A isoform 1 [Homo sapiens]	0.96	NP_004292.1	41.958	13	107	13	1	8.08	429	47.43	5.6		32000000	29000000	30.623	High	0	0	1786.77	13	High	0	0	236.003	13
5032113	10285	SMNDC1	survival of motor neuron-related-splicing factor 30 [Homo sapiens]	0.96	NP_005862.1	36.9748	5	20	5	1	4.3	238	26.694	7.24		17000000	19000000	5.31	High	0	0	446.85	5	High	5	0.00151653	50.9024	5
5454002	10591	DNPH1	2'-deoxynucleoside 5'-phosphate N-hydrolase 1 isoform 1 [Homo sapiens]	0.96	NP_006434.1	13.7931	2	4	2	1	19.73	174	19.097	5.05		9300000	8700000	0.585	High	20	0.00237982	50.52	1	Medium	448	0.0450025	2.81744	2
5803036	10949	HNRNPA0	heterogeneous nuclear ribonucleoprotein A0 [Homo sapiens]	0.96	NP_006796.1	33.4426	8	283	6	1	7.97	305	30.822	9.29		190000000	160000000	19.535	High	0	0	2982.79	8	High	0	0	427.483	8
7656952	27101	CACYBP	calcyclin-binding protein isoform 1 [Homo sapiens]	0.96	NP_055227.1	47.3684	10	61	10	1	9.9	228	26.194	8.25		34000000	34000000	150.991	High	0	0	843.19	10	High	0	0	121.527	10
7705618	65003	MRPL11	39S ribosomal protein L11, mitochondrial isoform a [Homo sapiens]	0.96	NP_057134.1	28.125	4	14	4	1	15.82	192	20.67	9.91		19000000	21000000	2.162	High	0	0	311.039	4	High	22	0.00497738	26.441	4
11559925	63929	XPNPEP3	probable Xaa-Pro aminopeptidase 3 isoform 1 [Homo sapiens]	0.96	NP_071381.1	4.73373	2	4	2	1		507	56.997	6.83		11000000	10000000	0.202	High	3	0.000435414	94.53	2	Medium	293	0.0327301	4.03433	2
14150139	84305	WIBG	partner of Y14 and mago isoform 1 [Homo sapiens]	0.96	NP_115721.1	8.82353	1	4	1	1		204	22.642	9.45		17000000	17000000	0.585	High	0	0	162.24	1	Medium	78	0.0112733	9.42734	1
15431290	6135	RPL11	60S ribosomal protein L11 isoform 1 [Homo sapiens]	0.96	NP_000966.2	12.9213	2	28	2	1	5.5	178	20.24	9.6		180000000	190000000	1.783	High	0	0	417.711	2	High	15	0.00415512	43.9714	2
15431303	6133	RPL9	60S ribosomal protein L9 [Homo sapiens]	0.96	NP_000652.2	22.3958	5	24	5	1	11.83	192	21.85	9.95		16000000	14000000	11.915	High	0	0	203.024	5	High	18	0.00415512	40.4258	5
19557691	6836	SURF4	surfeit locus protein 4 isoform 1 [Homo sapiens]	0.96	NP_149351.1	8.55019	2	6	2	1	0.44	269	30.374	7.78		3400000	3500000	0.778	High	0	0	200.015	2	Medium	70	0.0101611	10.1613	2
21626466	9782	MATR3	matrin-3 isoform a [Homo sapiens]	0.96	NP_061322.2	46.9894	42	577	42	1	3.21	847	94.565	6.25	Phospho [S14(99.9); S188(100)]	180000000	180000000	718.686	High	0	0	6392.81	42	High	0	0	1116.74	42
23199983	10026	PIGK	GPI-anchor transamidase precursor [Homo sapiens]	0.96	NP_005473.1	3.03797	1	2	1	1		395	45.223	6.16		990000	1000000	0.116	High	67	0.00697771	34.03	1	Medium	453	0.045359	2.77657	1
23308607	81502	HM13	minor histocompatibility antigen H13 isoform 1 [Homo sapiens]	0.96	NP_110416.1	12.2016	3	20	3	1	5.82	377	41.462	6.43		24000000	24000000	1.254	High	0	0	246.411	3	High	18	0.00415512	30.4689	3
27886570	54148	MRPL39	39S ribosomal protein L39, mitochondrial isoform b [Homo sapiens]	0.96	NP_542984.2	23.2295	7	24	7	1	31.53	353	40.442	7.91		15000000	13000000	2.511	High	0	0	243.256	7	High	18	0.00415512	38.4795	7
29029559	1434	CSE1L	exportin-2 isoform 1 [Homo sapiens]	0.96	NP_001307.2	28.6303	22	92	22	1	4.14	971	110.346	5.77	Acetyl [N-Term]	38000000	40000000	4.623	High	0	0	1243.28	21	High	0	0	158.886	22
31377468	1794	DOCK2	dedicator of cytokinesis protein 2 [Homo sapiens]	0.96	NP_004937.1	9.23497	14	34	14	1	7.28	1830	211.812	6.87		8500000	8900000	0.517	High	0	0	393.447	14	High	5	0.00151653	58.2992	14
33946297	284695	ZNF326	DBIRD complex subunit ZNF326 isoform 1 [Homo sapiens]	0.96	NP_892021.1	39.6907	19	125	19	1	7.6	582	65.613	5.15	Phospho [S270(98.2)]; Acetyl [N-Term]	49000000	46000000	31.903	High	0	0	1518.14	18	High	0	0	250.76	19
38202257	23193	GANAB	neutral alpha-glucosidase AB isoform 2 precursor [Homo sapiens]	0.96	NP_938148.1	34.0042	28	200	2	1		944	106.807	6.14		39000000	39000000	23.879	High	0	0	2844.73	28	High	0	0	398.248	28
44771201	80789	INTS5	integrator complex subunit 5 [Homo sapiens]	0.96	NP_085131.1	1.96271	2	6	2	1	4.62	1019	107.927	7.05		4300000	4600000	0.184	High	4	0.00055687	82.8767	2	Medium	98	0.0128074	7.25457	2
62240992	833	CARS	cysteine--tRNA ligase, cytoplasmic isoform c [Homo sapiens]	0.96	NP_001014437.1	3.00842	2	4	2	1		831	94.578	6.83		3000000	5400000	0.103	High	107	0.00985086	0	2	Medium	181	0.0210907	4.80773	2
93352551	55280	CWF19L1	CWF19-like protein 1 isoform 1 [Homo sapiens]	0.96	NP_060764.3	4.46097	2	5	2	1		538	60.581	7.24		3100000	3200000	0.259	High	0	0	121.07	1	High	61	0.00989778	13.7195	2
117647226	54931	TRMT10C	mitochondrial ribonuclease P protein 1 precursor [Homo sapiens]	0.96	NP_060289.2	38.9578	12	40	12	1	6.21	403	47.317	9.36		15000000	14000000	4.878	High	0	0	550.723	10	High	5	0.00151653	82.839	12
315434212	7818	DAP3	28S ribosomal protein S29, mitochondrial isoform 1 [Homo sapiens]	0.96	NP_001186778.1	23.8693	7	24	7	1	27.18	398	45.538	8.88		20000000	24000000	2.162	High	0	0	339.71	7	High	5	0.00151653	44.9633	7
315434255	100529063	BCL2L2-PABPN1	BCL2L2-PABPN1 protein [Homo sapiens]	0.96	NP_001186793.1	28.2282	7	34	7	1	27.01	333	37.175	8.4		28000000	30000000	4.623	High	0	0	487.284	7	High	5	0.00151653	77.7584	7
347360922	8295	TRRAP	transformation/transcription domain-associated protein isoform 1 [Homo sapiens]	0.96	NP_001231509.1	0.803317	2	4	2	1		3859	437.318	8.19		1800000	1900000	0.02	High	107	0.00985086	0	2	Medium	100	0.0128074	6.78622	2
530361129	51102	MECR	trans-2-enoyl-CoA reductase, mitochondrial isoform X4 [Homo sapiens]	0.96	XP_005245942.1	7.73067	3	14	3	1	5.81	401	43.611	8.92		17000000	21000000	1.069	High	0	0	135.086	3	High	39	0.00760827	23.4861	3
530365320	65123	INTS3	integrator complex subunit 3 isoform X1 [Homo sapiens]	0.96	XP_005245516.1	3.61011	3	8	3	1	4.39	1108	124.894	5.97		12000000	13000000	0.175	High	1	0.000156079	100.507	3	Medium	90	0.012045	8.13382	3
530377191	132660	LIN54	protein lin-54 homolog isoform X1 [Homo sapiens]	0.96	XP_005262807.1	6.40854	3	16	3	1	12.32	749	79.444	9.01		6500000	6700000	0.453	High	0	0	237.477	3	High	18	0.00415512	30.2575	3
530384432	11097	NUPL2	nucleoporin-like protein 2 isoform X1 [Homo sapiens]	0.96	XP_005249649.1	8.92857	3	7	3	1		448	47.796	9.23		22000000	23000000	0.52	High	0	0	116.733	3	Medium	87	0.012045	8.60011	2
530388819	1936	EEF1D	elongation factor 1-delta isoform X1 [Homo sapiens]	0.96	XP_005250877.1	15.5523	8	79	2	1	15.49	688	75.6	6.43	Phospho [S540(100)]	110000000	120000000	4.337	High	0	0	1651.76	8	High	0	0	157.945	8
530410475	55421	C17orf85	uncharacterized protein C17orf85 isoform X1 [Homo sapiens]	0.96	XP_005256774.1	4.11392	2	8	2	1	5.05	632	72.015	5.92		15000000	15000000	0.374	High	0	0	227.892	2	High	54	0.00972798	16.495	2
530410579	6470	SHMT1	serine hydroxymethyltransferase, cytosolic isoform X1 [Homo sapiens]	0.96	XP_005256824.1	5.59006	2	33	1	1		483	53.049	7.71		16000000	17000000	0.638	High	0	0	558.025	2	High	5	0.00151653	56.2411	2
555290149	22828	SCAF8	protein SCAF8 isoform a [Homo sapiens]	0.96	NP_001273117.1	4.44774	5	18	3	1	7.76	1349	148.768	9.06		4900000	5300000	0.456	High	0	0	265.397	5	High	18	0.00415512	33.5465	5
578819834	818	CAMK2G	calcium/calmodulin-dependent protein kinase type II subunit gamma isoform X1 [Homo sapiens]	0.96	XP_006718056.1	17.3469	7	32	3	1	3.28	588	65.201	7.94		4500000	4700000	1.212	High	0	0	515.565	7	High	5	0.00151653	60.0459	7
767917819	3069	HDLBP	vigilin isoform X1 [Homo sapiens]	0.96	XP_011509361.1	12.0662	11	45	11	1	4.72	1268	141.352	6.87		26000000	27000000	0.84	High	0	0	739.139	10	High	5	0.00151653	78.8623	11
767919249	64682	ANAPC1	anaphase-promoting complex subunit 1 isoform X1 [Homo sapiens]	0.96	XP_011509935.1	2.82341	4	12	4	1	7.08	1948	216.777	6.3		9600000	10000000	0.15	High	0	0	166.93	4	High	39	0.00760827	21.7516	4
767951626	138046	RALYL	RNA-binding Raly-like protein isoform X2 [Homo sapiens]	0.96	XP_011515763.1	6.55738	2	32	2	0	12.83	305	33.658	8.7		340000	340000	0.501	High	0	0	415.273	2	High	18	0.00415512	43.3543	2
767972991	113251	LARP4	la-related protein 4 isoform X1 [Homo sapiens]	0.96	XP_011536130.1	1.76152	1	2	1	1		738	81.917	6.61		720000	740000	0.077	High	3	0.000435414	94.23	1	Medium	380	0.0399958	3.25107	1
4505023	8624	PSMG1	proteasome assembly chaperone 1 isoform a [Homo sapiens]	0.95	NP_003711.1	4.86111	1	2	1	1		288	32.833	7.17		1400000	1500000	0.166	High	72	0.0074511	31.89	1	Medium	309	0.0333477	3.61321	1
4506625	6157	RPL27A	60S ribosomal protein L27a [Homo sapiens]	0.95	NP_000981.1	27.7027	4	36	4	1	6.84	148	16.551	11		36000000	28000000	12.895	High	0	0	518.397	4	High	5	0.00151653	52.8906	4
4507131	6636	SNRPF	small nuclear ribonucleoprotein F [Homo sapiens]	0.95	NP_003086.1	33.7209	3	34	3	1	25.08	86	9.719	4.67		66000000	63000000	55.234	High	0	0	582.763	3	High	5	0.00151653	52.3399	3
5174447	10399	GNB2L1	guanine nucleotide-binding protein subunit beta-2-like 1 [Homo sapiens]	0.95	NP_006089.1	78.8644	18	294	18	1	8.57	317	35.055	7.69		100000000	96000000	222.872	High	0	0	5260.89	18	High	0	0	614.962	18
5453930	5438	POLR2I	DNA-directed RNA polymerase II subunit RPB9 [Homo sapiens]	0.95	NP_006224.1	72.8	6	23	6	1	7.91	125	14.514	5.14	Acetyl [N-Term]	17000000	17000000	22.714	High	0	0	346.965	5	High	5	0.00151653	49.7766	6
5730023	10856	RUVBL2	ruvB-like 2 [Homo sapiens]	0.95	NP_006657.1	47.5162	21	109	21	1	7.2	463	51.125	5.64		48000000	51000000	29.303	High	0	0	1500.54	20	High	0	0	195.136	21
5803165	10952	SEC61B	protein transport protein Sec61 subunit beta [Homo sapiens]	0.95	NP_006799.1	41.6667	4	21	4	1		96	9.968	11.56	Phospho [S17(98.2)]	3300000	3400000	20.544	High	0	0	659.913	4	Medium	89	0.012045	8.43422	2
5902102	6632	SNRPD1	small nuclear ribonucleoprotein Sm D1 isoform 1 [Homo sapiens]	0.95	NP_008869.1	37.8151	4	38	4	1	9.64	119	13.273	11.56		32000000	31000000	315.228	High	0	0	441.804	4	High	5	0.00151653	79.879	4
6005757	11198	SUPT16H	FACT complex subunit SPT16 [Homo sapiens]	0.95	NP_009123.1	30.85	32	227	32	1	8.9	1047	119.838	5.66		90000000	91000000	13.874	High	0	0	2663.95	32	High	0	0	417.217	32
7657315	27258	LSM3	U6 snRNA-associated Sm-like protein LSm3 [Homo sapiens]	0.95	NP_055278.1	19.6078	2	16	2	1	15.6	102	11.838	4.7		110000000	100000000	4.623	High	0	0	203.823	2	High	39	0.00760827	23.1616	2
7657546	23480	SEC61G	protein transport protein Sec61 subunit gamma [Homo sapiens]	0.95	NP_055117.1	17.6471	1	5	1	1		68	7.736	9.99	Acetyl [N-Term]	10000000	11000000	3.642						High	48	0.00889054	18.6924	1
7706337	22818	COPZ1	coatomer subunit zeta-1 isoform 1 [Homo sapiens]	0.95	NP_057141.1	26.5537	4	14	4	1	15.36	177	20.185	4.81	Acetyl [N-Term]	29000000	32000000	12.895	High	0	0	300.14	3	High	18	0.00415512	33.082	4
7706557	51759	C9orf78	uncharacterized protein C9orf78 [Homo sapiens]	0.95	NP_057604.1	10.3806	2	4	2	1	11.8	289	33.667	6.74	Phospho [S261(99.9)]	14000000	15000000	0.334	High	5	0.000687474	72.68	2	Medium	70	0.0101611	9.61766	2
9910186	56943	ENY2	transcription and mRNA export factor ENY2 isoform 1 [Homo sapiens]	0.95	NP_064574.1	25.7426	2	10	2	1		101	11.521	9.33		2700000	2500000	9	High	0	0	149.669	2	High	39	0.00760827	22.7514	1
14149807	84081	NSRP1	nuclear speckle splicing regulatory protein 1 isoform 1 [Homo sapiens]	0.95	NP_115517.1	1.79211	1	2	1	1		558	66.35	8.84		7200000	7600000	0.105	High	41	0.00447354	39.76	1	Medium	380	0.0399958	3.24006	1
21281671	246184	CDC26	anaphase-promoting complex subunit CDC26 [Homo sapiens]	0.95	NP_644815.1	14.1176	1	6	1	1		85	9.771	6.81		45000000	48000000	2.981	High	3	0.000435414	87.1833	1	Medium	68	0.0101611	10.4347	1
23200008	83451	ABHD11	alpha/beta hydrolase domain-containing protein 11 isoform 1 [Homo sapiens]	0.95	NP_683710.1	9.84127	2	4	2	1	34.26	315	34.668	9.48		6100000	5400000	0.292	High	1	0.000156079	109.56	2	Medium	80	0.0113122	9.1715	2
24308207	57470	LRRC47	leucine-rich repeat-containing protein 47 [Homo sapiens]	0.95	NP_065761.1	26.7581	12	38	12	1	21.93	583	63.434	8.28		20000000	23000000	3.299	High	0	0	589.601	12	High	5	0.00151653	60.1511	12
31563534	5982	RFC2	replication factor C subunit 2 isoform 1 [Homo sapiens]	0.95	NP_852136.1	42.6554	13	63	13	1	23.05	354	39.132	6.44		37000000	47000000	9	High	0	0	976.871	13	High	5	0.00151653	100.193	13
58761530	84108	PCGF6	polycomb group RING finger protein 6 isoform a [Homo sapiens]	0.95	NP_001011663.1	3.42857	1	2	1	1		350	39.023	4.97		1600000	1700000	0.145	High	107	0.00985086	0	1	Medium	486	0.0476891	2.54134	1
66932909	9698	PUM1	pumilio homolog 1 isoform 1 [Homo sapiens]	0.95	NP_001018494.1	4.88215	4	10	4	1	15.84	1188	126.607	6.84		16000000	13000000	0.307	High	0	0	193.83	4	High	48	0.00889054	19.2315	4
70906441	1854	DUT	deoxyuridine 5'-triphosphate nucleotidohydrolase, mitochondrial isoform 1 precursor [Homo sapiens]	0.95	NP_001020419.1	27.7778	5	18	5	1	8.86	252	26.547	9.36		19000000	20000000	2.415	High	0	0	221.481	5	High	18	0.00415512	29.3479	5
74136552	23184	MESDC2	LDLR chaperone MESD precursor [Homo sapiens]	0.95	NP_055969.1	24.359	4	10	4	1		234	26.06	7.78		12000000	8100000	1.61	High	5	0.000687474	73.58	4	High	65	0.00991307	11.4971	4
76781492	57109	REXO4	RNA exonuclease 4 isoform 1 [Homo sapiens]	0.95	NP_065118.2	9.00474	2	4	2	1		422	46.643	9.77		4500000	5700000	0.194	High	7	0.000939723	68.45	2	Medium	89	0.012045	8.31973	2
157388910	54962	TIPIN	TIMELESS-interacting protein isoform 1 [Homo sapiens]	0.95	NP_060328.2	3.65449	1	2	1	1		301	34.475	4.78		930000	970000	0.194	High	31	0.0034633	42.87	1	Medium	399	0.0410959	3.11954	1
171906575	28988	DBNL	drebrin-like protein isoform c [Homo sapiens]	0.95	NP_001116428.1	3.64465	1	4	1	1		439	49.012	5.05		1300000	1400000	0.233	High	3	0.000435414	97.05	1	Medium	90	0.012045	7.92786	1
194578909	1977	EIF4E	eukaryotic translation initiation factor 4E isoform 2 [Homo sapiens]	0.95	NP_001124151.1	12.9032	3	10	3	1	7.29	248	28.76	6.42		33000000	36000000	1.424	High	1	0.000156079	100.85	3	High	61	0.00989778	13.7834	3
208431833	8761	PABPC4	polyadenylate-binding protein 4 isoform 1 [Homo sapiens]	0.95	NP_001129125.1	22.5758	13	64	6	1	25.17	660	72.345	9.35		26000000	32000000	2.594	High	0	0	1045.66	12	High	0	0	111.42	13
213972636	7158	TP53BP1	tumor suppressor p53-binding protein 1 isoform 1 [Homo sapiens]	0.95	NP_001135452.1	19.474	21	62	21	1	19.46	1977	213.985	4.7		12000000	12000000	1.005	High	0	0	1121.7	20	High	0	0	131.256	20
440918695	9100	USP10	ubiquitin carboxyl-terminal hydrolase 10 isoform 1 [Homo sapiens]	0.95	NP_001259004.1	15.212	7	22	7	1	6.79	802	87.479	5.27		20000000	21000000	0.947	High	0	0	329.847	7	High	18	0.00415512	40.2517	7
511630715	3703	STT3A	dolichyl-diphosphooligosaccharide--protein glycosyltransferase subunit STT3A isoform a [Homo sapiens]	0.95	NP_001265432.1	10.4965	8	27	7	1	6.23	705	80.477	8.07		24000000	23000000	1.297	High	0	0	187.14	8	High	18	0.00415512	28.6374	7
735997384	80349	WDR61	WD repeat-containing protein 61 isoform a [Homo sapiens]	0.95	NP_001290176.1	39.6721	7	28	7	1	12.07	305	33.56	5.47		17000000	15000000	4.08	High	0	0	354.778	7	High	5	0.00151653	63.9481	7
767970091	3312	HSPA8	heat shock cognate 71 kDa protein isoform X1 [Homo sapiens]	0.95	XP_011541100.1	51.7028	28	443	18	1	9.44	646	70.854	5.52		100000000	110000000	371.759	High	0	0	6876.68	28	High	0	0	874.928	28
4505363	4711	NDUFB5	NADH dehydrogenase [ubiquinone] 1 beta subcomplex subunit 5, mitochondrial isoform 1 precursor [Homo sapiens]	0.94	NP_002483.1	4.2328	1	2	1	1		189	21.737	9.63		5300000	5600000	0.259	High	58	0.0061689	35.88	1	Low	647	0.061211	2.15581	1
4506605	9349	RPL23	60S ribosomal protein L23 [Homo sapiens]	0.94	NP_000969.1	31.4286	4	27	4	1	5.91	140	14.856	10.51		16000000	17000000	4.995	High	0	0	676.925	4	High	5	0.00151653	59.1183	4
4506649	6122	RPL3	60S ribosomal protein L3 isoform a [Homo sapiens]	0.94	NP_000958.1	32.0099	13	97	13	1	4.97	403	46.08	10.18		39000000	46000000	24.119	High	0	0	945.174	13	High	0	0	191.46	13
4506693	6218	RPS17	40S ribosomal protein S17 [Homo sapiens]	0.94	NP_001012.1	32.5926	4	30	4	1	7.57	135	15.54	9.85		12000000	15000000	250.189	High	0	0	389.916	4	High	5	0.00151653	52.7333	4
4758574	5433	POLR2D	DNA-directed RNA polymerase II subunit RPB4 [Homo sapiens]	0.94	NP_004796.1	10.5634	1	6	1	1		142	16.301	4.79		16000000	17000000	0.668	High	3	0.000435414	84.32	1	Medium	89	0.012045	8.36666	1
4758788	4722	NDUFS3	NADH dehydrogenase [ubiquinone] iron-sulfur protein 3, mitochondrial precursor [Homo sapiens]	0.94	NP_004542.1	34.8485	7	26	7	1	5.39	264	30.223	7.5		15000000	16000000	3.437	High	0	0	496.372	7	High	5	0.00151653	47.3087	7
4758950	5479	PPIB	peptidyl-prolyl cis-trans isomerase B precursor [Homo sapiens]	0.94	NP_000933.1	54.1667	14	245	14	1	5.89	216	23.728	9.41		94000000	100000000	1700.25	High	0	0	2707.12	14	High	0	0	397.154	14
6678271	23435	TARDBP	TAR DNA-binding protein 43 [Homo sapiens]	0.94	NP_031401.1	26.087	7	92	7	1	9.85	414	44.711	6.19		82000000	83000000	9	High	0	0	1578.78	7	High	0	0	176.125	7
7657015	51493	RTCB	tRNA-splicing ligase RtcB homolog [Homo sapiens]	0.94	NP_055121.1	36.6337	17	100	17	1	6.19	505	55.175	7.23		38000000	37000000	17.166	High	0	0	1395.14	17	High	0	0	214.502	16
14861834	27440	CECR5	cat eye syndrome critical region protein 5 isoform 2 precursor [Homo sapiens]	0.94	NP_149061.1	32.3877	8	35	8	1	3.78	423	46.292	8.13		30000000	33000000	4.78	High	0	0	667.514	8	High	5	0.00151653	79.6477	8
15431301	6129	RPL7	60S ribosomal protein L7 [Homo sapiens]	0.94	NP_000962.2	42.3387	14	68	14	1	8.28	248	29.207	10.65		22000000	24000000	145.78	High	0	0	465.141	14	High	0	0	109.966	14
19923790	25782	RAB3GAP2	rab3 GTPase-activating protein non-catalytic subunit [Homo sapiens]	0.94	NP_036546.2	1.00503	1	4	1	1		1393	155.886	5.62		13000000	14000000	0.069	High	1	0.000156079	111.33	1	Medium	120	0.0150704	6.50469	1
31543667	6832	SUPV3L1	ATP-dependent RNA helicase SUPV3L1, mitochondrial isoform 1 [Homo sapiens]	0.94	NP_003162.2	11.8321	7	20	7	1	34.68	786	87.935	7.99		12000000	14000000	0.833	High	0	0	323.574	7	High	18	0.00415512	32.3443	7
32880199	23609	MKRN2	probable E3 ubiquitin-protein ligase makorin-2 isoform 1 [Homo sapiens]	0.94	NP_054879.3	1.92308	1	2	1	1		416	46.909	7.61		13000000	14000000	0.105	High	41	0.00447354	39.81	1	Low	760	0.0711677	2.03791	1
33946282	25962	KIAA1429	protein virilizer homolog isoform 1 [Homo sapiens]	0.94	NP_056311.2	4.0287	6	29	6	1	13.64	1812	201.898	5.01		3400000	3500000	0.273	High	0	0	255.82	6	High	18	0.00415512	41.4341	6
40018640	79577	CDC73	parafibromin [Homo sapiens]	0.94	NP_078805.3	20.904	10	27	10	1	17.09	531	60.539	9.61		17000000	17000000	1.581	High	0	0	224.494	10	High	15	0.00415512	43.8464	10
77404397	27044	SND1	staphylococcal nuclease domain-containing protein 1 [Homo sapiens]	0.94	NP_055205.2	42.1978	31	241	31	1	4.25	910	101.934	7.17		90000000	99000000	23.245	High	0	0	3109.14	31	High	0	0	436.956	31
109452591	8802	SUCLG1	succinyl-CoA ligase [ADP/GDP-forming] subunit alpha, mitochondrial precursor [Homo sapiens]	0.94	NP_003840.2	15.896	4	57	4	1	15.18	346	36.227	8.79		37000000	48000000	2.981	High	0	0	539.102	4	High	0	0	106.65	4
116642885	25953	PNKD	probable hydrolase PNKD isoform 3 precursor [Homo sapiens]	0.94	NP_001070867.1	7.74648	1	4	1	1		142	15.387	10.58		3500000	3700000	0.931	High	0	0	135.84	1	Medium	90	0.012045	8.21534	1
118402580	8881	CDC16	cell division cycle protein 16 homolog [Homo sapiens]	0.94	NP_003894.3	8.3871	4	16	4	1	9.03	620	71.609	5.85		20000000	21000000	0.887	High	0	0	258.874	4	High	18	0.00415512	27.0502	4
156564403	5162	PDHB	pyruvate dehydrogenase E1 component subunit beta, mitochondrial isoform 1 precursor [Homo sapiens]	0.94	NP_000916.2	47.0752	13	203	13	1	5.23	359	39.208	6.65		52000000	53000000	232.572	High	0	0	3108.99	13	High	0	0	365.339	13
190684675	7515	XRCC1	DNA repair protein XRCC1 [Homo sapiens]	0.94	NP_006288.2	25.1185	11	64	11	1	51.44	633	69.455	6.28	Phospho [S266(99.9); S447(93.5); T453(99.9)]	9400000	12000000	4.233	High	0	0	577.239	11	High	0	0	113.356	11
194306651	55066	PDPR	pyruvate dehydrogenase phosphatase regulatory subunit, mitochondrial precursor [Homo sapiens]	0.94	NP_060460.4	3.9818	3	10	3	1	5.03	879	99.301	6.35		11000000	11000000	0.253	High	0	0	189.79	3	High	59	0.00982515	15.9327	3
197333809	23512	SUZ12	polycomb protein SUZ12 [Homo sapiens]	0.94	NP_056170.2	4.46549	2	4	2	1	20.86	739	83.003	8.81		19000000	19000000	0.136	High	20	0.00237982	50.37	2	Medium	90	0.012045	7.702	2
209969703	55920	RCC2	protein RCC2 [Homo sapiens]	0.94	NP_001129676.1	63.41	26	322	26	1	3.79	522	56.049	8.78		110000000	110000000	258.294	High	0	0	4829.18	25	High	0	0	647.628	26
219283152	8539	API5	apoptosis inhibitor 5 isoform a [Homo sapiens]	0.94	NP_001136402.1	23.2824	12	67	12	1	12.69	524	58.968	7.34		30000000	30000000	8.152	High	0	0	533.124	12	High	5	0.00151653	85.5077	11
237820620	83743	GRWD1	glutamate-rich WD repeat-containing protein 1 [Homo sapiens]	0.94	NP_113673.3	44.843	11	50	11	1	13.7	446	49.388	4.92		21000000	18000000	10.22	High	0	0	928.681	11	High	0	0	114.168	11
239582772	79568	C2orf47	uncharacterized protein C2orf47, mitochondrial precursor [Homo sapiens]	0.94	NP_078796.2	3.43643	1	4	1	1		291	32.524	9.17		1100000	1200000	0.245	High	6	0.00081103	72.6	1	Medium	121	0.0150704	6.29272	1
251831109	4512	COX1	cytochrome c oxidase subunit I [Homo sapiens]	0.94	YP_003024028.1	1.55945	1	2	1	1		513	57.003	6.7		24000000	25000000	0.233	High	107	0.00985086	0	1	Low	645	0.0610853	2.16048	1
295842307	7536	SF1	splicing factor 1 isoform 4 [Homo sapiens]	0.94	NP_973726.2	22.5919	11	129	2	0	5.04	571	61.85	9.28		8000000	5500000	39.842	High	0	0	1549.9	11	High	0	0	279.807	11
323276616	100532731	COMMD3-BMI1	COMMD3-BMI1 read-through protein [Homo sapiens]	0.94	NP_001190991.1	11.5139	4	13	4	1	27.36	469	53.26	7.93		11000000	14000000	0.668	High	22	0.00259312	48.8533	4	High	39	0.00760827	22.4173	4
393715097	6257	RXRB	retinoic acid receptor RXR-beta isoform 1 [Homo sapiens]	0.94	NP_001257330.1	1.8622	1	2	1	1		537	57.329	8.27		5400000	5700000	0.089	High	55	0.00586166	36.31	1	Low	636	0.0603072	2.18329	1
530363589	9202	ZMYM4	zinc finger MYM-type protein 4 isoform X1 [Homo sapiens]	0.94	XP_005271385.1	7.99484	10	36	9	1	44.66	1551	172.962	6.79		7400000	7200000	0.585	High	0	0	461.108	10	High	5	0.00151653	67.5337	10
530407509	11273	ATXN2L	ataxin-2-like protein isoform X4 [Homo sapiens]	0.94	XP_005255122.1	24.4991	17	55	17	1	14.89	1098	115.639	8.66	Acetyl [N-Term]	9800000	9800000	4.012	High	0	0	394.874	16	High	5	0.00151653	100.317	16
530413941	7572	ZNF24	zinc finger protein 24 isoform X1 [Homo sapiens]	0.94	XP_005258398.1	14.4022	4	10	4	1	5.99	368	42.129	6.21		4100000	4400000	0.52	High	88	0.00885579	26.73	4	High	65	0.00991307	11.2133	4
746817428	6134	RPL10	60S ribosomal protein L10 isoform a [Homo sapiens]	0.94	NP_001290553.1	20.0935	4	25	4	1	6.96	214	24.561	10.08		12000000	11000000	9	High	0	0	206.651	4	High	18	0.00415512	36.2502	4
767913668	10617	STAMBP	STAM-binding protein isoform X1 [Homo sapiens]	0.94	XP_011530785.1	4.71698	1	4	1	1		424	48.047	6.29		15000000	16000000	0.222	High	25	0.00290833	47.31	1	Medium	87	0.012045	8.47067	1
767914341	27332	ZNF638	zinc finger protein 638 isoform X1 [Homo sapiens]	0.94	XP_011531071.1	7.17897	12	35	12	1	4	1978	220.488	6.38		16000000	17000000	0.491	High	0	0	393.42	12	High	5	0.00151653	49.8992	12
767948685	7458	EIF4H	eukaryotic translation initiation factor 4H isoform X1 [Homo sapiens]	0.94	XP_011514858.1	20	3	23	3	1	13.31	250	27.604	9.07		47000000	46000000	2.455	High	0	0	246.89	3	High	5	0.00151653	53.7498	3
767966301	6150	MRPL23	39S ribosomal protein L23, mitochondrial isoform X1 [Homo sapiens]	0.94	XP_011518575.1	6.22407	1	2	1	1		241	26.932	11.19		6800000	7300000	0.155	High	91	0.00909363	24.25	1	Medium	453	0.045359	2.78312	1
767972772	1017	CDK2	cyclin-dependent kinase 2 isoform X1 [Homo sapiens]	0.94	XP_011536034.1	17.052	5	18	3	1	12.39	346	39.153	8.62	Phospho [Y15(98)]	6200000	7300000	1.239	High	0	0	260.077	5	High	18	0.00415512	28.5755	5
767977611	2963	GTF2F2	general transcription factor IIF subunit 2 isoform X1 [Homo sapiens]	0.94	XP_011533354.1	21.4545	5	16	5	1	11.44	275	30.897	9.29		14000000	16000000	1.783	High	0	0	147.407	5	High	18	0.00415512	29.5927	5
767987425	6123	RPL3L	60S ribosomal protein L3-like isoform X1 [Homo sapiens]	0.94	XP_011520873.1	6.79612	3	10	2	0		412	46.737	10.48		15000000	32000000	0.369	High	0	0	116.97	3	High	48	0.00889054	18.6327	3
768003541	6597	SMARCA4	transcription activator BRG1 isoform X5 [Homo sapiens]	0.94	XP_011526500.1	0.83383	1	4	1	1		1679	188.031	8.19		39000000	41000000	0.065	High	0	0	132.3	1	Medium	90	0.012045	7.86475	1
768020750	4047	LSS	lanosterol synthase isoform X1 [Homo sapiens]	0.94	XP_011527867.1	15.3639	10	26	10	1	25.34	742	84.335	6.68		13000000	13000000	0.962	High	0	0	129.882	10	High	18	0.00415512	33.4966	10
4502389	8815	BANF1	barrier-to-autointegration factor [Homo sapiens]	0.93	NP_003851.1	50.5618	4	39	4	1	3.58	89	10.052	6.09		110000000	110000000	157.489	High	0	0	366.913	4	High	5	0.00151653	71.9764	4
4506003	5499	PPP1CA	serine/threonine-protein phosphatase PP1-alpha catalytic subunit isoform 1 [Homo sapiens]	0.93	NP_002699.1	41.8182	14	122	4	1	10.48	330	37.488	6.33		34000000	36000000	87.587	High	0	0	1775.96	14	High	0	0	243.092	14
4506669	6176	RPLP1	60S acidic ribosomal protein P1 isoform 1 [Homo sapiens]	0.93	NP_000994.1	51.7544	2	32	2	1	6.8	114	11.507	4.32		22000000	23000000	16.783	High	0	0	681.754	2	High	5	0.00151653	78.0289	2
4506707	6230	RPS25	40S ribosomal protein S25 [Homo sapiens]	0.93	NP_001019.1	24	3	20	3	1	15.84	125	13.734	10.11		12000000	12000000	14.849	High	0	0	245.94	3	High	18	0.00415512	28.4845	3
4507217	6726	SRP9	signal recognition particle 9 kDa protein isoform 2 [Homo sapiens]	0.93	NP_003124.1	54.6512	5	40	5	1	8.3	86	10.105	7.97		26000000	28000000	12.895	High	0	0	456.7	5	High	18	0.00415512	34.0884	4
4758784	4718	NDUFC2	NADH dehydrogenase [ubiquinone] 1 subunit C2 isoform 1 [Homo sapiens]	0.93	NP_004540.1	6.72269	1	4	1	1		119	14.178	8.98		33000000	36000000	0.778	High	86	0.00872388	27.73	1	Medium	368	0.0394553	3.38603	1
5031579	10270	AKAP8	A-kinase anchor protein 8 [Homo sapiens]	0.93	NP_005849.1	26.1561	10	31	10	1	12	692	76.061	5.15		18000000	19000000	2.039	High	0	0	413.413	10	High	5	0.00151653	82.7226	10
5032027	5928	RBBP4	histone-binding protein RBBP4 isoform a [Homo sapiens]	0.93	NP_005601.1	43.2941	13	220	8	1	5.16	425	47.626	4.89		100000000	130000000	99	High	0	0	2462.07	13	High	0	0	430.66	13
5032031	10181	RBM5	RNA-binding protein 5 [Homo sapiens]	0.93	NP_005769.1	9.93865	6	20	5	1	6.62	815	92.097	6.28		15000000	16000000	0.778	High	0	0	237.12	6	High	18	0.00415512	30.2032	6
5453629	10540	DCTN2	dynactin subunit 2 isoform 1 [Homo sapiens]	0.93	NP_006391.1	31.5271	8	22	8	1	16.04	406	44.792	5.17		6400000	7500000	2.34	High	0	0	410.913	8	High	15	0.00415512	43.7612	8
7661690	26093	CCDC9	coiled-coil domain-containing protein 9 [Homo sapiens]	0.93	NP_056418.1	4.14313	2	5	2	1		531	59.667	5.4		500000	540000	0.222	High	100	0.00985086	21	2	Medium	125	0.0154131	5.83545	2
9910280	56886	UGGT1	UDP-glucose:glycoprotein glucosyltransferase 1 precursor [Homo sapiens]	0.93	NP_064505.1	10.9325	13	42	13	1	4.8	1555	177.078	5.63		12000000	14000000	0.874	High	0	0	505.165	12	High	5	0.00151653	66.9542	13
10835057	8260	NAA10	N-alpha-acetyltransferase 10 isoform 1 [Homo sapiens]	0.93	NP_003482.1	9.78723	3	10	3	1	28.77	235	26.442	5.64		6000000	7500000	0.848	High	13	0.00162338	57.01	3	High	59	0.00982515	15.6713	3
13236516	79139	DERL1	derlin-1 isoform a [Homo sapiens]	0.93	NP_077271.1	7.56972	2	6	2	1	0.04	251	28.782	9.51		13000000	14000000	0.701	High	11	0.00140953	61.7333	2	Medium	80	0.0113122	8.96782	2
14277700	6206	RPS12	40S ribosomal protein S12 [Homo sapiens]	0.93	NP_001007.2	53.7879	7	93	7	1	8.37	132	14.505	7.21		34000000	35000000	999	High	0	0	1114.05	7	High	0	0	181.175	7
14591909	6125	RPL5	60S ribosomal protein L5 [Homo sapiens]	0.93	NP_000960.2	38.3838	10	74	10	1	16.99	297	34.341	9.72		29000000	30000000	99	High	0	0	790.095	9	High	0	0	140.32	10
15431293	6138	RPL15	60S ribosomal protein L15 isoform 1 [Homo sapiens]	0.93	NP_002939.2	25	6	56	6	1	14.58	204	24.131	11.62		48000000	52000000	13.678	High	0	0	510.75	6	High	5	0.00151653	89.5663	6
16933546	6175	RPLP0	60S acidic ribosomal protein P0 [Homo sapiens]	0.93	NP_444505.1	41.9558	14	124	14	1	9.68	317	34.252	5.97		58000000	60000000	99	High	0	0	2317.54	14	High	0	0	238.895	14
21070967	9378	NRXN1	neurexin-1-beta isoform beta precursor [Homo sapiens]	0.93	NP_620072.1	5.88235	1	2	1	1		442	46.832	7.88		2500000	2700000	0.129	High	107	0.00985086	0	1	Medium	176	0.0205896	4.86465	1
21264565	8289	ARID1A	AT-rich interactive domain-containing protein 1A isoform a [Homo sapiens]	0.93	NP_006006.3	25.9081	38	146	38	1	16.42	2285	241.892	6.7	Phospho [S363(100)]	19000000	21000000	3.762	High	0	0	2115.98	37	High	0	0	292.882	38
24307899	26284	ERAL1	GTPase Era, mitochondrial [Homo sapiens]	0.93	NP_005693.1	7.32265	3	5	3	1	3.49	437	48.319	8.84		12000000	13000000	0.334	High	23	0.00270843	48.27	2	Medium	145	0.01743	5.47378	3
31657129	5198	PFAS	phosphoribosylformylglycinamidine synthase [Homo sapiens]	0.93	NP_036525.1	1.49477	2	4	2	1	4.08	1338	144.643	5.76		11000000	12000000	0.075	High	17	0.00206813	54.26	2	Medium	193	0.0223898	4.70955	2
37595528	1912	PHC2	polyhomeotic-like protein 2 isoform a [Homo sapiens]	0.93	NP_932157.1	4.662	3	10	3	1	12.01	858	90.657	8.69		14000000	16000000	0.487	High	1	0.000156079	109	3	High	49	0.00898423	17.0359	3
40789229	57466	SCAF4	splicing factor, arginine/serine-rich 15 isoform 1 [Homo sapiens]	0.93	NP_065757.1	10.1133	6	33	4	1	37.18	1147	125.79	9.55		18000000	21000000	1.102	High	0	0	778.118	5	High	5	0.00151653	82.3933	6
47132585	5577	PRKAR2B	cAMP-dependent protein kinase type II-beta regulatory subunit [Homo sapiens]	0.93	NP_002727.2	14.5933	4	16	4	1	6.49	418	46.273	4.92		18000000	19000000	1.31	High	0	0	347.625	4	High	18	0.00415512	32.6499	4
51479192	6015	RING1	E3 ubiquitin-protein ligase RING1 [Homo sapiens]	0.93	NP_002922.2	34.4828	7	46	7	1	8.09	406	42.403	5.62		28000000	33000000	10.548	High	0	0	557.311	7	High	5	0.00151653	88.2952	7
71979932	8140	SLC7A5	large neutral amino acids transporter small subunit 1 [Homo sapiens]	0.93	NP_003477.4	7.69231	3	10	3	1	1.94	507	54.974	7.72		7900000	8300000	0.73	High	0	0	252.95	3	High	39	0.00760827	20.9741	3
116805340	2617	GARS	glycine--tRNA ligase precursor [Homo sapiens]	0.93	NP_002038.2	20.0271	13	57	13	1	18.56	739	83.113	7.03		21000000	23000000	2.44	High	0	0	755.043	12	High	5	0.00151653	90.0032	13
188497630	55571	CNOT11	CCR4-NOT transcription complex subunit 11 [Homo sapiens]	0.93	NP_060016.3	2.35294	1	2	1	1		510	55.18	6.4		14000000	15000000	0.101	High	3	0.000435414	96.59	1	Medium	399	0.0410959	3.04726	1
190014601	84522	JAGN1	protein jagunal homolog 1 [Homo sapiens]	0.93	NP_115881.3	6.55738	1	2	1	1		183	21.111	9.73		7600000	8200000	0.334	High	107	0.00985086	0	1	Medium	453	0.045359	2.77636	1
223890149	79980	DSN1	kinetochore-associated protein DSN1 homolog isoform 1 [Homo sapiens]	0.93	NP_001138788.1	19.6629	4	10	4	1	47.31	356	40.042	7.05		29000000	26000000	0.688	High	1	0.000156079	103.57	4	High	48	0.00889054	17.8395	4
226371638	84148	KAT8	histone acetyltransferase KAT8 isoform 2 [Homo sapiens]	0.93	NP_892003.2	3.21199	1	2	1	1		467	53.052	8.02		9500000	10000000	0.086	High	51	0.00548505	37.55	1	Medium	181	0.0210907	4.7937	1
332205947	10618	TGOLN2	trans-Golgi network integral membrane protein 2 isoform 2 precursor [Homo sapiens]	0.93	NP_001193769.1	2.91667	1	4	1	1		480	51.116	5.73		4500000	4900000	0.194	High	4	0.00055687	80.993	1	Medium	98	0.0128074	7.38891	1
530420276	5905	RANGAP1	ran GTPase-activating protein 1 isoform X2 [Homo sapiens]	0.93	XP_005261752.1	33.4891	16	83	16	1	15.76	642	69.52	4.81		19000000	19000000	7.111	High	0	0	1523.37	16	High	0	0	162.92	16
530424313	79726	WDR59	WD repeat-containing protein 59 isoform X1 [Homo sapiens]	0.93	XP_005256203.1	1.40987	1	2	1	1		993	111.993	8.09		340000	370000	0.046	High	50	0.00540365	37.94	1	Medium	283	0.0319919	4.20236	1
578816758	84681	HINT2	histidine triad nucleotide-binding protein 2, mitochondrial isoform X1 [Homo sapiens]	0.93	XP_006716943.1	30.9091	3	32	3	1	18.46	165	17.817	8.03		50000000	53000000	5.31	High	0	0	566.446	3	High	5	0.00151653	70.6127	3
614458221	5106	PCK2	phosphoenolpyruvate carboxykinase [GTP], mitochondrial isoform 1 precursor [Homo sapiens]	0.93	NP_004554.3	40.4688	21	115	21	1	7.56	640	70.654	7.62		26000000	28000000	9.642	High	0	0	1681.67	20	High	0	0	193.606	21
747165389	3921	RPSA	40S ribosomal protein SA isoform 2 [Homo sapiens]	0.93	NP_001291217.1	40	10	98	10	1	3.85	300	33.293	4.87		160000000	170000000	33.145	High	0	0	1526.71	10	High	0	0	183.253	10
[truncated: 1,010 more rows]
