# Supplementary material for: Phosphoproteomic Profiling Reveals Epstein-Barr Virus Protein Kinase Integration of DNA Damage Response and Mitotic Signaling
Source: PLoS Pathog. 2015 Dec 29;11(12):e1005346. doi: 10.1371/journal.ppat.1005346 (PMC4699913; doi:10.1371/journal.ppat.1005346)
Supplement: S3 Table — (XLSX) [file ppat.1005346.s008.xlsx]

## Sheet: DNA Damage Response Proteins
Master Protein Accessions	Gene symbol	Phospho(S/T/Y)	Phosphosite position in Protein	Phospho window corresponding to the first phosphosite	Window length
7657013	AATF	S	320	NAGSEEISSEDDELV	15
7657013	AATF	S	321	AGSEEISSEDDELVE	15
7657013	AATF	S	433	AAQPVPESLPGEPEI	15
130978956	ACD	S	110	ILGSETPSSPRAGQL	15
130978956	ACD	S	435	QSCTPSLSPRSHVPS	15
4757732	AIFM1	T	105	RISGLGLTPEQKQKK	15
4885193	ARID3A	S	77	AGLGHPASPGGSEDG	15
4885193	ARID3A	S	88	SEDGPPGSEEEDAAR	15
4885193	ARID3A	S	119	EHFEDMASDEDMKPK	15
7661592	ASF1A	S	175	PNLQSLLSTDALPSA	15
767970195	ATM	S	2996	QECKRNLSDIDQSFN	15
767926988	ATR	T	952	QMTALPNTPCQNADV	15
767926988	ATR	T	1991	LCFPENETPPEGKNM	15
18390347	ATRIP	S	239	VIKPEACSPQFGKTS	15
18390347	ATRIP	S	512	AAGEGNRSLVHRLSD	15
18390347	ATRIP	S	518	RSLVHRLSDGDMTSA	15
157266328	BARD1	S	330	GHHNRLSSPISKRCR	15
157266328	BARD1	S	364	IPLPECSSPPSCKRK	15
157266328	BARD1	S	410	SYRRVMSSPSAMKLL	15
14670392	BAZ1B	S	361	KNSKNSKSPEEHLEE	15
768007942	BBC3	S	26	RARQEGSSPEPVEGL	15
7661958	BCLAF1	S	183	ESPLKSKSQEEPKDT	15
7661958	BCLAF1	S	222	GLSAYDNSPRSPHSP	15
7661958	BCLAF1	S	290	RYSPSQNSPIHHIPS	15
7661958	BCLAF1	S	422	VLADQGKSFATASHR	15
7661958	BCLAF1	S	648	EHSTRQKSPEIHRRI	15
7661958	BCLAF1	S	658	IHRRIDISPSTLRKH	15
7661958	BCLAF1	T	840	EEWDPEYTPKSKKYF	15
4557365	BLM	T	114	LLPDFLQTPKEVVCT	15
4557365	BLM	T	125	VVCTTQNTPTVKKSR	15
4557365	BLM	T	127	CTTQNTPTVKKSRDT	15
4557365	BLM	T	171	ETSKSFVTPPQSHFV	15
4557365	BLM	S	336	DRKEDVLSTSKDLLS	15
4557365	BLM	S	464	HLPSNSVSPGDCLLT	15
4557365	BLM	S	1296	TSPAEDSSPGISLSS	15
4557365	BLM	S	1310	SSRGPGRSAAEELDE	15
237681119	BRCA1	S	229	KKAACEFSETDVTNT	15
237681119	BRCA1	T	528	ADLAVQKTPEMINQG	15
237681119	BRCA1	S	694	QTSKRHDSDTFPELK	15
237681119	BRCA1	S	753	DPKDLMLSGERVLQT	15
237681119	BRCA1	S	1174	ENDIKESSAVFSKSV	15
237681119	BRCA1	S	1563	EEQQLEESGPHDLTE	15
767968532	C11orf30	S	253	ITVPVSGSPKMSNIM	15
767968532	C11orf30	S	1161	SSVPKLTSPVTSISP	15
289547536	C17orf70	S	667	PPHTRAPSPLGPTRD	15
55770830	CBX4	S	182	GGHKEAPSPTCPDLG	15
55770830	CBX4	S	291	VAEGEARSPSHKKRA	15
55770830	CBX4	S	349	DAGSRKLSPTKEAFG	15
4502709	CDK1	T	14	IEKIGEGTYGVVYKG	15
4502709	CDK1	Y	15	EKIGEGTYGVVYKGR	15
4502709	CDK1	T	161	GIPIRVYTHEVVTLW	15
4502709	CDK1	S	233	EVWPEVESLQDYKNT	15
4502743	CDK7	T	170	GSPNRAYTHQVVTRW	15
50513245	CHAF1A	S	199	GAGRRGDSQECSPRS	15
50513245	CHAF1A	S	203	RGDSQECSPRSCPEL	15
50513245	CHAF1A	T	722	LPAQEEQTPKASKRE	15
50513245	CHAF1A	S	772	LLSNHTGSPRSPSTT	15
50513245	CHAF1A	S	775	NHTGSPRSPSTTYLH	15
50513245	CHAF1A	T	783	PSTTYLHTPTPSEDA	15
4885105	CHAF1B	S	428	ASRTQDPSSPGTTPP	15
4885105	CHAF1B	T	433	DPSSPGTTPPQARQA	15
4885105	CHAF1B	S	458	SITPAVKSPLPGPSE	15
4885105	CHAF1B	T	509	LTPLKTDTPPSSVPT	15
4885105	CHAF1B	S	538	TPGDAQGSPPELKRP	15
373428660	CHD1L	S	636	TKRKRVLSPEELEDR	15
578822553	CHD4	S	1630	TQAPAPASEDEKVVV	15
578822553	CHD4	T	1681	EKSAIDLTPIVVEDK	15
578822553	CHD4	T	1707	VMLQNGETPKDLNDE	15
578822553	CHD4	T	1932	ANRAPEPTPQQVAQQ	15
215422388	DAXX	S	178	AENTASQSPRTRGSR	15
215422388	DAXX	S	213	QEKELDLSELDDPDS	15
215422388	DAXX	T	408	TSSHSADTPEASLDS	15
215422388	DAXX	S	495	AGKDGDKSPMSSLQI	15
215422388	DAXX	S	641	KEKKQTGSGPLGNSY	15
215422388	DAXX	T	665	KNGKKICTLPSPPSP	15
215422388	DAXX	S	668	KKICTLPSPPSPLAS	15
215422388	DAXX	S	671	CTLPSPPSPLASLAP	15
215422388	DAXX	S	688	DSSTRVDSPSHGLVT	15
215422388	DAXX	S	702	TSSLCIPSPARLSQT	15
4557515	DDB2	S	24	LRPRNKRSRSPLELE	15
4557515	DDB2	S	26	PRNKRSRSPLELEPE	15
19923717	DTX3L	S	202	SEQKQQFSPSMTERK	15
19923717	DTX3L	S	532	ETPMDIDSDDSKAAS	15
19923717	DTX3L	S	539	SDDSKAASPPLKGSV	15
767993735	EME1	T	150	PEVPLHDTPERSAAD	15
194272186	EPC2	T	353	LITSQQPTPETLPVI	15
116235478	ESCO1	S	513	SASNKNFSQCLESKL	15
62899035	ESCO2	S	223	KSSLRKSSLENEPSL	15
62899035	ESCO2	S	512	SEPIGPESPSSTECP	15
164607124	FANCI	S	407	DGKTIETSPSLSRMP	15
253970412	GTSE1	S	157	KEKEMKKSPTSLKRE	15
253970412	GTSE1	S	187	EPRLLASSPALPSSG	15
253970412	GTSE1	S	480	PKFSIGDSPDSSTPK	15
253970412	GTSE1	S	555	TMPRAVGSPLCVPAR	15
253970412	GTSE1	S	594	DSRLVDVSPDRGSPP	15
253970412	GTSE1	S	599	DVSPDRGSPPSRVPQ	15
253970412	GTSE1	S	611	VPQALNFSPEESDST	15
4504253	H2AFX	S	122	VLLPKKTSATVGPKA	15
530364640	IFI16	T	109	RKKEVDATSPAPSTS	15
530364640	IFI16	S	110	KKEVDATSPAPSTSS	15
530364640	IFI16	T	127	KTEGAEATPGAQKRK	15
530364640	IFI16	S	149	GPKGSKVSEEQTQPP	15
530364640	IFI16	S	157	EEQTQPPSPAGAGMS	15
530364640	IFI16	T	165	PAGAGMSTAMGRSPS	15
530364640	IFI16	S	170	MSTAMGRSPSPKTSL	15
530364640	IFI16	S	172	TAMGRSPSPKTSLSA	15
530364640	IFI16	S	505	SSFLTTKSEDTISKM	15
530364640	IFI16	S	572	KTEPEEVSIEDSAQS	15
530365320	INTS3	S	1060	RRKAALSSPRSRKNA	15
332205931	KAT5	S	6	NA	NA
332205931	KAT5	S	136	KRKVEVVSPATPVPS	15
332205931	KAT5	T	139	VEVVSPATPVPSETA	15
6453818	KIF22	S	61	VDGTAGASDPPCVRG	15
6453818	KIF22	S	412	PEEEEIGSPEPMAAP	15
6453818	KIF22	S	421	EPMAAPASASQKLSP	15
6453818	KIF22	S	423	MAAPASASQKLSPLQ	15
6453818	KIF22	S	427	ASASQKLSPLQKLSS	15
6453818	KIF22	S	434	SPLQKLSSMDPAMLE	15
6453818	KIF22	S	543	LIQEQAASPNAEIHI	15
4557719	LIG1	T	195	LKTSKAETPTESVSE	15
767994739	LIG3	S	245	FSAKPNNSGEAPSSP	15
767994739	LIG3	S	251	NSGEAPSSPTPKRSL	15
767994739	LIG3	T	253	GEAPSSPTPKRSLSS	15
530423368	LIG4	T	788	IKNSNEQTPEEMASL	15
767951788	LYN	S	13	SKGKDSLSDDGVDLK	15
767995322	MAP2K6	T	39	EQPQTSSTPPRDLDS	15
20986512	MAPK14	T	180	RHTDDEMTGYVATRW	15
33356547	MCM2	S	41	RTDALTSSPGRDLPP	15
33356547	MCM2	S	108	DVEELTASQREAAER	15
394582093	MCM3	S	756	SYDPYDFSDTEEEMP	15
394582093	MCM3	T	758	DPYDFSDTEEEMPQV	15
394582093	MCM3	T	767	EEMPQVHTPKTADSQ	15
33469917	MCM4	S	120	RQRPDLGSAQKGLQV	15
7427519	MCM6	S	13	AAEPGAGSQHLEVRD	15
7427519	MCM6	S	413	LKHVEEFSPRAVYTS	15
7427519	MCM6	S	762	EIESEIDSEEELINK	15
530429100	MDC1	S	129	LRPPKVLSPGVSHRL	15
530429100	MDC1	T	171	GPLTVEETPRVQGET	15
530429100	MDC1	S	189	RLLLAEDSEEEVDFL	15
530429100	MDC1	S	313	AGVILERSQPPGEDS	15
530429100	MDC1	S	320	SQPPGEDSDTDVDDD	15
530429100	MDC1	T	322	PPGEDSDTDVDDDSR	15
530429100	MDC1	S	350	QPFGFIDSDTDAEEE	15
530429100	MDC1	T	352	FGFIDSDTDAEEERI	15
530429100	MDC1	S	393	GLAHLQESQAGSDTD	15
530429100	MDC1	S	397	LQESQAGSDTDVEEG	15
530429100	MDC1	S	443	TLAHLKESQPAIWNR	15
530429100	MDC1	S	506	RALVRAHSEKDQPPF	15
530429100	MDC1	S	516	DQPPFGDSDDSVEAD	15
530429100	MDC1	S	519	PFGDSDDSVEADKSS	15
530429100	MDC1	S	526	SVEADKSSPGIHLER	15
530429100	MDC1	S	534	PGIHLERSQASTTVD	15
530429100	MDC1	S	619	VVADVRKSQLPAEGD	15
530429100	MDC1	T	680	TDTLGESTQPQREGA	15
530429100	MDC1	S	814	PGDQHPESPVHTEPM	15
530429100	MDC1	T	967	KVILERDTQRGEPEG	15
530429100	MDC1	S	976	RGEPEGGSQDQKGQA	15
530429100	MDC1	T	987	KGQASSPTPEPGVGA	15
530429100	MDC1	S	1016	SQSGGRGSPVSPRRH	15
530429100	MDC1	S	1019	GGRGSPVSPRRHQKG	15
530429100	MDC1	S	1054	VSRGDQESPDACLPP	15
530429100	MDC1	S	1089	LAPPPLLSPLLPSIK	15
530429100	MDC1	S	1107	RKTRQDGSQEAPEAP	15
530429100	MDC1	T	1159	TSTAQPVTPKPTSQA	15
530429100	MDC1	T	1178	TNRSSVKTPEPVVPT	15
530429100	MDC1	T	1219	KSRSSVKTPETVVPT	15
530429100	MDC1	S	1256	TRGRKNRSSVKTPEP	15
530429100	MDC1	T	1260	KNRSSVKTPEPVVPT	15
530429100	MDC1	T	1301	KNRSSVKTPEPVVPT	15
530429100	MDC1	T	1323	TSTDRPVTPKPTSRT	15
530429100	MDC1	T	1342	TNMSSVKTPETVVPT	15
530429100	MDC1	T	1364	TSTDQPVTPKPTSRT	15
530429100	MDC1	S	1420	TRGRKNRSSGKTPET	15
530429100	MDC1	S	1421	RGRKNRSSGKTPETL	15
530429100	MDC1	T	1424	KNRSSGKTPETLVPT	15
530429100	MDC1	T	1446	TSTDQPVTPEPTSQA	15
530429100	MDC1	T	1465	TNRSSVKTPETVVPT	15
530429100	MDC1	T	1487	TSTDQPVTPEPTSQA	15
530429100	MDC1	T	1506	TDRSSVKTPETVVPT	15
530429100	MDC1	T	1588	TNRSSVKTPESIVPI	15
530429100	MDC1	T	1610	TSRNQLVTPEPTSRA	15
530429100	MDC1	T	1651	TSTDQPVTPKLTSRA	15
530429100	MDC1	T	1685	ASDLEPFTPTDQSVT	15
530429100	MDC1	T	1692	TPTDQSVTPEAIAQG	15
530429100	MDC1	T	1717	VRAMPVPTTPEFQSP	15
530429100	MDC1	T	1718	RAMPVPTTPEFQSPV	15
530429100	MDC1	T	1727	EFQSPVTTDQPISPE	15
530429100	MDC1	S	1732	VTTDQPISPEPITQP	15
530429100	MDC1	S	1764	PIDHKPCSAPLEPKS	15
530429100	MDC1	S	1787	GAVRAAESLTAIPEP	15
530429100	MDC1	S	1796	TAIPEPASPQLLETP	15
530429100	MDC1	T	1802	ASPQLLETPIHASQI	15
530429100	MDC1	S	1807	LETPIHASQIQKVEP	15
530429100	MDC1	S	1818	KVEPAGRSRFTPELQ	15
530429100	MDC1	T	1821	PAGRSRFTPELQPKA	15
530429100	MDC1	S	1835	ASQSRKRSLATMDSP	15
530429100	MDC1	T	1838	SRKRSLATMDSPPHQ	15
530429100	MDC1	S	1841	RSLATMDSPPHQKQP	15
530429100	MDC1	S	2109	LSPLEMSST	9
530429100	MDC1	T	2110	SPLEMSST	8
767968202	MEN1	S	585	QVPAPTASPPPEGPV	15
768023944	MORC2	T	590	LEALQKTTPIRSQAD	15
768023944	MORC2	S	704	APLVQQLSPSLLPNS	15
768023944	MORC2	S	713	SLLPNSKSPREVPSP	15
768023944	MORC2	S	733	PVVKKTESPIKLSPA	15
768023944	MORC2	S	738	TESPIKLSPATPSRK	15
768023944	MORC2	T	741	PIKLSPATPSRKRSV	15
768023944	MORC2	T	844	DYVPTDTTPRDRWVE	15
4504191	MSH6	S	41	AAAAPGASPSPGGDA	15
4504191	MSH6	S	43	AAPGASPSPGGDAAW	15
4504191	MSH6	S	91	APTSCDFSPGDLVWA	15
4504191	MSH6	T	488	ARVEQTETPEMMEAR	15
4504191	MSH6	S	830	SKIHNVGSPLKSQNH	15
530397413	MUS81	S	115	LAEVQDSSMPVPAQP	15
33356172	NBN	S	615	VPESSKISQENEIGK	15
33356172	NBN	S	638	LWSAKEISNNDKLQD	15
768016675	NCOA6	T	1744	LVLSSRATPVQLPSP	15
768016675	NCOA6	S	1750	ATPVQLPSPPCTSSP	15
224028244	NONO	S	3	NA	NA
224028244	NONO	S	147	RVRFACHSASLTVRN	15
224028244	NONO	S	149	RFACHSASLTVRNLP	15
224028244	NONO	S	262	PRFAQPGSFEYEYAM	15
224028244	NONO	T	410	PAPVPAGTPAPPGPA	15
224028244	NONO	T	428	PDGTLGLTPPTTERF	15
224028244	NONO	T	450	GIGAIGGTPPAFNRA	15
767988797	PALB2	S	491	LSLTKVSSPAGPTED	15
156523968	PARP1	S	5	NA	NA
156523968	PARP1	S	41	RMAIMVQSPMFDGKV	15
156523968	PARP1	S	75	DVEVDGFSELRWDDQ	15
156523968	PARP1	S	104	KGQDGIGSKAEKTLG	15
156523968	PARP1	S	179	FRPEYSASQLKGFSL	15
156523968	PARP1	S	277	QQVPSGESAILDRVA	15
156523968	PARP1	S	299	LLPCEECSGQLVFKS	15
156523968	PARP1	T	368	TSASVAATPPPSTAS	15
156523968	PARP1	T	420	EKLGGKLTGTANKAS	15
156523968	PARP1	S	455	EANIRVVSEDFLQDV	15
156523968	PARP1	S	542	PDSGLEHSAHVLEKG	15
156523968	PARP1	S	598	RVGTVIGSNKLEQMP	15
156523968	PARP1	S	785	LRGGSDDSSKDPIDV	15
4505641	PCNA	S	261	KIEDEEGS	8
767985566	PIAS1	S	59	HLLKAGCSPAVQMKI	15
109637788	PML	S	518	PSTSKAVSPPHLDGP	15
67089149	PML	S	527	PHLDGPPSPRSPVIG	15
109637788	PML	S	527	PHLDGPPSPRSPVIG	15
67089149	PML	S	530	DGPPSPRSPVIGSEV	15
109637788	PML	S	530	DGPPSPRSPVIGSEV	15
67089149	PML	T	867	ARAEGVSTPLAGRGL	15
767945568	PMS2	S	418	MVEKQDQSPSLRTGE	15
379056381	POLD2	S	50	QRAHTLLSPPSANNA	15
38492356	POLD3	S	307	RGKRVALSDDETKET	15
767977004	POLE	S	1201	QVTMAEASEDSPRPS	15
4505997	PPM1D	S	40	PTAEEKPSPRRSLSQ	15
4505997	PPM1D	S	85	PLPDAGASPAPSRCC	15
4505997	PPM1D	S	432	DPWPRVNSKDHIPAL	15
4505997	PPM1D	T	529	KAQEIERTPPTNFKR	15
4506005	PPP1CB	T	316	LNSGRPVTPPRTANP	15
13654237	PRKDC	T	2603	RFRSTVLTPMFVETQ	15
13654237	PRKDC	S	2612	MFVETQASQGTLQTR	15
13654237	PRKDC	S	2672	DPLVDHTSPSSDSLL	15
13654237	PRKDC	T	3198	SKIEEKLTPLPEDNS	15
13654237	PRKDC	S	3205	TPLPEDNSMNVDQDG	15
13654237	PRKDC	S	3821	DLLLNTMSQEEKAAY	15
13654237	PRKDC	S	4026	KMLKKGGSWIQEINV	15
538260592	PTTG1	S	165	LFQLGPPSPVKMPSP	15
19718786	RAD17	S	416	ASLTELDSPRLPSHL	15
256818821	RAD18	S	99	LLQFALESPAKSPAS	15
256818821	RAD18	S	103	ALESPAKSPASSSSK	15
4826964	RAD23A	S	92	TSAPPEASPTAAPES	15
4826964	RAD23A	S	123	PAAREDKSPSEESAP	15
19924129	RAD50	S	635	KLFDVCGSQDFESDL	15
5454064	RBM14	S	92	NVSAACTSQELRSLF	15
5454064	RBM14	S	147	KRINVELSTKGQKKG	15
5454064	RBM14	S	161	GPGLAVQSGDKTKKP	15
5454064	RBM14	S	244	YRAQPSVSLGAAYRA	15
5454064	RBM14	S	280	YRAQPSVSLGAPYRG	15
5454064	RBM14	S	612	DRRLAELSDYRRLSE	15
5454064	RBM14	S	618	LSDYRRLSESQLSFR	15
5454064	RBM14	S	623	RLSESQLSFRRSPTK	15
5454064	RBM14	S	643	RRLPDAHSDYARYSG	15
5454064	RBM14	S	651	DYARYSGSYNDYLRA	15
93277122	RBM4	S	334	YGHESELSQASAAAR	15
7657508	RBX1	T	9	AAAMDVDTPSGTNSG	15
148612816	RECQL5	T	839	CPPRDQGTPEVQPTP	15
148612816	RECQL5	S	954	HLLTQKTSPGRSVKE	15
325296984	RFC1	T	506	KESKLERTPQKNVQG	15
31563534	RFC2	S	30	AFSKAPGSAGHYELP	15
4506489	RFC3	T	75	RIEHQTITTPSKKKI	15
4506489	RFC3	T	76	IEHQTITTPSKKKIE	15
530370575	RIF1	S	1238	ENRPFSPSPLNNISS	15
530370575	RIF1	S	1616	EEDVSIKSPICEKQD	15
530370575	RIF1	S	2161	SLVSANDSPSGMQTR	15
530370575	RIF1	S	2189	LKRGLKRSQEDEISS	15
530370575	RIF1	S	2205	VNKVRRVSFADPIYQ	15
530370575	RIF1	S	2465	NLQSRWRSPSHENSI	15
557440901	RNF40	S	525	LRAQASGSAHSTPNL	15
557440901	RNF40	S	541	HPEDSGVSAPAPGKE	15
4506583	RPA1	T	191	VVPIASLTPYQSKWT	15
194306650	SETMAR	S	508	LYDNRRRSAQWLDQE	15
530427122	SETX	S	1366	QKNRRRLSDCESTDV	15
530427122	SETX	S	1663	CNVLHPQSPNNSNRQ	15
530363144	SFPQ	S	33	GGLHDFRSPPPGMGL	15
530363144	SFPQ	T	226	GGGPGLSTPGGHPKP	15
530363144	SFPQ	T	476	MYQKERETPPRFAQH	15
530363144	SFPQ	T	687	PRGMGPGTPAGYGRG	15
7657575	SIRT1	S	47	DGPGLERSPGEPGGA	15
30581135	SMC1A	S	358	EERMEEESQSQGRDL	15
30581135	SMC1A	S	360	RMEEESQSQGRDLTL	15
30581135	SMC1A	Y	714	GLQMRLKYSQSDLEQ	15
30581135	SMC1A	S	956	DISQEEGSSQGEDSV	15
30581135	SMC1A	S	957	ISQEEGSSQGEDSVS	15
30581135	SMC1A	S	971	SGSQRISSIYAREAL	15
4885399	SMC3	S	243	RAKLDELSAKRETSG	15
4885399	SMC3	S	787	ELGTDLLSQLSLEDQ	15
4885399	SMC3	S	1065	KKGDVEGSQSQDEGE	15
4885399	SMC3	S	1067	GDVEGSQSQDEGEGS	15
4885399	SMC3	S	1081	SGESERGSGSQSSVP	15
4885399	SMC3	S	1086	RGSGSQSSVPSVDQF	15
155722985	SMC5	S	25	RALPRDPSSEVPSKR	15
155722985	SMC5	S	35	VPSKRKNSAPQLPLL	15
155722985	SMC5	S	793	SDYMAASSQLRLTEQ	15
155722985	SMC5	T	987	STQLHELTPHHQSGG	15
767915232	SMC6	T	1102	TLPFRPVTQEEDDDQ	15
122939208	SP100	S	18	RRLNECISPVANEMN	15
122939208	SP100	S	31	MNHLPAHSHDLQRMF	15
122939208	SP100	S	157	DKLPLQESEEEEREE	15
122939208	SP100	S	166	EEEREERSGLQLSLE	15
122939208	SP100	S	180	EQGTGENSFRSLTWP	15
122939208	SP100	T	185	ENSFRSLTWPPSGSP	15
122939208	SP100	S	191	LTWPPSGSPSHAGTT	15
122939208	SP100	S	274	PLPCDEESPEAELHN	15
122939208	SP100	S	288	NHGIQINSCSVRLVD	15
122939208	SP100	S	305	KEKPFSNSKVECQAQ	15
122939208	SP100	S	350	VFISAPRSEPVINND	15
122939208	SP100	S	362	NNDNPLESNDEKEGQ	15
122939208	SP100	T	372	EKEGQEATCSRPQIV	15
122939208	SP100	S	374	EGQEATCSRPQIVPE	15
122939208	SP100	S	394	KLSTFRESFKKRVIG	15
530397186	SSRP1	S	440	KKEGMNPSYDEYADS	15
530397186	SSRP1	S	447	SYDEYADSDEDQHDA	15
4507801	SUMO1	S	31	LKVIGQDSSEIHFKV	15
4507801	SUMO1	S	61	RQGVPMNSLRFLFEG	15
54792069	SUMO2	T	12	KPKEGVKTENNDHIN	15
556695502	SUMO3	S	2	NA	NA
6005757	SUPT16H	S	650	EGIVKQDSLVINLNR	15
6005757	SUPT16H	S	982	YSKESLGSEEESGKD	15
52627149	TERF2IP	T	109	GPASAADTGSEAKPG	15
222136585	TIMELESS	S	1149	KKKAGLASPEEEDAV	15
157388910	TIPIN	S	222	QAKLLSNSQTLGNDM	15
19913406	TOP2A	S	4	NA	NA
19913406	TOP2A	S	29	EDAKKRLSVERIYQK	15
19913406	TOP2A	S	1213	QMAEVLPSPRGQRVI	15
19913406	TOP2A	S	1247	KNENTEGSPQEDGVE	15
19913406	TOP2A	S	1295	GKKRNPWSDSESDRS	15
19913406	TOP2A	S	1387	EADDVKGSVPLSSSP	15
19913406	TOP2A	S	1391	VKGSVPLSSSPPATH	15
19913406	TOP2A	S	1393	GSVPLSSSPPATHFP	15
19913406	TOP2A	S	1449	KRDPALNSGVSQKPD	15
194440660	TOPBP1	S	817	QPLQKEPSLHLDTPS	15
194440660	TOPBP1	S	888	NAVALSASPQLKEAQ	15
194440660	TOPBP1	S	1183	DIQNLEDSPFQKPLH	15
213972636	TP53BP1	S	403	PMDTSVLSEEGGEPF	15
213972636	TP53BP1	S	489	DGDMHSSSLTVECSK	15
213972636	TP53BP1	S	535	SQSPKMESLSSHRID	15
213972636	TP53BP1	S	776	PSPRVDVSCEPLEGV	15
213972636	TP53BP1	T	860	QELQQPQTQEKTSNS	15
213972636	TP53BP1	T	924	GDIIPPLTGATPPLI	15
213972636	TP53BP1	T	927	IPPLTGATPPLIGHL	15
213972636	TP53BP1	S	1004	VSPETEASEESLQFN	15
213972636	TP53BP1	S	1007	ETEASEESLQFNLEK	15
213972636	TP53BP1	S	1373	LSPRKGVSQTGTPVC	15
213972636	TP53BP1	T	1377	KGVSQTGTPVCEEDG	15
213972636	TP53BP1	S	1431	PLGIEDISPNLSPDD	15
213972636	TP53BP1	S	1435	EDISPNLSPDDKSFS	15
213972636	TP53BP1	S	1467	GALRRSDSPEIPFQA	15
213972636	TP53BP1	S	1623	LTKAADISLDNLVEG	15
213972636	TP53BP1	S	1661	PTRKITESPRASMGV	15
5032179	TRIM28	S	26	SPGPGEGSAGGEKRS	15
5032179	TRIM28	S	37	EKRSTAPSAAASASA	15
5032179	TRIM28	T	415	IVAERPGTNSTGPAP	15
5032179	TRIM28	S	417	AERPGTNSTGPAPMA	15
5032179	TRIM28	T	418	ERPGTNSTGPAPMAP	15
5032179	TRIM28	S	437	GPLSKQGSGSSQPME	15
5032179	TRIM28	S	439	LSKQGSGSSQPMEVQ	15
5032179	TRIM28	S	473	SGVKRSRSGEGEVSG	15
5032179	TRIM28	S	489	MRKVPRVSLERLDLD	15
5032179	TRIM28	S	501	DLDLTADSQPPVFKV	15
5032179	TRIM28	S	683	KEEDGSLSLDGADST	15
5032179	TRIM28	S	752	ARLQEKLSPPYSSPQ	15
5032179	TRIM28	S	757	KLSPPYSSPQEFAQD	15
767920613	TRIP12	S	12	PNNNPGGSLRRSQRN	15
767920613	TRIP12	S	142	KALQHTESPSETNKP	15
767920613	TRIP12	S	309	FDWAARFSPKVSLPK	15
767920613	TRIP12	S	1018	ESESLLTSPPKACTN	15
767920613	TRIP12	S	1067	RDDSLDLSPQGRLSD	15
24307961	TTI1	S	459	NSDDLNASPKTSATQ	15
15147337	UBR5	S	174	RGSGLLGSQPQPVIP	15
15147337	UBR5	S	1308	DRNRKTASPEDSDMP	15
15147337	UBR5	S	1549	NPQQRRISQSQPVRG	15
15147337	UBR5	T	1969	NQQTTLDTPQLERKR	15
115430233	UHRF1	S	300	IERPGEGSPMVDNPM	15
115430233	UHRF1	S	652	QQEGGFASPRTGKGK	15
530381086	UIMC1	S	44	EDAFIVISDSDGEEP	15
530381086	UIMC1	S	46	AFIVISDSDGEEPKE	15
530381086	UIMC1	S	127	SCRPSDASATRSRPL	15
6005942	VCP	S	3	NA	NA
6005942	VCP	S	702	CKLAIRESIESEIRR	15
767918748	WDR33	T	1166	GRKGLLPTPDEFPRF	15
767918748	WDR33	S	1210	HPPHDGHSPASRERS	15
18426902	WRNIP1	S	151	AAAAAAGSASPRSWD	15
18426902	WRNIP1	S	153	AAAAGSASPRSWDEA	15
224809295	XPC	T	169	PVEIEIETPEQAKTR	15
190684675	XRCC1	S	199	FSRINKTSPVTASDP	15
190684675	XRCC1	S	226	SSAASSASPVSRAIG	15
190684675	XRCC1	S	266	SKPPAQLSPSVPKRP	15
10863945	XRCC5	S	244	FKKIERHSIHWPCRL	15
10863945	XRCC5	S	712	LAPKDKPSGDTAAVF	15
4503841	XRCC6	S	237	RVHFEESSKLEDLLR	15
4503841	XRCC6	T	455	FTEKIMATPEQVGKM	15
4503841	XRCC6	S	475	KLRFTYRSDSFENPV	15
4503841	XRCC6	S	477	RFTYRSDSFENPVLQ	15
4503841	XRCC6	S	520	AMNKRLGSLVDEFKE	15
4503841	XRCC6	S	560	KRPKVEYSEEELKTH	15
