# Supplementary material for: Phosphoproteomic Profiling Reveals Epstein-Barr Virus Protein Kinase Integration of DNA Damage Response and Mitotic Signaling
Source: PLoS Pathog. 2015 Dec 29;11(12):e1005346. doi: 10.1371/journal.ppat.1005346 (PMC4699913; doi:10.1371/journal.ppat.1005346)
Supplement: S4 Table — (XLSX) [file ppat.1005346.s009.xlsx]

## Sheet: M-phase Proteins
Master Protein Accessions	Gene symbol	Phospho(S/T/Y)	Phosphosite position in Protein	Phospho window corresponding to the first phosphosite	Window length
5031579	AKAP8	S	79	APAMHMASYGPEPCT	15
5031579	AKAP8	S	199	QGRFQDRSNPGTFMR	15
767919249	ANAPC1	S	1062	VVQYPELSDHEFIEE	15
375493580	ANAPC10	T	7	NA	NA
375493580	ANAPC10	T	7	NA	NA
212549736	ANAPC7	T	126	STGNSASTPQSQCLP	15
578813549	ANLN	S	54	ASNQQPLSGGEEKSC	15
578813549	ANLN	S	642	DTSRSDESPKPGKFQ	15
578813549	ANLN	S	792	PQRKNKASPQSEFMP	15
767910855	ARHGEF2	S	252	NTALQSVSLRSKTTI	15
767910855	ARHGEF2	S	306	AGHFNDESPLGLRRI	15
767910855	ARHGEF2	S	839	PDSGGNTSPGVTANG	15
126116596	ASPM	S	446	PECQGSKSPKAIFEE	15
126116596	ASPM	S	1103	KKKGKRDSGSFEQYS	15
767970195	ATM	S	2996	QECKRNLSDIDQSFN	15
38327562	AURKA	S	4	NA	NA
38327562	AURKA	T	288	APSSRRTTLCGTLDY	15
548960892	AURKB	S	7	NA	NA
548960892	AURKB	T	64	VMENSSGTPDILTRR	15
548960892	AURKB	S	228	GWSVHAPSLRRKTMC	15
548960892	AURKB	T	233	APSLRRKTMCGTLDY	15
548960892	AURKB	S	314	KLLRHNPSERLPLAQ	15
59859878	BIRC5	T	34	FLEGCACTPERMAEA	15
4757878	BUB1	S	314	SHEDLPASQERSEVN	15
4757878	BUB1	S	331	RMGPSVGSQQELRAP	15
4757878	BUB1	S	655	PSRDGKFSPIQEKSP	15
4757878	BUB1	S	661	FSPIQEKSPKQALSS	15
59814247	BUB1B	S	670	TLSIKKLSPIIEDSR	15
4757880	BUB3	S	211	AVEYLDPSPEVQKKK	15
444299649	CASC5	S	32	SILKPPRSPLQDLRG	15
444299649	CASC5	S	60	KKNSRRVSFADTIKV	15
444299649	CASC5	S	1690	LPNKRNCSVTGIDDL	15
4757930	CCNB2	S	274	LHFLRRASKAGEVDV	15
530404806	CCNK	S	340	VKRAVVVSPKEENKA	15
11321634	CD2AP	S	510	GRFNGGHSPTHSPEK	15
11321634	CD2AP	S	514	GGHSPTHSPEKILKL	15
118402582	CDC20	S	41	EAAGPAPSPMRAANR	15
118402582	CDC20	T	70	SSSKVQTTPSKPGGD	15
118402596	CDC23	T	582	ASLSANNTPTRRVSP	15
118402596	CDC23	T	584	LSANNTPTRRVSPLN	15
118402596	CDC23	S	588	NTPTRRVSPLNLSSV	15
118402596	CDC23	T	596	PLNLSSVTP	9
567316256	CDC25C	S	246	SEMKYLGSPITTVPK	15
567316256	CDC25C	S	294	SGLYRSPSMPENLNR	15
11067747	CDC5L	T	385	PLKGGLNTPLHESDF	15
11067747	CDC5L	T	424	SNGAEGLTPRSGTTP	15
767906229	CDC7	S	16	MDEPMAFSPQRDRFQ	15
767906229	CDC7	S	27	DRFQAEGSLKKNEQN	15
767906229	CDC7	T	503	KASCLVQTPPGQYSG	15
767950601	CDCA2	S	103	SAVGARGSPETNHLI	15
767950601	CDCA2	S	215	RISYQRDSDENLTDA	15
767950601	CDCA2	S	316	CVVGKGSSDAVSPDT	15
767950601	CDCA2	S	338	DAVPDVRSPATPACR	15
767950601	CDCA2	T	423	MRKRKRVTFGEDLSP	15
767950601	CDCA2	S	429	VTFGEDLSPEVFDES	15
767950601	CDCA2	S	620	ASKKPLLSPIPELPE	15
767950601	CDCA2	S	739	EPKAGTDSPVSCASV	15
767950601	CDCA2	S	785	LCQFFKISPDLNIKC	15
767950601	CDCA2	S	965	SSGFESMSPIKETVS	15
767950601	CDCA2	S	989	PVSDPENSQGPAAGS	15
13876384	CDCA3	S	29	ARVADPRSPSAGILR	15
13876384	CDCA3	S	68	AQDSDPRSPTLGIAR	15
13876384	CDCA3	S	199	SSKVLGRSPLTILQD	15
13876384	CDCA3	S	209	TILQDDNSPGTLTLR	15
530396238	CDCA5	S	75	VEVPAVQSPRRSPRI	15
530396238	CDCA5	S	79	AVQSPRRSPRISFFL	15
530396238	CDCA5	S	83	PRRSPRISFFLEKEN	15
530396238	CDCA5	T	111	KTHSVPATPTSTPVP	15
530396238	CDCA5	T	115	VPATPTSTPVPNPEA	15
530396238	CDCA5	T	159	LGSASTSTPGRRSCF	15
530396238	CDCA5	S	209	DMTLPGISPPPEKQK	15
379056369	CDCA8	T	189	VKPTPGLTPRFDSRV	15
379056369	CDCA8	T	204	FKTPGLRTPAAGERI	15
379056369	CDCA8	S	219	YNISGNGSPLADSKE	15
4502709	CDK1	T	14	IEKIGEGTYGVVYKG	15
4502709	CDK1	Y	15	EKIGEGTYGVVYKGR	15
4502709	CDK1	T	161	GIPIRVYTHEVVTLW	15
4502709	CDK1	S	233	EVWPEVESLQDYKNT	15
4502743	CDK7	T	170	GSPNRAYTHQVVTRW	15
21735415	CENPB	S	156	RTPAAPASPAAVPSE	15
21735415	CENPB	S	165	AAVPSEGSGGSTTGW	15
21735415	CENPB	S	168	PSEGSGGSTTGWRAR	15
21735415	CENPB	S	400	PNATITTSLKSEGEE	15
68508961	CENPC	S	316	DQSFASRSWITIPRK	15
68508961	CENPC	S	773	FVISGVLSPDTISSK	15
68508961	CENPC	S	709	DDEEVHGSSDDSKQS	15
68508961	CENPC	S	710	DEEVHGSSDDSKQSK	15
68508961	CENPC	S	538	WVVKSEESPVYSNSS	15
68508961	CENPC	S	763	IDYQGRPSGGFVISG	15
68508961	CENPC	S	600	KFLNAEGSGGIVGHD	15
68508961	CENPC	S	126	KILATDVSSKNTPDS	15
68508961	CENPC	T	130	TDVSSKNTPDSKKIS	15
68508961	CENPC	S	110	PSEATNRSVQAHEVH	15
68508961	CENPC	T	734	KLVLPSNTPNVRRTK	15
55770834	CENPF	S	2	NA	NA
55770834	CENPF	S	242	TPIRRDFSASYFSGE	15
55770834	CENPF	S	276	SFFDNSSSPHLLDQL	15
55770834	CENPF	S	821	CRLEADQSPKNSAIL	15
55770834	CENPF	S	834	ILQNRVDSLEFSLES	15
55770834	CENPF	T	1247	TIRGDLETSNLQDMQ	15
55770834	CENPF	S	1248	IRGDLETSNLQDMQS	15
55770834	CENPF	S	1255	SNLQDMQSQEISGLK	15
55770834	CENPF	T	1281	SGPHELSTSQNDNAH	15
55770834	CENPF	S	1282	GPHELSTSQNDNAHL	15
55770834	CENPF	S	1651	QLQGLDLSSRSLLGI	15
55770834	CENPF	S	1654	GLDLSSRSLLGIDTE	15
55770834	CENPF	S	1722	VKPTGECSGEQSPDT	15
55770834	CENPF	S	1726	GECSGEQSPDTNYEP	15
55770834	CENPF	T	2285	DQEIMKATEQSLDPP	15
55770834	CENPF	S	2897	SQQSKQDSRGSPLLG	15
55770834	CENPF	S	2900	SKQDSRGSPLLGPVV	15
55770834	CENPF	S	2911	GPVVPGPSPIPSVTE	15
55770834	CENPF	S	3023	AAQKLALSPLSLGKE	15
55770834	CENPF	S	3054	KVKVAQRSPVDSGTI	15
55770834	CENPF	S	3079	VNNLPERSPTDSPRE	15
55770834	CENPF	S	3083	PERSPTDSPREGLRV	15
395132491	CENPN	T	220	FETHNSTTPLQERSL	15
395132491	CENPN	S	226	TTPLQERSLGLDINM	15
395132491	CENPN	S	282	FKSGLNGSILAEREE	15
126722969	CENPT	T	27	LDTADPRTPRRPRSA	15
126722969	CENPT	S	47	RALLETASPRKLSGQ	15
126722969	CENPT	S	188	DASSLTRSLNLTFAT	15
126722969	CENPT	S	429	APGAAVLSSEPAEPL	15
96975038	CEP120	S	567	EKTRFLGSNGEQCWR	15
767972895	CIT	S	1474	FCRDKMNSPGLQTKE	15
767972895	CIT	S	2028	TELRRDKSPGRPLER	15
148664201	CKAP2	S	534	KEEVKEVSIEDTGVD	15
148664201	CKAP2	S	614	VQFDGTNSAFKELKF	15
148664201	CKAP2	S	651	DHYPCVSSLEQLTEL	15
57164942	CKAP5	S	816	FEKMQGQSPPAPTRG	15
767917298	CLASP1	S	1104	NTSVGSPSNTIGRTP	15
767922711	CLASP2	S	848	MRVLNTGSDVEEAVA	15
578829682	CNTROB	S	62	QLYLPSTSPPHEGLD	15
578829682	CNTROB	S	790	GSGPSSGSPERGGDG	15
5729734	DBF4	S	359	KYSVGSLSPVSASVL	15
5729734	DBF4	T	553	QAKAPFHTPPEEPNE	15
226371667	DLGAP5	S	618	AGFFRVESPVKLFSG	15
226371667	DLGAP5	S	634	SVSSEGPSQRLGTPK	15
226371667	DLGAP5	S	662	GIPQQTTSPENAGPQ	15
226371667	DLGAP5	S	806	TECHLLDSPGLNCSN	15
223890149	DSN1	S	28	HDHQLESSLSPVEVF	15
223890149	DSN1	S	30	HQLESSLSPVEVFAK	15
223890149	DSN1	S	331	SMQQLDPSPARKLLK	15
33350932	DYNC1H1	S	4368	EKKTRTDSTSDGRPA	15
58331268	ERCC6L	S	1069	STPKNDISPPGRFFS	15
116235478	ESCO1	S	513	SASNKNFSQCLESKL	15
62899035	ESCO2	S	223	KSSLRKSSLENEPSL	15
62899035	ESCO2	S	512	SEPIGPESPSSTECP	15
116235448	FAM83D	S	395	RKPHDCESSTVSEED	15
116235448	FAM83D	S	396	KPHDCESSTVSEEDY	15
116235448	FAM83D	T	397	PHDCESSTVSEEDYF	15
116235448	FAM83D	S	399	DCESSTVSEEDYFSS	15
767942657	FBXO5	S	107	CIGSPIVSPRIVQLE	15
4504253	H2AFX	S	122	VLLPKKTSATVGPKA	15
31377562	HAUS6	S	805	NFKLEPNSPMHGGTL	15
83816964	HJURP	S	185	TPLPSLASPAVPAPG	15
83816964	HJURP	S	412	RTLKWLISPVKIVSR	15
83816964	HJURP	S	448	LHREYCLSPRNQPRR	15
83816964	HJURP	S	473	MYRGGPASPGGLQGL	15
83816964	HJURP	S	486	GLETRRLSLPSSKAK	15
83816964	HJURP	S	642	GFQKLPSSPLGCRKS	15
13676857	HSPA2	T	14	AIGIDLGTTYSCVGV	15
13676857	HSPA2	T	15	IGIDLGTTYSCVGVF	15
13676857	HSPA2	Y	16	GIDLGTTYSCVGVFQ	15
24234750	ILF3	S	482	DSSKGEDSAEETEAK	15
578821371	INCENP	S	72	RRKKRRISYVQDENR	15
578821371	INCENP	S	119	TVVGENGSVLRRVTR	15
578821371	INCENP	T	145	LAAPSSPTPESPTML	15
578821371	INCENP	S	148	PSSPTPESPTMLTKK	15
578821371	INCENP	S	188	QHVTQLMSTEPLPRT	15
578821371	INCENP	S	197	EPLPRTLSPTPASAT	15
578821371	INCENP	S	202	TLSPTPASATAPTSQ	15
578821371	INCENP	S	214	TSQGIPTSDEESTPK	15
578821371	INCENP	T	219	PTSDEESTPKKSKAR	15
578821371	INCENP	S	235	LESITVSSLMATPQD	15
578821371	INCENP	T	239	TVSSLMATPQDPKGQ	15
578821371	INCENP	S	263	KLRIAQVSPGPRDSP	15
578821371	INCENP	S	269	VSPGPRDSPAFPDSP	15
578821371	INCENP	S	275	DSPAFPDSPWRERVL	15
578821371	INCENP	T	292	ILPDNFSTPTGSRTD	15
578821371	INCENP	S	306	DSQSVRHSPIAPSSP	15
578821371	INCENP	S	312	HSPIAPSSPSPQVLA	15
578821371	INCENP	S	314	PIAPSSPSPQVLAQK	15
578821371	INCENP	S	330	SLVAKQESVVRRASR	15
578821371	INCENP	S	357	SGRIICHSYLERLLN	15
578821371	INCENP	S	458	RSYKQAVSELDEEQH	15
578821371	INCENP	T	797	ASKALNVTVDVQSPA	15
578821371	INCENP	T	811	ACTSYQMTPQGHRAP	15
578821371	INCENP	S	832	NYGMDLNSDDSTDDE	15
578821371	INCENP	S	835	MDLNSDDSTDDEAHP	15
578821371	INCENP	S	903	TSSAVWNSPPLQGAR	15
13699824	KIF11	T	926	LDIPTGTTPQRKSYL	15
767993707	KIF18B	S	413	PPQDLPGSPKSGPPP	15
767993707	KIF18B	S	426	PPEHLPSSPLPPHPP	15
767993707	KIF18B	S	622	RTMARRLSGPLHTLG	15
767993707	KIF18B	S	660	PSALEADSPMAPKRG	15
767993707	KIF18B	S	683	LPCLRRGSLPDTQPS	15
767993707	KIF18B	T	695	QPSQGPSTPKGERAS	15
767993707	KIF18B	S	843	VLPELPLSPLCPSNR	15
5032013	KIF20A	S	254	IESRIGTSTSFDSGI	15
5032013	KIF20A	S	274	ISQCTSSSQLDETSH	15
5032013	KIF20A	S	528	HSFIKEHSLQVSPSL	15
5032013	KIF20A	S	532	KEHSLQVSPSLEKGA	15
546231677	KIF20B	S	488	VPDTLNSSQEKLFGP	15
546231677	KIF20B	T	560	LDEDLDKTLEENKAF	15
546231677	KIF20B	T	1628	PELEIQFTPLQPNKM	15
546231677	KIF20B	T	1644	VKHPGCTTPVTVKIP	15
6453818	KIF22	S	61	VDGTAGASDPPCVRG	15
6453818	KIF22	S	412	PEEEEIGSPEPMAAP	15
6453818	KIF22	S	421	EPMAAPASASQKLSP	15
6453818	KIF22	S	423	MAAPASASQKLSPLQ	15
6453818	KIF22	S	427	ASASQKLSPLQKLSS	15
6453818	KIF22	S	434	SPLQKLSSMDPAMLE	15
6453818	KIF22	S	543	LIQEQAASPNAEIHI	15
530406717	KIF23	S	698	KVTQRSVSPSPVPLL	15
148612849	KIF2A	S	135	SSAQQNGSVSDISPV	15
148612849	KIF2A	S	140	NGSVSDISPVQAAKK	15
148612849	KIF2A	S	642	EQNEEEVSPQLFTFH	15
530429274	KIFC1	S	6	NA	NA
530429274	KIFC1	T	326	PVLPGEPTPPPGLLL	15
578824490	KNTC1	S	1034	QAKHKPGSTPEPIAA	15
4504897	KPNA2	S	62	SFPDDATSPLQENRN	15
767994739	LIG3	S	245	FSAKPNNSGEAPSSP	15
767994739	LIG3	S	251	NSGEAPSSPTPKRSL	15
767994739	LIG3	T	253	GEAPSSPTPKRSLSS	15
62243374	MAD1L1	S	428	ELTPAEYSPQLTRRM	15
51243063	MAD2L1BP	S	134	KHFYRKPSPQAEEML	15
10346135	MAPRE2	T	7	NA	NA
10346135	MAPRE2	S	9	PGPTQTLSPNGENNN	15
33356547	MCM2	S	41	RTDALTSSPGRDLPP	15
33356547	MCM2	S	108	DVEELTASQREAAER	15
103472005	MKI67	S	308	HAVAEPASPEQELDQ	15
103472005	MKI67	S	357	QYSQQQNSPQKHKNK	15
103472005	MKI67	S	374	YTTGRRESVNLGKSE	15
103472005	MKI67	S	579	KAQSLVISPPAPSPR	15
103472005	MKI67	S	584	VISPPAPSPRKTPVA	15
103472005	MKI67	S	648	MICSKRRSGASEANL	15
103472005	MKI67	S	827	PSDKCSASPPLRRQC	15
103472005	MKI67	S	1131	TTKIACKSPPPESVD	15
103472005	MKI67	T	1193	DIKAFMGTPVQKLDL	15
103472005	MKI67	S	1253	TTKIPCDSPQSDPVD	15
103472005	MKI67	T	1335	GSKRRPQTPKEEAQA	15
103472005	MKI67	T	1355	GFKELFQTPGHTEEA	15
103472005	MKI67	S	1376	TKMPCESSPPESADT	15
103472005	MKI67	S	1414	LKKLTQTSGETTHTD	15
103472005	MKI67	S	1679	SMKAFMESPKQILDS	15
103472005	MKI67	S	1740	TKVSYRASQPDLVDT	15
103472005	MKI67	T	1747	SQPDLVDTPTSSKPQ	15
103472005	MKI67	S	1815	QPGNLPGSNRRLQTR	15
103472005	MKI67	S	1861	TKKILCKSPQSDPAD	15
103472005	MKI67	S	1937	LLGNLPGSKRRPQTP	15
103472005	MKI67	T	2085	GFKELFQTPDHTEES	15
103472005	MKI67	S	2105	TTKIACKSPPPESMD	15
103472005	MKI67	T	2113	PPPESMDTPTSTRRR	15
103472005	MKI67	S	2223	TTKIACRSPQPDPVG	15
103472005	MKI67	T	2231	PQPDPVGTPTIFKPQ	15
103472005	MKI67	S	2344	TTKIACKSPQPDPVD	15
103472005	MKI67	T	2406	NINTFVETPVQKLDL	15
103472005	MKI67	S	2505	VSKLTRTSGETTQTH	15
103472005	MKI67	S	2528	SIKAFKESPKQILDP	15
103472005	MKI67	S	2588	NTKIPCKSPPPELTD	15
103472005	MKI67	S	2638	HTHKEPASGDEGIKV	15
103472005	MKI67	T	2692	LSETSGHTQESLTAG	15
103472005	MKI67	S	2708	ATKIPCESPPLEVVD	15
103472005	MKI67	S	3067	EPAEELNSNDMKTNK	15
118498352	MPHOSPH6	T	147	EDENGDITPIKAKKM	15
4504191	MSH6	S	41	AAAAPGASPSPGGDA	15
4504191	MSH6	S	43	AAPGASPSPGGDAAW	15
4504191	MSH6	S	91	APTSCDFSPGDLVWA	15
4504191	MSH6	T	488	ARVEQTETPEMMEAR	15
4504191	MSH6	S	830	SKIHNVGSPLKSQNH	15
33356172	NBN	S	615	VPESSKISQENEIGK	15
33356172	NBN	S	638	LWSAKEISNNDKLQD	15
178056552	NCAPD2	S	1333	QPLASTASDNDFVTP	15
178056552	NCAPD2	T	1339	ASDNDFVTPEPRRTT	15
21359945	NCAPG	S	1015	QFLNEDLS	8
25121987	NCAPH	S	15	LPATMNNSSSETRGH	15
25121987	NCAPH	T	49	APLNIPGTPVLEDFP	15
25121987	NCAPH	S	81	DLQFSTDSPRLLASP	15
25121987	NCAPH	S	87	DSPRLLASPSSRSID	15
25121987	NCAPH	S	92	LASPSSRSIDISATI	15
25121987	NCAPH	S	201	EGHVADGSATEMGTT	15
25121987	NCAPH	S	401	KEPCQVQSCQEEMIS	15
25121987	NCAPH	S	408	SCQEEMISLGDGDIR	15
25121987	NCAPH	S	432	PGEYSYFSPRTMSMW	15
55956788	NCL	S	580	TLFVKGLSEDTTEET	15
55956788	NCL	S	608	VTDRETGSSKGFGFV	15
55956788	NCL	S	619	FGFVDFNSEEDAKAA	15
530410786	NCOR1	S	2399	RREEGDPSPHSGGVC	15
578828127	NDE1	S	314	RNLVYDQSPNRTGGP	15
4505373	NEK2	S	300	PEKSQDSSPVLSELK	15
530404919	NEK9	S	880	HKPQVEASSPRLNPA	15
47578105	NIPBL	S	162	FVPPQTSSGNRFMPQ	15
47578105	NIPBL	S	255	LHMVHRLSSDDGDSS	15
47578105	NIPBL	T	592	IVGSLKSTPENHPET	15
10835063	NPM1	S	254	IKAKMQASIEKGGSL	15
83641870	NPM1	S	254	IKAKMQASIEKAH	13
10835063	NPM1	S	260	ASIEKGGSLPKVEAK	15
110349759	NSL1	T	242	FITQIETTPTETASR	15
117968420	NUF2	S	247	LKTKIVDSPEKLKNY	15
578821444	NUMA1	S	1724	QLDLSIDSLDLSCEE	15
767968248	NUMA1	S	1751	MTIIPDLSPNNPLSK	15
193804865	NUSAP1	S	101	TVRVDPDSQQNHSEI	15
193804865	NUSAP1	S	124	QNHEKQESQDLRATA	15
193804865	NUSAP1	S	135	RATAKVPSPPDEHQE	15
193804865	NUSAP1	T	314	HVTVSGGTPKGEAVL	15
24307929	OIP5	T	221	MKILSEVTPDQSKPE	15
24307929	OIP5	S	225	SEVTPDQSKPEN	12
525507092	PBK	T	9	EGISNFKTPSKLSEK	15
525507092	PBK	S	59	SPRGLSHSPWAVKKI	15
767923734	PBRM1	S	60	SRKRRRLSNLPTVDP	15
767923734	PBRM1	T	322	KSSLRMRTPSNLAAA	15
767923734	PBRM1	S	337	RLTGPSHSKGSLGEE	15
767923734	PBRM1	S	340	GPSHSKGSLGEERNP	15
767923734	PBRM1	S	530	SATSDTGSAKRKRNT	15
767923734	PBRM1	S	672	PDDDDMASPKLKLSR	15
767923734	PBRM1	S	1023	IERLWEDSAGEKWLY	15
767923734	PBRM1	S	1152	DEKNTDNSEDSRAED	15
767923734	PBRM1	S	1441	KAQHPDYSFGELSRL	15
768020879	PCNT	S	1690	RALLRRESEVLDLKE	15
768020879	PCNT	S	3311	RRLAAAASPHSGGRA	15
155030216	PDS5A	S	1097	SALCNADSPKDPVLP	15
155030216	PDS5A	S	1223	VKNKEINSDQATQGN	15
155030216	PDS5A	S	1305	RAAVGQESPGGLEAG	15
530402180	PDS5B	S	1283	ENEDEQNSPPKKGKR	15
530402180	PDS5B	T	1301	PKPLGGGTPKEEPTM	15
530402180	PDS5B	S	1384	GRPSKTPSPSQPKKN	15
33383241	PKMYT1	S	479	NSEPPRGSFPSFEPR	15
21359873	PLK1	T	210	YDGERKKTLCGTPNY	15
21359873	PLK1	S	331	RFSIAPSSLDPSNRK	15
4506003	PPP1CA	S	2	NA	NA
4506003	PPP1CA	S	22	RLLEVQGSRPGKNVQ	15
767974682	PPP1CC	T	311	PNATRPVTPPRATQL	15
578841871	PPP1R10	T	256	VAAPGDATPPAEKKY	15
578841871	PPP1R10	S	313	KKKKKVLSPTAAKPS	15
4506039	PRC1	S	195	LDHTPDTSFERDVVC	15
530372834	PRKAR2A	S	99	SRFNRRVSVCAETYN	15
7706577	PSMC3IP	T	123	ELSSALTTPEMQKEI	15
73858561	PSRC1	S	98	CALQDRESAGEGLGP	15
73858561	PSRC1	S	212	PSGRAAASPPTPIRS	15
73858561	PSRC1	T	215	RAAASPPTPIRSVLA	15
538260592	PTTG1	S	165	LFQLGPPSPVKMPSP	15
19924129	RAD50	S	635	KLFDVCGSQDFESDL	15
768025384	RANBP1	S	21	STENTDESNHDPQFE	15
768025384	RANBP1	S	60	AKLFRFASENDLPEW	15
108773787	RB1	S	249	AVIPINGSPRTPRRG	15
108773787	RB1	T	821	KISEGLPTPTKMTPR	15
554506545	RBM7	S	137	QIIQRSFSSPENFQR	15
554506545	RBM7	S	138	IIQRSFSSPENFQRQ	15
114796644	RCC1	S	452	LVKDKEQS	8
209969703	RCC2	T	20	EPSSGNGTARAGPRK	15
4506583	RPA1	T	191	VVPIASLTPYQSKWT	15
14719402	RRS1	T	56	GLRCAGPTPEAELQA	15
45356743	SETD8	T	140	EAAEPPKTPPSSCDS	15
312922335	SGOL1	S	256	SKDQVNLSPKLIQPG	15
767917016	SGOL2	S	1104	RKTSIDPSPESHEVM	15
13775600	SIRT2	S	368	PNPSTSASPKKSPPP	15
32699054	SKA2	T	96	IQKLQKQTDLELSPL	15
30581135	SMC1A	S	358	EERMEEESQSQGRDL	15
30581135	SMC1A	S	360	RMEEESQSQGRDLTL	15
30581135	SMC1A	Y	714	GLQMRLKYSQSDLEQ	15
30581135	SMC1A	S	956	DISQEEGSSQGEDSV	15
30581135	SMC1A	S	957	ISQEEGSSQGEDSVS	15
30581135	SMC1A	S	971	SGSQRISSIYAREAL	15
4885399	SMC3	S	243	RAKLDELSAKRETSG	15
4885399	SMC3	S	787	ELGTDLLSQLSLEDQ	15
4885399	SMC3	S	1065	KKGDVEGSQSQDEGE	15
4885399	SMC3	S	1067	GDVEGSQSQDEGEGS	15
4885399	SMC3	S	1081	SGESERGSGSQSSVP	15
4885399	SMC3	S	1086	RGSGSQSSVPSVDQF	15
155722985	SMC5	S	25	RALPRDPSSEVPSKR	15
155722985	SMC5	S	35	VPSKRKNSAPQLPLL	15
155722985	SMC5	S	793	SDYMAASSQLRLTEQ	15
155722985	SMC5	T	987	STQLHELTPHHQSGG	15
73623035	SPAG5	S	65	LQEGSNNSSPVDFVN	15
73623035	SPAG5	S	66	QEGSNNSSPVDFVNN	15
73623035	SPAG5	S	205	PSHLLEESPPNPCSE	15
62243696	STAG1	S	1093	KKRVEDESLDNTWLN	15
44890050	STMN1	S	16	KELEKRASGQAFELI	15
44890050	STMN1	S	25	QAFELILSPRSKESV	15
44890050	STMN1	S	38	SVPEFPLSPPKKKDL	15
44890050	STMN1	S	46	PPKKKDLSLEEIQKK	15
44890050	STMN1	S	63	AAEERRKSHEAEVLK	15
195963398	SUGT1	T	265	EGQGDVPTPKQFVAD	15
530375985	TACC3	S	317	AGRAMTLSPQEEVAA	15
530375985	TACC3	S	570	FDPLLRDSPGRPVPV	15
6678271	TARDBP	S	92	MDETDASSAVKVKRA	15
6678271	TARDBP	S	183	KLPNSKQSQDEPLRS	15
6678271	TARDBP	S	292	NQGGFGNSRGGGAGL	15
222136585	TIMELESS	S	1149	KKKAGLASPEEEDAV	15
157388910	TIPIN	S	222	QAKLLSNSQTLGNDM	15
10835218	TOP3A	S	771	GRLQANQSLNRMDNS	15
20127519	TPX2	T	72	NLQQAIVTPLKPVDN	15
20127519	TPX2	S	94	KENLVEQSIPSNACS	15
20127519	TPX2	S	101	SIPSNACSSLEVEAA	15
20127519	TPX2	S	102	IPSNACSSLEVEAAI	15
20127519	TPX2	S	121	PAQPQRRSLRLSAQK	15
20127519	TPX2	S	125	QRRSLRLSAQKDLEQ	15
20127519	TPX2	T	147	MKAKRCATPVIIDEI	15
20127519	TPX2	S	174	KKPEEEGSAHQDTAE	15
20127519	TPX2	S	209	AKQKFLKSTEEQELE	15
20127519	TPX2	S	257	SVSQVTKSVDFHFRT	15
20127519	TPX2	T	338	VEDFHKRTPNRYHLR	15
20127519	TPX2	T	369	KICRDPQTPVLQTKH	15
20127519	TPX2	S	486	LPITVPKSPAFALKN	15
20127519	TPX2	T	499	KNRIRMPTKEDEEED	15
20127519	TPX2	S	634	ARPNTVISQEPFVPK	15
20127519	TPX2	S	652	KSVAEGLSGSLVQEP	15
20127519	TPX2	S	738	QPLTVPVSPKFSTRF	15
23308722	TTK	S	281	VPVNLLNSPDCDVKT	15
23308722	TTK	S	436	VFSVSKQSPPISTSK	15
642945631	TTN	S	316	PAARISTSPIRSVRS	15
29788785	TUBB	S	172	NTFSVVPSPKVSDTV	15
31543831	TUBG1	T	448	PDYISWGTQEQ	11
66348045	ZC3HC1	S	24	NWGAVVRSPEGTPQK	15
66348045	ZC3HC1	T	28	VVRSPEGTPQKIRQL	15
66348045	ZC3HC1	S	321	RLPLVPESPRRMMTR	15
66348045	ZC3HC1	S	335	RSQDATFSPGSEQAE	15
66348045	ZC3HC1	S	344	GSEQAEKSPGPIVSR	15
66348045	ZC3HC1	S	354	PIVSRTRSWDSSSPV	15
66348045	ZC3HC1	T	373	PEAASPTTRTRPVTR	15
120587019	ZNF318	S	1267	KEEVKKESPTSSSFG	15
120587019	ZNF318	S	1713	SDTSRDISPEKSELD	15
120587019	ZNF318	S	2035	RVSPAHRSPTVLCQK	15
