# Supplementary material for: Phosphoproteomic Profiling Reveals Epstein-Barr Virus Protein Kinase Integration of DNA Damage Response and Mitotic Signaling
Source: PLoS Pathog. 2015 Dec 29;11(12):e1005346. doi: 10.1371/journal.ppat.1005346 (PMC4699913; doi:10.1371/journal.ppat.1005346)
Supplement: S5 Table — (XLSX) [file ppat.1005346.s010.xlsx]

## Sheet: Phospho-peptides with CDK motif
Master Protein Accessions	Gene symbol	Protein description	Sequence	Phospho(S/T/Y)	Phosphosite position in Protein	Phospho window	Window length	(S/T)Px(K/R)
11863154	ARCN1	coatomer subunit delta isoform 1 [Homo sapiens]	VTQVDGNSPVR	S	493	VTQVDGNSPVRFSTE	15	SPVR
530395869	ARFGAP2	ADP-ribosylation factor GTPase-activating protein 2 isoform X1 [Homo sapiens]	HGTDLWIDNMSSAVPNHSPEKK	S	146	SSAVPNHSPEKKDSD	15	SPEK
578815676	ARMC1	armadillo repeat-containing protein 1 isoform X1 [Homo sapiens]	SESGEEMLVPFQDTPVEVEQNTELPDYLPEDESPTKEQDK	S	246	DYLPEDESPTKEQDK	15	SPTK
8922549	ASF1B	histone chaperone ASF1B [Homo sapiens]	FHINWDNNMDRLEAIETQDPSLGCGLPLNCTPIK	T	179	CGLPLNCTPIKGLGL	15	TPIK
557440804	ATF7IP	activating transcription factor 7-interacting protein 1 isoform 1 [Homo sapiens]	RHEHPPNPPVSPGKTVNDVNSNNNMSYR	S	681	HPPNPPVSPGKTVND	15	SPGK
768051284	BAG6	large proline-rich protein BAG6 isoform X4 [Homo sapiens]	LQEDPNYSPQRFPNAQR	S	1158	LQEDPNYSPQRFPNA	15	SPQR
91176325	BAZ2A	bromodomain adjacent to zinc finger domain protein 2A isoform 1 [Homo sapiens]	YSEEGLSPSK	S	1783	RYSEEGLSPSKRRRL	15	SPSK
91176325	BAZ2A	bromodomain adjacent to zinc finger domain protein 2A isoform 1 [Homo sapiens]	HLKSPVRGQDSEQPQAQLQPEAQLHAPAQPQPQLQLQLQSHK	S	1207	MQPRHLKSPVRGQDS	15	SPVR
91176325	BAZ2A	bromodomain adjacent to zinc finger domain protein 2A isoform 1 [Homo sapiens]	MELAGSNTTASSPAR	S	1184	GSNTTASSPARARGR	15	SPAR
530421475	BCOR	BCL-6 corepressor isoform X2 [Homo sapiens]	KRPEPSSDYDLSPAKQEPKPFDR	S	1410	PSSDYDLSPAKQEPK	15	SPAK
59859878	BIRC5	baculoviral IAP repeat-containing protein 5 isoform 1 [Homo sapiens]	NWPFLEGCACTPER	T	34	FLEGCACTPERMAEA	15	TPER
767981271	C14orf93	uncharacterized protein C14orf93 isoform X2 [Homo sapiens]	HSLGLTVSPCR	S	285	HSLGLTVSPCRTRGS	15	SPCR
45120115	C15orf39	uncharacterized protein C15orf39 [Homo sapiens]	KPTAEASPVKASR	S	586	RKPTAEASPVKASRS	15	SPVK
13236559	C1orf35	multiple myeloma tumor-associated protein 2 [Homo sapiens]	RPAEATSSPTSPERPR	S	220	EATSSPTSPERPRHH	15	SPER
22748853	C4orf32	uncharacterized protein C4orf32 [Homo sapiens]	EAAGTEWDPGASPR	S	38	TEWDPGASPRRRGQR	15	SPRR
13236514	C6orf106	uncharacterized protein C6orf106 isoform a [Homo sapiens]	KVEGNFNPFASPQKNR	S	215	GNFNPFASPQKNRQS	15	SPQK
157388941	C9orf40	uncharacterized protein C9orf40 [Homo sapiens]	KIDAGTMAEPSASPSKR	S	69	TMAEPSASPSKRRDS	15	SPSK
55770830	CBX4	E3 SUMO-protein ligase CBX4 [Homo sapiens]	KLSPTKEAFGEQPLQLTTKPDLLAWDPAR	S	349	DAGSRKLSPTKEAFG	15	SPTK
13129104	CCDC86	coiled-coil domain-containing protein 86 [Homo sapiens]	LQQGAGLESPQGQPEPGAASPQRQQDLHLESPQR	S	91	QPEPGAASPQRQQDL	15	SPQR
13129104	CCDC86	coiled-coil domain-containing protein 86 [Homo sapiens]	AGLGSPERPPK	S	58	VQRAGLGSPERPPKT	15	SPER
13129104	CCDC86	coiled-coil domain-containing protein 86 [Homo sapiens]	QQDLHLESPQRQPEYSPESPR	S	102	QQDLHLESPQRQPEY	15	SPQR
530367810	CCDC88A	girdin isoform X2 [Homo sapiens]	FYDPSPPR	S	1387	QYKFYDPSPPRRRGN	15	SPPR
767918578	CCDC93	coiled-coil domain-containing protein 93 isoform X2 [Homo sapiens]	QSELSAEESPEKLGTSQLHR	S	360	SELSAEESPEKLGTS	15	SPEK
11321634	CD2AP	CD2-associated protein [Homo sapiens]	FNGGHSPTHSPEK	S	514	GGHSPTHSPEKILKL	15	SPEK
118402582	CDC20	cell division cycle protein 20 homolog [Homo sapiens]	VQTTPSKPGGDR	T	70	SSSKVQTTPSKPGGD	15	TPSK
118402582	CDC20	cell division cycle protein 20 homolog [Homo sapiens]	EAAGPAPSPMR	S	41	EAAGPAPSPMRAANR	15	SPMR
118402596	CDC23	cell division cycle protein 23 homolog [Homo sapiens]	NQGETPTTEVPAPFFLPASLSANNTPTRR	T	582	ASLSANNTPTRRVSP	15	TPTR
767906229	CDC7	cell division cycle 7-related protein kinase isoform X1 [Homo sapiens]	MEASLGIQMDEPMAFSPQRDR	S	16	MDEPMAFSPQRDRFQ	15	SPQR
767950601	CDCA2	cell division cycle-associated protein 2 isoform X1 [Homo sapiens]	TICTFDSSGFESMSPIKETVSSR	S	965	SSGFESMSPIKETVS	15	SPIK
530396238	CDCA5	sororin isoform X1 [Homo sapiens]	LETLGSASTSTPGRR	T	159	LGSASTSTPGRRSCF	15	TPGR
530396238	CDCA5	sororin isoform X1 [Homo sapiens]	RIVAHAVEVPAVQSPR	S	75	VEVPAVQSPRRSPRI	15	SPRR
58535451	CDK5RAP2	CDK5 regulatory subunit-associated protein 2 isoform a [Homo sapiens]	DLSPPRYDSLVQSQAR	S	1238	QNKFRDLSPPRYDSL	15	SPPR
126722969	CENPT	centromere protein T [Homo sapiens]	ALLETASPR	S	47	RALLETASPRKLSGQ	15	SPRK
126722969	CENPT	centromere protein T [Homo sapiens]	RVLDTADPRTPR	T	27	LDTADPRTPRRPRSA	15	TPRR
767972895	CIT	citron Rho-interacting kinase isoform X1 [Homo sapiens]	RDKSPGRPLER	S	2028	TELRRDKSPGRPLER	15	SPGR
116008447	CLIP2	CAP-Gly domain-containing linker protein 2 isoform 1 [Homo sapiens]	IGFPSTSPAK	S	294	RIGFPSTSPAKAKKT	15	SPAK
40068049	CNNM3	metal transporter CNNM3 isoform 1 precursor [Homo sapiens]	TTTAAGSSHSRPGVPVEGSPGRNPGV	S	700	PGVPVEGSPGRNPGV	15	SPGR
578829682	CNTROB	centrobin isoform X1 [Homo sapiens]	VPEPPSSHSQGSGPSSGSPERGGDGLTFPR	S	790	GSGPSSGSPERGGDG	15	SPER
156142182	CXXC1	CXXC-type zinc finger protein 1 isoform 1 [Homo sapiens]	GSASPHKSSPQPLVATPSQHHQQQQQQIK	S	138	MLARGSASPHKSSPQ	15	SPHK
4758120	DAP	death-associated protein 1 isoform 2 [Homo sapiens]	DKDDQEWESPSPPKPTVFISGVIAR	S	51	DQEWESPSPPKPTVF	15	SPPK
767920582	DAPL1	death-associated protein-like 1 isoform X1 [Homo sapiens]	ANEVQDLLSPR	S	10	NEVQDLLSPRKGGHP	15	SPRK
215422388	DAXX	death domain-associated protein 6 isoform a [Homo sapiens]	VDSPSHGLVTSSLCIPSPAR	S	702	TSSLCIPSPARLSQT	15	SPAR
767945335	DBNL	drebrin-like protein isoform X1 [Homo sapiens]	YQEQGGEASPQRTWEQQQEVVSR	S	232	QEQGGEASPQRTWEQ	15	SPQR
9966805	DDX24	ATP-dependent RNA helicase DDX24 [Homo sapiens]	SPGKAEAESDALPDDTVIESEALPSDIAAEAR	S	287	EAGAETRSPGKAEAE	15	SPGK
768000519	DDX39A	ATP-dependent RNA helicase DDX39A isoform X1 [Homo sapiens]	NCPHVVVGTPGR	T	171	CPHVVVGTPGRILAL	15	TPGR
768015664	DIDO1	death-inducer obliterator 1 isoform X2 [Homo sapiens]	VHSPPRFTNQR	S	2010	FEDQRVHSPPRFTNQ	15	SPPR
226371667	DLGAP5	disks large-associated protein 5 isoform a [Homo sapiens]	VESPVKLFSGLSVSSEGPSQR	S	618	AGFFRVESPVKLFSG	15	SPVK
4504511	DNAJA1	dnaJ homolog subfamily A member 1 [Homo sapiens]	VNFPENGFLSPDKLSLLEK	S	335	FPENGFLSPDKLSLL	15	SPDK
768001206	DNMT1	DNA (cytosine-5)-methyltransferase 1 isoform X1 [Homo sapiens]	RVGMADANSPPKPLSKPR	S	127	VGMADANSPPKPLSK	15	SPPK
768001206	DNMT1	DNA (cytosine-5)-methyltransferase 1 isoform X1 [Homo sapiens]	RVGMADANSPPKPLSKPRTPR	T	137	KPLSKPRTPRRSKSD	15	TPRR
530397092	DPF2	zinc finger protein ubi-d4 isoform X1 [Homo sapiens]	ILEPDDFLDDLDDEDYEEDTPKR	T	176	DEDYEEDTPKRRGKG	15	TPKR
223890149	DSN1	kinetochore-associated protein DSN1 homolog isoform 1 [Homo sapiens]	SMQQLDPSPAR	S	331	SMQQLDPSPARKLLK	15	SPAR
12669915	E2F4	transcription factor E2F4 [Homo sapiens]	AEAGPQAPPPPGTPSRHEK	T	14	QAPPPPGTPSRHEKS	15	TPSR
530388819	EEF1D	elongation factor 1-delta isoform X1 [Homo sapiens]	ATAPQTQHVSPMRQVEPPAK	S	540	APQTQHVSPMRQVEP	15	SPMR
20149675	EFHD2	EF-hand domain-containing protein D2 [Homo sapiens]	RADLNQGIGEPQSPSRR	S	74	QGIGEPQSPSRRVFN	15	SPSR
6857816	ELF2	ETS-related transcription factor Elf-2 isoform 2 [Homo sapiens]	LSMPTQQASGQTPPRVISAVIKGPEVK	T	461	TQQASGQTPPRVISA	15	TPPR
767993735	EME1	crossover junction endonuclease EME1 isoform X1 [Homo sapiens]	IPEVPLHDTPER	T	150	PEVPLHDTPERSAAD	15	TPER
331284125	EP400	E1A-binding protein p400 [Homo sapiens]	LKTPTKPPCQ	T	3116	VPAVRLKTPTKPPCQ	15	TPTK
530402800	EPSTI1	epithelial-stromal interaction protein 1 isoform X1 [Homo sapiens]	LNTESPDRSACQSAVCGPQSSTWAR	S	201	LSKLNTESPDRSACQ	15	SPDR
574584465	FAM110A	protein FAM110A [Homo sapiens]	AEGAGRPPPATPPRPPPSTSAVR	T	140	AGRPPPATPPRPPPS	15	TPPR
38505209	FAM111A	protein FAM111A [Homo sapiens]	FHSPKKNPEDQTMPQNR	S	62	TQAQRFHSPKKNPED	15	SPKK
530372165	FAM208A	protein FAM208A isoform X1 [Homo sapiens]	QKHEYELNSTPDKK	T	819	HEYELNSTPDKKDYE	15	TPDK
767960146	FAM208B	protein FAM208B isoform X3 [Homo sapiens]	CTGDFSPSPEKLVK	S	1827	CTGDFSPSPEKLVKS	15	SPEK
767936034	FAM53C	protein FAM53C isoform X1 [Homo sapiens]	GSGGGGGPQVPHQSPPKR	S	168	GPQVPHQSPPKRVSS	15	SPPK
5729822	FASTK	fas-activated serine/threonine kinase isoform 1 [Homo sapiens]	VLLSAQTSPAR	S	45	VLLSAQTSPARLSGL	15	SPAR
5901954	FGFR1OP	FGFR1 oncogene partner isoform a [Homo sapiens]	GPTTGEGALDLSDVHSPPKSPEGK	S	156	LDLSDVHSPPKSPEG	15	SPPK
100816392	FUBP3	far upstream element-binding protein 3 [Homo sapiens]	IQFKPDDGISPER	S	296	FKPDDGISPERAAQV	15	SPER
767927897	GMPS	GMP synthase [glutamine-hydrolyzing] isoform X1 [Homo sapiens]	VINAAHSFYNGTTTLPISDEDRTPR	T	324	PISDEDRTPRKRISK	15	TPRK
14670350	GTF2I	general transcription factor II-I isoform 1 [Homo sapiens]	TNTPVKEDWNVR	T	558	VTQPRTNTPVKEDWN	15	TPVK
14670350	GTF2I	general transcription factor II-I isoform 1 [Homo sapiens]	KPEMFETAIKESTSSKSPPR	S	823	KESTSSKSPPRKINS	15	SPPR
253970412	GTSE1	G2 and S phase-expressed protein 1 [Homo sapiens]	LVDVSPDRGSPPSR	S	594	DSRLVDVSPDRGSPP	15	SPDR
767957855	HEMGN	hemogen isoform X1 [Homo sapiens]	VFPSVASPQK	S	123	KVFPSVASPQKVVPE	15	SPQK
4885381	HIST1H1B	histone H1.5 [Homo sapiens]	SETAPAETATPAPVEKSPAK	S	18	TPAPVEKSPAKKKAT	15	SPAK
4885379	HIST1H1E	histone H1.4 [Homo sapiens]	SETAPAAPAAPAPAEKTPVK	T	18	APAPAEKTPVKKKAR	15	TPVK
767939875	HIVEP1	zinc finger protein 40 isoform X2 [Homo sapiens]	AHSEVFTKPSGQQTLSPDR	S	2706	PSGQQTLSPDRQVPR	15	SPDR
83816964	HJURP	Holliday junction recognition protein isoform a [Homo sapiens]	WLISPVK	S	412	RTLKWLISPVKIVSR	15	SPVK
767927184	HMCES	embryonic stem cell-specific 5-hydroxymethylcytosine-binding protein isoform X1 [Homo sapiens]	MLQWLATKSPK	S	295	LQWLATKSPKKEDSK	15	SPKK
22208971	HMGA1	high mobility group protein HMG-I/HMG-Y isoform a [Homo sapiens]	KQPPVSPGTALVGSQKEPSEVPTPK	T	53	KEPSEVPTPKRPRGR	15	TPKR
22208973	HMGA1	high mobility group protein HMG-I/HMG-Y isoform b [Homo sapiens]	KQPPKEPSEVPTPK	T	42	KEPSEVPTPKRPRGR	15	TPKR
530415584	HNRNPUL1	heterogeneous nuclear ribonucleoprotein U-like protein 1 isoform X2 [Homo sapiens]	APQQQPPPQQPPPPQPPPQQPPPPPSYSPAR	S	718	PPPPPSYSPARNPPG	15	SPAR
530426344	HUWE1	E3 ubiquitin-protein ligase HUWE1 isoform X1 [Homo sapiens]	GSKSPAKVSDGGSSSTDFK	S	3555	PTTKGSKSPAKVSDG	15	SPAK
578821371	INCENP	inner centromere protein isoform X5 [Homo sapiens]	TLSPTPASATAPTSQGIPTSDEESTPKK	T	219	PTSDEESTPKKSKAR	15	TPKK
578821371	INCENP	inner centromere protein isoform X5 [Homo sapiens]	DSPAFPDSPWRER	S	275	DSPAFPDSPWRERVL	15	SPWR
64085167	INPP5D	phosphatidylinositol 3,4,5-trisphosphate 5-phosphatase 1 isoform a [Homo sapiens]	ALLHEGPESPHRPSLIPPVTFEVK	S	289	LLHEGPESPHRPSLI	15	SPHR
24308115	IRF2BP1	interferon regulatory factor 2-binding protein 1 [Homo sapiens]	GLTLAPGLSPARPLFGSDFEKEK	S	186	LTLAPGLSPARPLFG	15	SPAR
118600981	JMJD1C	probable JmjC domain-containing histone demethylation protein 2C isoform a [Homo sapiens]	ISLCMPESQQQNTPPKSEK	T	1978	PESQQQNTPPKSEKN	15	TPPK
9506651	KCTD5	BTB/POZ domain-containing protein KCTD5 [Homo sapiens]	AENHCELLSPAR	S	10	ENHCELLSPARGGIG	15	SPAR
16306580	KDM2A	lysine-specific demethylase 2A isoform a [Homo sapiens]	LTPVRPAAASPIVSGAR	T	550	MKPAPRLTPVRPAAA	15	TPVR
767975613	KDM2B	lysine-specific demethylase 2B isoform X1 [Homo sapiens]	HQLGPSLRSPPR	S	1021	QLGPSLRSPPRVISR	15	SPPR
5730027	KHDRBS1	KH domain-containing, RNA-binding, signal transduction-associated protein 1 isoform 1 [Homo sapiens]	GALVRGTPVR	T	317	RGALVRGTPVRGAIT	15	TPVR
5730027	KHDRBS1	KH domain-containing, RNA-binding, signal transduction-associated protein 1 isoform 1 [Homo sapiens]	QTPSRQPPLPHR	T	33	AHPSVRQTPSRQPPL	15	TPSR
13699824	KIF11	kinesin-like protein KIF11 [Homo sapiens]	LDIPTGTTPQR	T	926	LDIPTGTTPQRKSYL	15	TPQR
7662046	KMT2B	histone-lysine N-methyltransferase 2B [Homo sapiens]	LADVAPTPPKTPAR	T	172	RLADVAPTPPKTPAR	15	TPPK
27777661	KRTCAP2	keratinocyte-associated protein 2 [Homo sapiens]	ISSTLYQAAAPVLTPAK	T	150	QAAAPVLTPAKVTGK	15	TPAK
37595752	LBR	lamin-B receptor [Homo sapiens]	TFEVTPIR	T	200	AVRTFEVTPIRAKDL	15	TPIR
7706607	LEMD3	inner nuclear membrane protein Man1 isoform 1 [Homo sapiens]	FPQALTSNTPLKPSNK	T	883	PQALTSNTPLKPSNK	15	TPLK
767994739	LIG3	DNA ligase 3 isoform X1 [Homo sapiens]	KFSGFSAKPNNSGEAPSSPTPK	T	253	GEAPSSPTPKRSLSS	15	TPKR
165905589	LIMA1	LIM domain and actin-binding protein 1 isoform 1 [Homo sapiens]	ASSLSESSPPKAMK	S	375	ASSLSESSPPKAMKK	15	SPPK
530377191	LIN54	protein lin-54 homolog isoform X1 [Homo sapiens]	NFEESPERK	S	635	GCKNFEESPERKTLM	15	SPER
530366140	LIN9	protein lin-9 homolog isoform X3 [Homo sapiens]	FFMTPPR	T	370	RPSRFFMTPPRLHYT	15	TPPR
5031877	LMNB1	lamin-B1 isoform 1 [Homo sapiens]	AGGPTTPLSPTRLSR	S	23	GGPTTPLSPTRLSRL	15	SPTR
388240801	LMNB2	lamin-B2 [Homo sapiens]	AGGPATPLSPTR	S	37	GGPATPLSPTRLSRL	15	SPTR
55743124	LRIF1	ligand-dependent nuclear receptor-interacting factor 1 isoform 1 [Homo sapiens]	GTDVLPSQIDQQNSVSPDTPVRK	T	389	QNSVSPDTPVRKDTL	15	TPVR
767995322	MAP2K6	dual specificity mitogen-activated protein kinase kinase 6 isoform X1 [Homo sapiens]	EAFEQPQTSSTPPRDLDSK	T	39	EQPQTSSTPPRDLDS	15	TPPR
768006240	MAP4K1	mitogen-activated protein kinase kinase kinase kinase 1 isoform X1 [Homo sapiens]	AGNPIAHISPHR	S	626	GNPIAHISPHRLLAR	15	SPHR
768006240	MAP4K1	mitogen-activated protein kinase kinase kinase kinase 1 isoform X1 [Homo sapiens]	LVTPEGSPVR	S	777	KLVTPEGSPVRGLRT	15	SPVR
21389357	MAPK1IP1L	MAPK-interacting and spindle-stabilizing protein-like [Homo sapiens]	SDEFSLADALPEHSPAK	S	15	ADALPEHSPAKTSAV	15	SPAK
13491174	MARCKSL1	MARCKS-related protein [Homo sapiens]	GDVTAEEAAGASPAKANGQENGHVK	S	22	AEEAAGASPAKANGQ	15	SPAK
33356547	MCM2	DNA replication licensing factor MCM2 [Homo sapiens]	TDALTSSPGR	S	41	RTDALTSSPGRDLPP	15	SPGR
767950160	MCPH1	microcephalin isoform X1 [Homo sapiens]	ANNIHSSPSFTHLDKSSPQK	S	287	FTHLDKSSPQKFLSN	15	SPQK
530429100	MDC1	mediator of DNA damage checkpoint protein 1 isoform X4 [Homo sapiens]	GQASSPTPEPGVGAGDLPGPTSAPVPSGSQSGGRGSPVSPR	S	1019	GGRGSPVSPRRHQKG	15	SPRR
160707950	MECP2	methyl-CpG-binding protein 2 isoform 2 [Homo sapiens]	VLEKSPGKLLVK	S	228	VKRVLEKSPGKLLVK	15	SPGK
530404134	MIS18BP1	mis18-binding protein 1 isoform X1 [Homo sapiens]	NKANYESPGKIFLR	S	110	KNKANYESPGKIFLR	15	SPGK
530404134	MIS18BP1	mis18-binding protein 1 isoform X1 [Homo sapiens]	LVETDFSTPTPR	T	1089	ETDFSTPTPRRKTPF	15	TPRR
530404134	MIS18BP1	mis18-binding protein 1 isoform X1 [Homo sapiens]	NISKLSPPR	S	365	KRNISKLSPPRIFQT	15	SPPR
103472005	MKI67	antigen KI-67 isoform 1 [Homo sapiens]	AQSLVISPPAPSPR	S	584	VISPPAPSPRKTPVA	15	SPRK
103472005	MKI67	antigen KI-67 isoform 1 [Homo sapiens]	TPVQYSQQQNSPQK	S	357	QYSQQQNSPQKHKNK	15	SPQK
4885487	MLF2	myeloid leukemia factor 2 [Homo sapiens]	LAIQGPEDSPSRQSR	S	238	AIQGPEDSPSRQSRR	15	SPSR
768023944	MORC2	MORC family CW-type zinc finger protein 2 isoform X1 [Homo sapiens]	KTESPIKLSPATPSR	S	733	PVVKKTESPIKLSPA	15	SPIK
768023944	MORC2	MORC family CW-type zinc finger protein 2 isoform X1 [Homo sapiens]	KTESPIKLSPATPSR	T	741	PIKLSPATPSRKRSV	15	TPSR
768023944	MORC2	MORC family CW-type zinc finger protein 2 isoform X1 [Homo sapiens]	LEALQKTTPIR	T	590	LEALQKTTPIRSQAD	15	TPIR
118498352	MPHOSPH6	M-phase phosphoprotein 6 [Homo sapiens]	DHANYEEDENGDITPIKAK	T	147	EDENGDITPIKAKKM	15	TPIK
4504191	MSH6	DNA mismatch repair protein Msh6 isoform 1 [Homo sapiens]	IHNVGSPLKSQNHPDSR	S	830	SKIHNVGSPLKSQNH	15	SPLK
530412085	MSL1	male-specific lethal 1 homolog isoform X1 [Homo sapiens]	SSVDTPPRLSTPQKGPSTHPK	T	396	KPRSSVDTPPRLSTP	15	TPPR
38570121	MSL2	E3 ubiquitin-protein ligase MSL2 isoform 1 [Homo sapiens]	IPSHHFMPGSPTK	S	447	SHHFMPGSPTKTVYK	15	SPTK
767981875	MTA1	metastasis-associated protein MTA1 isoform X5 [Homo sapiens]	SVSSVLSSLTPAK	T	620	SSVLSSLTPAKVAPV	15	TPAK
578828127	NDE1	nuclear distribution protein nudE homolog 1 isoform X1 [Homo sapiens]	NLVYDQSPNR	S	314	RNLVYDQSPNRTGGP	15	SPNR
530398151	NFRKB	nuclear factor related to kappa-B-binding protein isoform X5 [Homo sapiens]	GISATLHVTSNPVHAADSPAK	S	1034	NPVHAADSPAKASSA	15	SPAK
157694511	NOC2L	nucleolar complex protein 2 homolog [Homo sapiens]	EAARSPDKPGGSPSASR	S	49	EAREAARSPDKPGGS	15	SPDK
385198061	NOP2	probable 28S rRNA (cytosine(4447)-C(5))-methyltransferase isoform 3 [Homo sapiens]	GTDTQTPAVLSPSKTQATLKPK	S	765	TQTPAVLSPSKTQAT	15	SPSK
385198061	NOP2	probable 28S rRNA (cytosine(4447)-C(5))-methyltransferase isoform 3 [Homo sapiens]	GPQPPTVSPIR	S	819	GPQPPTVSPIRSSRP	15	SPIR
767924156	NR2C2	nuclear receptor subfamily 2 group C member 2 isoform X2 [Homo sapiens]	IQIISTDSAVASPQR	S	52	STDSAVASPQRIQGS	15	SPQR
23199998	NSUN5	probable 28S rRNA (cytosine-C(5))-methyltransferase isoform 1 [Homo sapiens]	QLEEPGAGTPSPVR	S	327	EPGAGTPSPVRLHAL	15	SPVR
56118310	NUCKS1	nuclear ubiquitous casein and cyclin-dependent kinase substrate 1 [Homo sapiens]	LKATVTPSPVKGK	S	181	LKATVTPSPVKGKGK	15	SPVK
117968420	NUF2	kinetochore protein Nuf2 [Homo sapiens]	IVDSPEKLK	S	247	LKTKIVDSPEKLKNY	15	SPEK
31982904	NUP35	nucleoporin NUP53 isoform a [Homo sapiens]	ASTSDYQVISDRQTPK	T	308	QVISDRQTPKKDESL	15	TPKK
299890793	ORC1	origin recognition complex subunit 1 isoform 1 [Homo sapiens]	VAFSEITSPSKR	S	273	VAFSEITSPSKRSQP	15	SPSK
5453830	ORC2	origin recognition complex subunit 2 [Homo sapiens]	LASELAKTPQK	T	116	LASELAKTPQKSVSF	15	TPQK
530399707	OSBPL8	oxysterol-binding protein-related protein 8 isoform X1 [Homo sapiens]	DVLGPSTVVANSDESQLLTPGKMSQR	T	39	SDESQLLTPGKMSQR	15	TPGK
119220559	PAICS	multifunctional protein ADE2 isoform 1 [Homo sapiens]	EVYELLDSPGKVLLQSK	S	27	EVYELLDSPGKVLLQ	15	SPGK
525507092	PBK	lymphokine-activated killer T-cell-originated protein kinase isoform 2 [Homo sapiens]	MEGISNFKTPSKLSEK	T	9	EGISNFKTPSKLSEK	15	TPSK
19923830	PBXIP1	pre-B-cell leukemia transcription factor-interacting protein 1 [Homo sapiens]	ALQAPHSPSKTDGK	S	43	RALQAPHSPSKTDGK	15	SPSK
14141168	PCBP2	poly(rC)-binding protein 2 isoform a [Homo sapiens]	QICVVMLETLSQSPPKGVTIPYRPKPSSSPVIFAGGQDR	S	173	MLETLSQSPPKGVTI	15	SPPK
530402180	PDS5B	sister chromatid cohesion protein PDS5 homolog B isoform X3 [Homo sapiens]	LKEDILENEDEQNSPPKK	S	1283	ENEDEQNSPPKKGKR	15	SPPK
29789403	PDZD8	PDZ domain-containing protein 8 [Homo sapiens]	AQNEFKDEAQSLSHSPK	S	521	EAQSLSHSPKRVPTT	15	SPKR
768003102	PKN1	serine/threonine-protein kinase N1 isoform X1 [Homo sapiens]	LNLGTDSDSSPQK	S	574	LGTDSDSSPQKSSRD	15	SPQK
311771665	POU2F1	POU domain, class 2, transcription factor 1 isoform 1 [Homo sapiens]	TIAATPIQTLPQSQSTPK	T	293	TLPQSQSTPKRIDTP	15	TPKR
4505997	PPM1D	protein phosphatase 1D [Homo sapiens]	KYMEDVTQIVVEPEPTAEEKPSPR	S	40	PTAEEKPSPRRSLSQ	15	SPRR
4506005	PPP1CB	serine/threonine-protein phosphatase PP1-beta catalytic subunit isoform 1 [Homo sapiens]	YQYGGLNSGRPVTPPR	T	316	LNSGRPVTPPRTANP	15	TPPR
767974682	PPP1CC	serine/threonine-protein phosphatase PP1-gamma catalytic subunit isoform X1 [Homo sapiens]	KKPNATRPVTPPR	T	311	PNATRPVTPPRATQL	15	TPPR
767906468	PRPF38A	pre-mRNA-splicing factor 38A isoform X1 [Homo sapiens]	SLTSLFYSPSPR	S	259	TSLFYSPSPRRERHR	15	SPRR
88703045	PRR11	proline-rich protein 11 [Homo sapiens]	LITPPPPPPSPERVGISSIDISQSR	S	40	TPPPPPPSPERVGIS	15	SPER
153792074	PRR12	proline-rich protein 12 [Homo sapiens]	HPPLYQAGLTPPLSPPK	S	1308	AGLTPPLSPPKSVPP	15	SPPK
149158690	PRRC2A	protein PRRC2A [Homo sapiens]	LAWVGDVFTATPAEPRPLTSPLR	S	808	AEPRPLTSPLRQAAD	15	SPLR
73858561	PSRC1	proline/serine-rich coiled-coil protein 1 isoform a [Homo sapiens]	AAASPPTPIR	T	215	RAAASPPTPIRSVLA	15	TPIR
538260592	PTTG1	securin [Homo sapiens]	LFQLGPPSPVK	S	165	LFQLGPPSPVKMPSP	15	SPVK
767973965	RACGAP1	rac GTPase-activating protein 1 isoform X2 [Homo sapiens]	DRCPLPCIPTLIGTPVK	T	354	CIPTLIGTPVKIGEG	15	TPVK
256818821	RAD18	E3 ubiquitin-protein ligase RAD18 [Homo sapiens]	NHLLQFALESPAKSPASSSSK	S	99	LLQFALESPAKSPAS	15	SPAK
40807477	RAI1	retinoic acid-induced protein 1 [Homo sapiens]	GLPEAEDSPCRAPVLPK	S	1013	GLPEAEDSPCRAPVL	15	SPCR
530368768	RANBP2	E3 SUMO-protein ligase RanBP2 isoform X1 [Homo sapiens]	AVVSPPKFVFGSESVK	S	2510	TTPKAVVSPPKFVFG	15	SPPK
530368768	RANBP2	E3 SUMO-protein ligase RanBP2 isoform X1 [Homo sapiens]	SALSPSKSPAK	S	2280	SALSPSKSPAKLNQS	15	SPAK
530368768	RANBP2	E3 SUMO-protein ligase RanBP2 isoform X1 [Homo sapiens]	SALSPSKSPAK	S	2276	FSFKSALSPSKSPAK	15	SPSK
6466466	RANBP3	ran-binding protein 3 isoform RANBP3-d [Homo sapiens]	VLSPPKLNEVSSDANR	S	333	NMSERVLSPPKLNEV	15	SPPK
530420276	RANGAP1	ran GTPase-activating protein 1 isoform X2 [Homo sapiens]	ILDPNTGEPAPVLSSPPPADVSTFLAFPSPEK	S	497	STFLAFPSPEKLLRL	15	SPEK
108773787	RB1	retinoblastoma-associated protein [Homo sapiens]	ISEGLPTPTK	T	821	KISEGLPTPTKMTPR	15	TPTK
172072597	RBL2	retinoblastoma-like protein 2 [Homo sapiens]	GILLEDGSESPAKR	S	1112	LLEDGSESPAKRICP	15	SPAK
172072597	RBL2	retinoblastoma-like protein 2 [Homo sapiens]	ADEICIAGSPLTPR	T	642	CIAGSPLTPRRVTEV	15	TPRR
530389014	RBM12B	RNA-binding protein 12B isoform X1 [Homo sapiens]	RSEEHSPPR	S	254	LRRSEEHSPPRGIND	15	SPPR
530380592	RBM27	RNA-binding protein 27 isoform X1 [Homo sapiens]	KYPSPQK	S	120	GRKKKYPSPQKTRSE	15	SPQK
35493811	RBM39	RNA-binding protein 39 isoform a [Homo sapiens]	DKSPVREPIDNLTPEER	S	136	SPFRKDKSPVREPID	15	SPVR
156105697	RC3H2	roquin-2 isoform 1 [Homo sapiens]	IGSPPKTPVSNVAATSAGPSNVGTELNSVPQK	S	549	VTENKIGSPPKTPVS	15	SPPK
148612816	RECQL5	ATP-dependent DNA helicase Q5 isoform 1 [Homo sapiens]	HLSHLLTQKTSPGR	S	954	HLLTQKTSPGRSVKE	15	SPGR
325296984	RFC1	replication factor C subunit 1 isoform 2 [Homo sapiens]	LERTPQKNVQGK	T	506	KESKLERTPQKNVQG	15	TPQK
4506489	RFC3	replication factor C subunit 3 isoform 1 [Homo sapiens]	IEHQTITTPSKK	T	76	IEHQTITTPSKKKIE	15	TPSK
578831188	RNF213	E3 ubiquitin-protein ligase RNF213 isoform X1 [Homo sapiens]	DFATPSLHTSDQSPGK	S	2322	SLHTSDQSPGKHMVT	15	SPGK
78000181	RPL14	60S ribosomal protein L14 [Homo sapiens]	AALLKASPK	S	139	KAALLKASPKKAPGT	15	SPKK
578811837	RREB1	ras-responsive element-binding protein 1 isoform X1 [Homo sapiens]	VTENGGSPQGIKSPSKPPGPNR	S	42	GSPQGIKSPSKPPGP	15	SPSK
38788333	RSF1	remodeling and spacing factor 1 [Homo sapiens]	LSDDFDSPVKGPLCK	S	397	KLSDDFDSPVKGPLC	15	SPVK
38016914	SAMHD1	deoxynucleoside triphosphate triphosphohydrolase SAMHD1 [Homo sapiens]	NFTKPQDGDVIAPLITPQKK	T	592	DVIAPLITPQKKEWN	15	TPQK
225579127	SAP130	histone deacetylase complex subunit SAP130 isoform a [Homo sapiens]	KSPPKEYIDEEGVR	S	910	VKAEKRKSPPKEYID	15	SPPK
767923052	SETD2	histone-lysine N-methyltransferase SETD2 isoform X1 [Homo sapiens]	LSTEADTDTPK	T	1898	STEADTDTPKKLMFR	15	TPKK
767923052	SETD2	histone-lysine N-methyltransferase SETD2 isoform X1 [Homo sapiens]	KSESPFRETEPLVSPHQDK	S	770	MLHKKSESPFRETEP	15	SPFR
530365699	SETDB1	histone-lysine N-methyltransferase SETDB1 isoform X1 [Homo sapiens]	NYGYNPSPVKPEGLR	S	1067	RNYGYNPSPVKPEGL	15	SPVK
530363144	SFPQ	splicing factor, proline- and glutamine-rich isoform X1 [Homo sapiens]	ERETPPRFAQHGTFEYEYSQR	T	476	MYQKERETPPRFAQH	15	TPPR
13540569	SGPP1	sphingosine-1-phosphate phosphatase 1 [Homo sapiens]	NGLAAELGPASPR	S	101	AAELGPASPRRAGAL	15	SPRR
13775600	SIRT2	NAD-dependent protein deacetylase sirtuin-2 isoform 1 [Homo sapiens]	EHASIDAQSGAGVPNPSTSASPK	S	368	PNPSTSASPKKSPPP	15	SPKK
7657577	SIT1	signaling threshold-regulating transmembrane adapter 1 precursor [Homo sapiens]	IPGPGTPVKYSEVVLDSEPK	T	144	GRIPGPGTPVKYSEV	15	TPVK
63176611	SLTM	SAFB-like transcription modulator isoform a [Homo sapiens]	ITDSEASKPKDGQDAIAQSPEKESK	S	289	GQDAIAQSPEKESKD	15	SPEK
325651836	SMARCA5	SWI/SNF-related matrix-associated actin-dependent regulator of chromatin subfamily A member 5 [Homo sapiens]	QTELFAHFIQPAAQKTPTSPLK	S	116	AAQKTPTSPLKMKPG	15	SPLK
768025573	SMTN	smoothelin isoform X1 [Homo sapiens]	LQDGTPQAALSPLTPAR	T	414	QAALSPLTPARLLGP	15	TPAR
217330601	SP140	nuclear body protein SP140 isoform 1 [Homo sapiens]	TYSTAPGEKQGEEEGRNSPR	S	277	GEEEGRNSPRKRNQD	15	SPRK
767995638	SP2	transcription factor Sp2 isoform X1 [Homo sapiens]	KLVPIKPAPLPLSPGKNSFGILSSK	S	182	KPAPLPLSPGKNSFG	15	SPGK
14790190	SPEN	msx2-interacting protein [Homo sapiens]	IPSTENSSQEISVEERTPTK	T	2421	EISVEERTPTKASVP	15	TPTK
118572613	SRRM2	serine/arginine repetitive matrix protein 2 [Homo sapiens]	MALPPQEDATASPPR	S	1179	PQEDATASPPRQKDK	15	SPPR
806638628	STK11IP	serine/threonine-protein kinase 11-interacting protein [Homo sapiens]	GPQESPQKMSEEVR	S	482	EARGPQESPQKMSEE	15	SPQK
44890050	STMN1	stathmin isoform a [Homo sapiens]	ESVPEFPLSPPKKK	S	38	SVPEFPLSPPKKKDL	15	SPPK
56181387	STUB1	E3 ubiquitin-protein ligase CHIP isoform a [Homo sapiens]	LGAGGGSPEKSPSAQELK	S	19	RLGAGGGSPEKSPSA	15	SPEK
31543169	SUV420H2	histone-lysine N-methyltransferase SUV420H2 [Homo sapiens]	ACVHPSPLRR	S	290	PRACVHPSPLRRDPF	15	SPLR
530375985	TACC3	transforming acidic coiled-coil-containing protein 3 isoform X1 [Homo sapiens]	FDPLLRDSPGRPVPVATETSSMHGANETPSGRPR	S	570	FDPLLRDSPGRPVPV	15	SPGR
768050457	TCF20	transcription factor 20 isoform X4 [Homo sapiens]	NCPAVTLTSPAKTK	S	1335	CPAVTLTSPAKTKIL	15	SPAK
768050457	TCF20	transcription factor 20 isoform X4 [Homo sapiens]	RSVICDISPLR	S	871	RSVICDISPLRQIVR	15	SPLR
767966129	TCP11L1	T-complex protein 11-like protein 1 isoform X2 [Homo sapiens]	VQRPHSSPPR	S	56	RVQRPHSSPPRFVTV	15	SPPR
164698438	TK1	thymidine kinase, cytosolic [Homo sapiens]	SCINLPTVLPGSPSKTR	S	13	LPTVLPGSPSKTRGQ	15	SPSK
4507555	TMPO	thymopoietin isoform alpha [Homo sapiens]	FQETEFLSPPR	S	424	FQETEFLSPPRKVPR	15	SPPR
530373069	TOP2B	DNA topoisomerase 2-beta isoform X1 [Homo sapiens]	VKASPITNDGEDEFVPSDGLDKDEYTFSPGK	S	1424	DKDEYTFSPGKSKAT	15	SPGK
767910362	TPR	nucleoprotein TPR isoform X1 [Homo sapiens]	GIASTSDPPTANIKPTPVVSTPSKVTAAAMAGNK	T	1677	KPTPVVSTPSKVTAA	15	TPSK
20127519	TPX2	targeting protein for Xklp2 [Homo sapiens]	ANLQQAIVTPLKPVDNTYYK	T	72	NLQQAIVTPLKPVDN	15	TPLK
20127519	TPX2	targeting protein for Xklp2 [Homo sapiens]	TPNRYHLR	T	338	VEDFHKRTPNRYHLR	15	TPNR
767940361	TRERF1	transcriptional-regulating factor 1 isoform X5 [Homo sapiens]	VLGDHLLLDPTHELPPYTPPPMLSPVR	S	715	YTPPPMLSPVRQGSG	15	SPVR
767920613	TRIP12	E3 ubiquitin-protein ligase TRIP12 isoform X2 [Homo sapiens]	HLAESESLLTSPPK	S	1018	ESESLLTSPPKACTN	15	SPPK
123173772	TRMT61A	tRNA (adenine(58)-N(1))-methyltransferase catalytic subunit TRMT61A [Homo sapiens]	TVSLPPPDLGTGTDGPAGSDTSPFR	S	263	GPAGSDTSPFRSGTP	15	SPFR
530406065	TRPM7	transient receptor potential cation channel subfamily M member 7 isoform X1 [Homo sapiens]	NDYTPDKIIFPQDEPSDLNLQPGNSTK	T	1850	DLKRNDYTPDKIIFP	15	TPDK
578838227	TSPYL2	testis-specific Y-encoded-like protein 2 isoform X1 [Homo sapiens]	RLSSSESPQRDPPPPPPPPPLLR	S	20	RRLSSSESPQRDPPP	15	SPQR
642945631	TTN	titin isoform IC [Homo sapiens]	ISTSPIR	S	316	PAARISTSPIRSVRS	15	SPIR
29501813	UFD1L	ubiquitin fusion degradation protein 1 homolog isoform A [Homo sapiens]	GVEPSPSPIKPGDIKR	S	247	KGVEPSPSPIKPGDI	15	SPIK
71164886	VRK3	inactive serine/threonine-protein kinase VRK3 isoform 1 [Homo sapiens]	GLNSSFETSPK	S	59	LNSSFETSPKKVKWS	15	SPKK
767962262	WAPAL	wings apart-like protein homolog isoform X2 [Homo sapiens]	RPESPSEISPIK	S	226	PESPSEISPIKGSVR	15	SPIK
145580608	WDR62	WD repeat-containing protein 62 isoform 1 [Homo sapiens]	HHFETLTESPCR	S	1070	HFETLTESPCRELFP	15	SPCR
530376139	WHSC1	histone-lysine N-methyltransferase NSD2 isoform X2 [Homo sapiens]	GIGTPPNTTPIKNGSPEIK	T	115	IGTPPNTTPIKNGSP	15	TPIK
530376139	WHSC1	histone-lysine N-methyltransferase NSD2 isoform X2 [Homo sapiens]	RIQDPTEDAEAEDTPR	T	544	EDAEAEDTPRKRLRT	15	TPRK
530376139	WHSC1	histone-lysine N-methyltransferase NSD2 isoform X2 [Homo sapiens]	LCSSAETLESHPDIGKSTPQK	T	422	HPDIGKSTPQKTAEA	15	TPQK
38373695	WIPF1	WAS/WASL-interacting protein family member 1 [Homo sapiens]	NLSLSSSTPPLPSPGR	S	350	SSTPPLPSPGRSGPL	15	SPGR
4885419	ZBTB48	zinc finger and BTB domain-containing protein 48 [Homo sapiens]	GSHSPQRPQLHSPAQSEGPSSLCGK	S	171	QEPRGSHSPQRPQLH	15	SPQR
530365705	ZC3H11A	zinc finger CCCH domain-containing protein 11A isoform X1 [Homo sapiens]	KVEAPETNIDKTPK	T	321	PETNIDKTPKKAQVS	15	TPKK
282394049	ZC3H12D	probable ribonuclease ZC3H12D [Homo sapiens]	DLHGDLLSPR	S	428	DLHGDLLSPRRPPDD	15	SPRR
66348045	ZC3HC1	nuclear-interacting partner of ALK isoform 1 [Homo sapiens]	NWGAVVRSPEGTPQKIR	T	28	VVRSPEGTPQKIRQL	15	TPQK
66348045	ZC3HC1	nuclear-interacting partner of ALK isoform 1 [Homo sapiens]	LPLVPESPR	S	321	RLPLVPESPRRMMTR	15	SPRR
768038319	ZMYM3	zinc finger MYM-type protein 3 isoform X1 [Homo sapiens]	SAPTAPTPPPPPPPATPR	T	826	PPPPPPATPRKNKAA	15	TPRK
768039231	ZNF280C	zinc finger protein 280C isoform X1 [Homo sapiens]	HPSTSKVNSVTPK	T	185	TSKVNSVTPKKPKTS	15	TPKK
120587019	ZNF318	zinc finger protein 318 [Homo sapiens]	DISPEKSELDLGEPGPPGVEPPPQLLDIQCK	S	1713	SDTSRDISPEKSELD	15	SPEK
767983685	ZNF609	zinc finger protein 609 isoform X1 [Homo sapiens]	ELESPLTPGKVCR	T	746	KELESPLTPGKVCRA	15	TPGK
767906317	ZNF644	zinc finger protein 644 isoform X1 [Homo sapiens]	VAADLQLSTPQK	T	165	AADLQLSTPQKASQH	15	TPQK
767983392	ZSCAN29	zinc finger and SCAN domain-containing protein 29 isoform X1 [Homo sapiens]	LEKMTPPKSSQELLSVR	T	122	EVRLEKMTPPKSSQE	15	TPPK
