# Supplementary material for: Phosphoproteomic Profiling Reveals Epstein-Barr Virus Protein Kinase Integration of DNA Damage Response and Mitotic Signaling
Source: PLoS Pathog. 2015 Dec 29;11(12):e1005346. doi: 10.1371/journal.ppat.1005346 (PMC4699913; doi:10.1371/journal.ppat.1005346)
Supplement: S6 Table — (XLSX) [file ppat.1005346.s011.xlsx]

## Sheet: Nuclear Pore Proteins
Master Protein Accessions	Gene symbol	Phospho(S/T/Y)	Phosphosite position in Protein	Phospho window corresponding to the first phosphosite	Window length
578802190	AHCTF1	S	541	TLTFLKKSGPSLNEL	15
578802190	AHCTF1	S	2247	TEKESAWSPPPIEIR	15
578802190	AHCTF1	S	2257	PIEIRLISPLASPAD	15
578802190	AHCTF1	S	2261	RLISPLASPADGVKS	15
29029559	CSE1L	S	931	PKIHLAQSLHKLSTA	15
4504897	KPNA2	S	62	SFPDDATSPLQENRN	15
34485722	KPNA3	S	56	RNVPQEESLEDSDVD	15
34485722	KPNA3	S	60	QEESLEDSDVDADFK	15
4504901	KPNA4	S	60	HEDICEDSDIDGDYR	15
39812229	KPNA5	S	6	NA	NA
271398350	NDC1	S	406	VEPKKLNSPEETAFQ	15
271398350	NDC1	T	414	PEETAFQTPKSSQMP	15
9966881	NUP107	S	11	SGFGEISSPVIREAE	15
9966881	NUP107	S	86	ILGTGGKSPRLTQSS	15
26051235	NUP133	S	7	NA	NA
26051235	NUP133	S	27	LAGLGPGSTPRTASR	15
503774352	NUP153	S	240	LSAFGTLSPSLGNSS	15
503774352	NUP153	S	334	RIPSIVSSPLNSPLD	15
503774352	NUP153	S	338	IVSSPLNSPLDRSGI	15
503774352	NUP153	S	547	TNKVQMTSPSSTGSP	15
503774352	NUP153	S	553	TSPSSTGSPMFKFSS	15
503774352	NUP153	S	885	KFKKPEGSWDCELCL	15
62955803	NUP188	T	1712	GAPSSPATGVLPSPQ	15
62955803	NUP188	S	1717	PATGVLPSPQGKSTS	15
27477134	NUP210	T	1844	LAVPAALTPRASPGH	15
530427218	NUP214	S	471	EGERQPKSPGSTPTT	15
530427218	NUP214	T	475	QPKSPGSTPTTPTSS	15
530427218	NUP214	S	708	VPSMVQKSPRITPPA	15
530427218	NUP214	S	1123	TVKHGAPSPSHPISA	15
31982904	NUP35	T	265	SSPSLAFTPPIKTLG	15
31982904	NUP35	T	273	PPIKTLGTPTQPGST	15
31982904	NUP35	S	279	GTPTQPGSTPRISTM	15
31982904	NUP35	T	280	TPTQPGSTPRISTMR	15
31982904	NUP35	T	308	QVISDRQTPKKDESL	15
578836860	NUP50	S	221	KVAAETQSPSLFGST	15
767965963	NUP98	T	546	AAQKALTTPTHYKLT	15
767965963	NUP98	S	608	VLKNLNNSNLFSPVN	15
767965963	NUP98	S	612	LNNSNLFSPVNRDSE	15
767965963	NUP98	S	618	FSPVNRDSENLASPS	15
767965963	NUP98	S	623	RDSENLASPSEYPEN	15
767965963	NUP98	S	726	REEIENNSYHMHPAG	15
767965963	NUP98	S	1028	DTSQEICSPRLPISA	15
767965963	NUP98	S	1060	FTSGAFLSPSVSVQE	15
767965963	NUP98	T	1070	VSVQECRTPRAASLM	15
767965963	NUP98	S	1769	HHPPDRTSDSTPDPQ	15
767965963	NUP98	T	1772	PDRTSDSTPDPQRVP	15
530386695	POM121	S	697	PQATSAPSPAPKQSF	15
530368768	RANBP2	S	1509	CQNPRKQSLPATSIP	15
530368768	RANBP2	S	2276	FSFKSALSPSKSPAK	15
530368768	RANBP2	S	2280	SALSPSKSPAKLNQS	15
530368768	RANBP2	S	2510	TTPKAVVSPPKFVFG	15
530368768	RANBP2	S	2652	EKKKPEDSPSDDDVL	15
530420276	RANGAP1	S	482	GEPAPVLSSPPPADV	15
530420276	RANGAP1	S	497	STFLAFPSPEKLLRL	15
4507801	SUMO1	S	31	LKVIGQDSSEIHFKV	15
4507801	SUMO1	S	61	RQGVPMNSLRFLFEG	15
767910362	TPR	S	379	EEELAAMSPTAAAVA	15
767910362	TPR	T	1650	RQITLKTTPASGERG	15
767910362	TPR	T	1677	KPTPVVSTPSKVTAA	15
767910362	TPR	S	2211	FLAHEEESGGRSVPT	15
578803148	XPO1	S	391	SPFSTSASPLLSGSQ	15
